# Supplementary material for: An integrated in-silico approach for drug target identification in human pathogen Shigella dysenteriae
Source: PLoS One. 2024 May 16;19(5):e0303048. doi: 10.1371/journal.pone.0303048 (PMC11098424; doi:10.1371/journal.pone.0303048)
Supplement: S1 File — (ZIP) [file pone.0303048.s001.zip]

Archive with 113 entries (111 files):
- Supporting Infomation/Compounds/
- Supporting Infomation/Compounds/P 1 C1.mol
- Supporting Infomation/Compounds/P1 C10.mol
- Supporting Infomation/Compounds/P1 C11.mol
- Supporting Infomation/Compounds/P1 C12.mol
- Supporting Infomation/Compounds/P1 C13.mol
- Supporting Infomation/Compounds/P1 C14.mol
- Supporting Infomation/Compounds/P1 C15.mol
- Supporting Infomation/Compounds/P1 C16.mol
- Supporting Infomation/Compounds/P1 C17.mol
- Supporting Infomation/Compounds/P1 C18.mol
- Supporting Infomation/Compounds/P1 C2.mol
- Supporting Infomation/Compounds/P1 C3.mol
- Supporting Infomation/Compounds/P1 C4.mol
- Supporting Infomation/Compounds/P1 C5.mol
- Supporting Infomation/Compounds/P1 C6.mol
- Supporting Infomation/Compounds/P1 C7.mol
- Supporting Infomation/Compounds/P1 C8.mol
- Supporting Infomation/Compounds/P1 C9.mol
- Supporting Infomation/Compounds/P1C19.mol
- Supporting Infomation/Compounds/P1C20.mol
- Supporting Infomation/Compounds/P1C21.mol
- Supporting Infomation/Compounds/P1C22.mol
- Supporting Infomation/Compounds/P1C23.mol
- Supporting Infomation/Compounds/P1C24.mol
- Supporting Infomation/Compounds/P1C25.mol
- Supporting Infomation/Compounds/P1C26.mol
- Supporting Infomation/Compounds/P1C27.mol
- Supporting Infomation/Compounds/P1C28.mol
- Supporting Infomation/Compounds/P1C29.mol
- Supporting Infomation/Compounds/P1C30.mol
- Supporting Infomation/Compounds/P1C31.mol
- Supporting Infomation/Compounds/P1C32.mol
- Supporting Infomation/Compounds/P1C33.mol
- Supporting Infomation/Compounds/P1C34.mol
- Supporting Infomation/Compounds/P1C35.mol
- Supporting Infomation/Compounds/P1C36.mol
- Supporting Infomation/Compounds/P1C37.mol
- Supporting Infomation/Compounds/P1C38.mol
- Supporting Infomation/Compounds/P1C39.mol
- Supporting Infomation/Compounds/P1C40.mol
- Supporting Infomation/Compounds/P1C41.mol
- Supporting Infomation/Compounds/P1C42.mol
- Supporting Infomation/Compounds/P1C43.mol
- Supporting Infomation/Compounds/P1C44.mol
- Supporting Infomation/Compounds/P1C45.mol
- Supporting Infomation/Compounds/P1C46.mol
- Supporting Infomation/Compounds/P1C47.mol
- Supporting Infomation/Compounds/P1C48.mol
- Supporting Infomation/Compounds/P1C49.mol
- Supporting Infomation/Compounds/P1C50.mol
- Supporting Infomation/Compounds/P2 C1.mol
- Supporting Infomation/Compounds/P2 C10.mol
- Supporting Infomation/Compounds/P2 C11.mol
- Supporting Infomation/Compounds/P2 C12.mol
- Supporting Infomation/Compounds/P2 C13.mol
- Supporting Infomation/Compounds/P2 C14.mol
- Supporting Infomation/Compounds/P2 C15.mol
- Supporting Infomation/Compounds/P2 C16.mol
- Supporting Infomation/Compounds/P2 C17.mol
- Supporting Infomation/Compounds/P2 C18.mol
- Supporting Infomation/Compounds/P2 C19.mol
- Supporting Infomation/Compounds/P2 C2.mol
- Supporting Infomation/Compounds/P2 C20.mol
- Supporting Infomation/Compounds/P2 C21.mol
- Supporting Infomation/Compounds/P2 C22.mol
- Supporting Infomation/Compounds/P2 C23.mol
- Supporting Infomation/Compounds/P2 C24.mol
- Supporting Infomation/Compounds/P2 C25.mol
- Supporting Infomation/Compounds/P2 C26.mol
- Supporting Infomation/Compounds/P2 C27.mol
- Supporting Infomation/Compounds/P2 C28.mol
- Supporting Infomation/Compounds/P2 C29.mol
- Supporting Infomation/Compounds/P2 C3.mol
- Supporting Infomation/Compounds/P2 C30.mol
- Supporting Infomation/Compounds/P2 C31.mol
- Supporting Infomation/Compounds/P2 C32.mol
- Supporting Infomation/Compounds/P2 C33.mol
- Supporting Infomation/Compounds/P2 C4.mol
- Supporting Infomation/Compounds/P2 C5.mol
- Supporting Infomation/Compounds/P2 C6.mol
- Supporting Infomation/Compounds/P2 C7.mol
- Supporting Infomation/Compounds/P2 C8.mol
- Supporting Infomation/Compounds/P2 C9.mol
- Supporting Infomation/Compounds/P3 10.mol
- Supporting Infomation/Compounds/P3 11A.mol
- Supporting Infomation/Compounds/P3 11B.mol
- Supporting Infomation/Compounds/P3 11C.mol
- Supporting Infomation/Compounds/P3 11D.mol
- Supporting Infomation/Compounds/P3 11E.mol
- Supporting Infomation/Compounds/P3 11F.mol
- Supporting Infomation/Compounds/P3 12A.mol
- Supporting Infomation/Compounds/P3 12B.mol
- Supporting Infomation/Compounds/P3 12c.mol
- Supporting Infomation/Compounds/P3 12D.mol
- Supporting Infomation/Compounds/P3 12E.mol
- Supporting Infomation/Compounds/P3 12f.mol
- Supporting Infomation/Compounds/P4 C1.mol
- Supporting Infomation/Compounds/P4 C2.mol
- Supporting Infomation/Compounds/P4 C3.mol
- Supporting Infomation/Compounds/P4 C4.mol
- Supporting Infomation/Compounds/P4 C5.mol
- Supporting Infomation/Compounds/P4 C6.mol
- Supporting Infomation/Compounds/P4 C7.mol
- Supporting Infomation/Compounds/P4 C8.mol
- Supporting Infomation/Compounds/P5 C1.mol
- Supporting Infomation/Docked Complex/
- Supporting Infomation/Docked Complex/Integration Host Factor Subunit Alpha interaction with 5,8-dihydroxynaphthalene-1,4-dione.pdb
- Supporting Infomation/Docked Complex/Integration Host Factor Subunit Alpha interaction with Anthraquinone.pdb
- Supporting Infomation/Docked Complex/Integration Host Factor Subunit Alpha interaction with Hydroxy-1,4-Naphthalenedione.pdb
- Supporting Infomation/Docked Complex/Tyrosine recombinase XerC interaction with 1,4-dimethoxy-2-(2-methylbut-3-en-1-ynyl) benzene.pdb
- Supporting Infomation/Docked Complex/Tyrosine recombinase XerC interaction with 5-Hydroxy-1,4-Naphthalenedione.pdb
- Supporting Infomation/Docked Complex/Tyrosine recombinase XerC interaction with Anthraquinone.pdb
