# Supplementary material for: An integrated in-silico approach for drug target identification in human pathogen Shigella dysenteriae
Source: PLoS One. 2024 May 16;19(5):e0303048. doi: 10.1371/journal.pone.0303048 (PMC11098424; doi:10.1371/journal.pone.0303048)
Supplement: S1 File — (ZIP) [file pone.0303048.s001.zip › Supporting Infomation/Compounds/P 1 C1.mol]

P 1 C1.cdx
  ChemDraw03132018062D

 14 15  0  0  0  0  0  0  0  0999 V2000
   -1.2475   -0.3601    0.0000 C   0  0  0  0  0  0  0  0  0  0  0  0
   -1.2475    0.3601    0.0000 C   0  0  0  0  0  0  0  0  0  0  0  0
   -0.6237    0.7202    0.0000 C   0  0  0  0  0  0  0  0  0  0  0  0
    0.0000    0.3601    0.0000 C   0  0  0  0  0  0  0  0  0  0  0  0
    0.0000   -0.3601    0.0000 C   0  0  0  0  0  0  0  0  0  0  0  0
   -0.6237   -0.7202    0.0000 C   0  0  0  0  0  0  0  0  0  0  0  0
    0.6237    0.7202    0.0000 C   0  0  0  0  0  0  0  0  0  0  0  0
    1.2475    0.3601    0.0000 C   0  0  0  0  0  0  0  0  0  0  0  0
    1.2475   -0.3601    0.0000 C   0  0  0  0  0  0  0  0  0  0  0  0
    0.6237   -0.7202    0.0000 C   0  0  0  0  0  0  0  0  0  0  0  0
    0.6237    1.4405    0.0000 O   0  0  0  0  0  0  0  0  0  0  0  0
   -0.6237    1.4405    0.0000 O   0  0  0  0  0  0  0  0  0  0  0  0
    0.6237   -1.4405    0.0000 O   0  0  0  0  0  0  0  0  0  0  0  0
   -0.6237   -1.4405    0.0000 O   0  0  0  0  0  0  0  0  0  0  0  0
  1  2  2  0      
  2  3  1  0      
  3  4  2  0      
  4  5  1  0      
  5  6  2  0      
  6  1  1  0      
  4  7  1  0      
  7  8  1  0      
  8  9  2  0      
  9 10  1  0      
 10  5  1  0      
  7 11  2  0      
  3 12  1  0      
 10 13  2  0      
  6 14  1  0      
M  END
