# Supplementary material for: An integrated in-silico approach for drug target identification in human pathogen Shigella dysenteriae
Source: PLoS One. 2024 May 16;19(5):e0303048. doi: 10.1371/journal.pone.0303048 (PMC11098424; doi:10.1371/journal.pone.0303048)
Supplement: S1 File — (ZIP) [file pone.0303048.s001.zip › Supporting Infomation/Compounds/P1 C12.mol]

P1 C12.mol
  ChemDraw03132019142D

 27 27  0  0  0  0  0  0  0  0999 V2000
    1.0460   -0.2062    0.0000 C   0  0  0  0  0  0  0  0  0  0  0  0
    1.7776    0.2062    0.0000 C   0  0  0  0  0  0  0  0  0  0  0  0
    1.7776    1.0313    0.0000 C   0  0  0  0  0  0  0  0  0  0  0  0
    1.0460    1.4438    0.0000 C   0  0  0  0  0  0  0  0  0  0  0  0
    0.3144    1.0313    0.0000 C   0  0  0  0  0  0  0  0  0  0  0  0
    0.3144    0.2062    0.0000 C   0  0  0  0  0  0  0  0  0  0  0  0
    2.5092   -0.2062    0.0000 C   0  0  0  0  0  0  0  0  0  0  0  0
    3.2408    0.2062    0.0000 C   0  0  0  0  0  0  0  0  0  0  0  0
    3.2408    1.0313    0.0000 C   0  0  0  0  0  0  0  0  0  0  0  0
    2.5092    1.4438    0.0000 C   0  0  0  0  0  0  0  0  0  0  0  0
    2.5092    2.2687    0.0000 O   0  0  0  0  0  0  0  0  0  0  0  0
    2.5092   -1.0312    0.0000 O   0  0  0  0  0  0  0  0  0  0  0  0
    1.0460   -1.0313    0.0000 O   0  0  0  0  0  0  0  0  0  0  0  0
    0.3315   -1.4438    0.0000 C   0  0  0  0  0  0  0  0  0  0  0  0
    0.3315   -2.2687    0.0000 O   0  0  0  0  0  0  0  0  0  0  0  0
   -1.0974   -1.4438    0.0000 C   0  0  0  0  0  0  0  0  0  0  0  0
   -1.8119   -1.0313    0.0000 C   0  0  0  0  0  0  0  0  0  0  0  0
   -2.5264   -1.4438    0.0000 C   0  0  0  0  0  0  0  0  0  0  0  0
   -3.2408   -1.0313    0.0000 C   0  0  0  0  0  0  0  0  0  0  0  0
   -3.2408   -0.2062    0.0000 C   0  0  0  0  0  0  0  0  0  0  0  0
   -2.5264    0.2062    0.0000 C   0  0  0  0  0  0  0  0  0  0  0  0
   -1.8119   -0.2062    0.0000 C   0  0  0  0  0  0  0  0  0  0  0  0
   -1.0974    0.2062    0.0000 C   0  0  0  0  0  0  0  0  0  0  0  0
   -0.3830   -0.2062    0.0000 C   0  0  0  0  0  0  0  0  0  0  0  0
   -0.3830   -1.0313    0.0000 C   0  0  0  0  0  0  0  0  0  0  0  0
   -1.0888   -0.8044    0.0000 C   0  0  0  0  0  0  0  0  0  0  0  0
   -1.8033   -0.3919    0.0000 C   0  0  0  0  0  0  0  0  0  0  0  0
  1  2  1  0      
  2  3  2  0      
  3  4  1  0      
  4  5  2  0      
  5  6  1  0      
  6  1  2  0      
  2  7  1  0      
  7  8  1  0      
  8  9  2  0      
  9 10  1  0      
 10  3  1  0      
 10 11  2  0      
  7 12  2  0      
  1 13  1  0      
 13 14  1  0      
 14 15  2  0      
 14 25  1  0      
 16 17  1  0      
 17 18  1  0      
 18 19  1  0      
 19 20  1  0      
 20 21  1  0      
 21 22  1  0      
 22 23  1  0      
 23 24  1  0      
 24 25  1  0      
 26 27  1  0      
M  STY  1   1 SUP
M  SLB  1   1   1
M  SAL   1 10  16  17  18  19  20  21  22  23  24  25
M  SBL   1  1  17
M  SMT   1 ^(CH2)10
M  SCL   1  
M  SBV   1  17    0.7145   -0.4125
M  END
