# Supplementary material for: An integrated in-silico approach for drug target identification in human pathogen Shigella dysenteriae
Source: PLoS One. 2024 May 16;19(5):e0303048. doi: 10.1371/journal.pone.0303048 (PMC11098424; doi:10.1371/journal.pone.0303048)
Supplement: S1 File — (ZIP) [file pone.0303048.s001.zip › Supporting Infomation/Compounds/P1 C14.mol]

P1 C14.cdx
  ChemDraw03132019172D

  0  0  0     0  0              0 V3000
M  V30 BEGIN CTAB
M  V30 COUNTS 29 29 1 0 0
M  V30 BEGIN ATOM
M  V30 1 C 0.327212 0.000000 0.000000 0
M  V30 2 C 1.058830 0.412500 0.000000 0
M  V30 3 C 1.058830 1.237500 0.000000 0
M  V30 4 C 0.327212 1.650000 0.000000 0
M  V30 5 C -0.404406 1.237500 0.000000 0
M  V30 6 C -0.404406 0.412500 0.000000 0
M  V30 7 C 1.790449 0.000000 0.000000 0
M  V30 8 C 2.522067 0.412500 0.000000 0
M  V30 9 C 2.522067 1.237500 0.000000 0
M  V30 10 C 1.790449 1.650000 0.000000 0
M  V30 11 O 1.790449 2.475000 0.000000 0
M  V30 12 O 1.790449 -0.825000 0.000000 0
M  V30 13 O 0.327212 -0.825000 0.000000 0
M  V30 14 C -0.387259 -1.237500 0.000000 0
M  V30 15 O -0.387259 -2.062500 0.000000 0
M  V30 16 C 1.756154 0.000000 0.000000 0
M  V30 17 C 1.756154 -0.825000 0.000000 0
M  V30 18 C 2.470625 -1.237500 0.000000 0
M  V30 19 C 2.470625 -2.062500 0.000000 0
M  V30 20 C 1.756154 -2.475000 0.000000 0
M  V30 21 C 1.041683 -2.062500 0.000000 0
M  V30 22 C 1.041683 -1.237500 0.000000 0
M  V30 23 C 0.327212 -0.825000 0.000000 0
M  V30 24 C 0.327212 0.000000 0.000000 0
M  V30 25 C -0.387259 0.412500 0.000000 0
M  V30 26 C -1.101730 0.000000 0.000000 0
M  V30 27 C -1.101730 -0.825000 0.000000 0
M  V30 28 C -1.807596 -0.598125 0.000000 0
M  V30 29 C -2.522067 -0.185625 0.000000 0
M  V30 END ATOM
M  V30 BEGIN BOND
M  V30 1 1 1 2
M  V30 2 2 2 3
M  V30 3 1 3 4
M  V30 4 2 4 5
M  V30 5 1 5 6
M  V30 6 2 6 1
M  V30 7 1 2 7
M  V30 8 1 7 8
M  V30 9 2 8 9
M  V30 10 1 9 10
M  V30 11 1 10 3
M  V30 12 2 10 11
M  V30 13 2 7 12
M  V30 14 1 1 13
M  V30 15 1 13 14
M  V30 16 2 14 15
M  V30 17 1 14 27
M  V30 18 1 16 17
M  V30 19 1 17 18
M  V30 20 1 18 19
M  V30 21 1 19 20
M  V30 22 1 20 21
M  V30 23 1 21 22
M  V30 24 1 22 23
M  V30 25 1 23 24
M  V30 26 1 24 25
M  V30 27 1 25 26
M  V30 28 1 26 27
M  V30 29 1 28 29
M  V30 END BOND
M  V30 BEGIN SGROUP
M  V30 1 SUP 1 ATOMS=(12 16 17 18 19 20 21 22 23 24 25 26 27) XBONDS=(1 17) -
M  V30 LABEL=^(CH2)12 CSTATE=(4 17 0.714471 -0.412500 0)
M  V30 END SGROUP
M  V30 END CTAB
M  END
