# Supplementary material for: An integrated in-silico approach for drug target identification in human pathogen Shigella dysenteriae
Source: PLoS One. 2024 May 16;19(5):e0303048. doi: 10.1371/journal.pone.0303048 (PMC11098424; doi:10.1371/journal.pone.0303048)
Supplement: S1 File — (ZIP) [file pone.0303048.s001.zip › Supporting Infomation/Compounds/P1 C15.mol]

P1 C14.mol
  ChemDraw03132019182D

  0  0  0     0  0              0 V3000
M  V30 BEGIN CTAB
M  V30 COUNTS 31 31 1 0 0
M  V30 BEGIN ATOM
M  V30 1 C -0.004302 0.618750 0.000000 0
M  V30 2 C 0.727316 1.031250 0.000000 0
M  V30 3 C 0.727316 1.856250 0.000000 0
M  V30 4 C -0.004302 2.268750 0.000000 0
M  V30 5 C -0.735921 1.856250 0.000000 0
M  V30 6 C -0.735921 1.031250 0.000000 0
M  V30 7 C 1.458934 0.618750 0.000000 0
M  V30 8 C 2.190552 1.031250 0.000000 0
M  V30 9 C 2.190552 1.856250 0.000000 0
M  V30 10 C 1.458934 2.268750 0.000000 0
M  V30 11 O 1.458934 3.093750 0.000000 0
M  V30 12 O 1.458934 -0.206250 0.000000 0
M  V30 13 O -0.004302 -0.206250 0.000000 0
M  V30 14 C -0.718773 -0.618750 0.000000 0
M  V30 15 O -0.718773 -1.443750 0.000000 0
M  V30 16 C 2.139111 -0.618750 0.000000 0
M  V30 17 C 2.139111 -1.443750 0.000000 0
M  V30 18 C 2.853582 -1.856250 0.000000 0
M  V30 19 C 2.853582 -2.681250 0.000000 0
M  V30 20 C 2.139111 -3.093750 0.000000 0
M  V30 21 C 1.424639 -2.681250 0.000000 0
M  V30 22 C 1.424639 -1.856250 0.000000 0
M  V30 23 C 0.710169 -1.443750 0.000000 0
M  V30 24 C 0.710169 -0.618750 0.000000 0
M  V30 25 C -0.004302 -0.206250 0.000000 0
M  V30 26 C -0.004302 0.618750 0.000000 0
M  V30 27 C -0.718773 1.031250 0.000000 0
M  V30 28 C -1.433244 0.618750 0.000000 0
M  V30 29 C -1.433244 -0.206250 0.000000 0
M  V30 30 C -2.139110 0.020625 0.000000 0
M  V30 31 C -2.853582 0.433125 0.000000 0
M  V30 END ATOM
M  V30 BEGIN BOND
M  V30 1 1 1 2
M  V30 2 2 2 3
M  V30 3 1 3 4
M  V30 4 2 4 5
M  V30 5 1 5 6
M  V30 6 2 6 1
M  V30 7 1 2 7
M  V30 8 1 7 8
M  V30 9 2 8 9
M  V30 10 1 9 10
M  V30 11 1 10 3
M  V30 12 2 10 11
M  V30 13 2 7 12
M  V30 14 1 1 13
M  V30 15 1 13 14
M  V30 16 2 14 15
M  V30 17 1 14 29
M  V30 18 1 16 17
M  V30 19 1 17 18
M  V30 20 1 18 19
M  V30 21 1 19 20
M  V30 22 1 20 21
M  V30 23 1 21 22
M  V30 24 1 22 23
M  V30 25 1 23 24
M  V30 26 1 24 25
M  V30 27 1 25 26
M  V30 28 1 26 27
M  V30 29 1 27 28
M  V30 30 1 28 29
M  V30 31 1 30 31
M  V30 END BOND
M  V30 BEGIN SGROUP
M  V30 1 SUP 1 ATOMS=(14 16 17 18 19 20 21 22 23 24 25 26 27 28 29) XBONDS=(1 -
M  V30 17) LABEL=^(CH2)14 CSTATE=(4 17 0.714471 -0.412500 0)
M  V30 END SGROUP
M  V30 END CTAB
M  END
