# Supplementary material for: An integrated in-silico approach for drug target identification in human pathogen Shigella dysenteriae
Source: PLoS One. 2024 May 16;19(5):e0303048. doi: 10.1371/journal.pone.0303048 (PMC11098424; doi:10.1371/journal.pone.0303048)
Supplement: S1 File — (ZIP) [file pone.0303048.s001.zip › Supporting Infomation/Compounds/P1 C17.mol]

P1 C16.mol
  ChemDraw03132019282D

  0  0  0     0  0              0 V3000
M  V30 BEGIN CTAB
M  V30 COUNTS 17 20 0 0 0
M  V30 BEGIN ATOM
M  V30 1 C 1.071706 -0.206250 0.000000 0
M  V30 2 C 0.357235 0.206250 0.000000 0
M  V30 3 C -0.357236 -0.206250 0.000000 0
M  V30 4 C -0.357236 -1.031250 0.000000 0
M  V30 5 C 0.357235 -1.443750 0.000000 0
M  V30 6 C 1.071706 -1.031250 0.000000 0
M  V30 7 C 0.357235 1.031250 0.000000 0
M  V30 8 C -0.357236 1.443750 0.000000 0
M  V30 9 C -1.071707 1.031250 0.000000 0
M  V30 10 C -1.071707 0.206250 0.000000 0
M  V30 11 O -1.071705 -1.443754 0.000000 0
M  V30 12 O -1.786177 -0.206253 0.000000 0
M  V30 13 C -1.786175 -1.031253 0.000000 0
M  V30 14 O 1.786175 0.206253 0.000000 0
M  V30 15 O 1.071704 1.443754 0.000000 0
M  V30 16 C 1.786174 1.031253 0.000000 0
M  V30 17 Br 1.786177 -1.443750 0.000000 0
M  V30 END ATOM
M  V30 BEGIN BOND
M  V30 1 2 1 2
M  V30 2 1 2 3
M  V30 3 2 3 4
M  V30 4 1 4 5
M  V30 5 2 5 6
M  V30 6 1 6 1
M  V30 7 1 2 7
M  V30 8 2 7 8
M  V30 9 1 8 9
M  V30 10 2 9 10
M  V30 11 1 10 3
M  V30 12 1 4 11
M  V30 13 1 10 12
M  V30 14 1 11 13
M  V30 15 1 12 13
M  V30 16 1 1 14
M  V30 17 1 7 15
M  V30 18 1 14 16
M  V30 19 1 15 16
M  V30 20 1 6 17
M  V30 END BOND
M  V30 END CTAB
M  END
