# Supplementary material for: An integrated in-silico approach for drug target identification in human pathogen Shigella dysenteriae
Source: PLoS One. 2024 May 16;19(5):e0303048. doi: 10.1371/journal.pone.0303048 (PMC11098424; doi:10.1371/journal.pone.0303048)
Supplement: S1 File — (ZIP) [file pone.0303048.s001.zip › Supporting Infomation/Compounds/P1 C18.mol]

P1 C18.cdx
  ChemDraw03132019362D

  0  0  0     0  0              0 V3000
M  V30 BEGIN CTAB
M  V30 COUNTS 23 25 3 0 0
M  V30 BEGIN ATOM
M  V30 1 C -2.500648 -0.412500 0.000000 0
M  V30 2 C -2.500648 0.412500 0.000000 0
M  V30 3 C -1.786177 0.825000 0.000000 0
M  V30 4 C -1.071706 0.412500 0.000000 0
M  V30 5 C -1.071706 -0.412500 0.000000 0
M  V30 6 C -1.786177 -0.825000 0.000000 0
M  V30 7 C -0.357235 0.825000 0.000000 0
M  V30 8 C 0.357235 0.412500 0.000000 0
M  V30 9 C 0.357235 -0.412500 0.000000 0
M  V30 10 C -0.357235 -0.825000 0.000000 0
M  V30 11 C 1.071707 0.825000 0.000000 0
M  V30 12 C 1.786178 0.412500 0.000000 0
M  V30 13 C 1.786178 -0.412500 0.000000 0
M  V30 14 C 1.071707 -0.825000 0.000000 0
M  V30 15 C 2.500648 0.825000 0.000000 0
M  V30 16 O -0.357235 -1.650000 0.000000 0
M  V30 17 O -0.357235 1.650000 0.000000 0
M  V30 18 O -1.786177 -1.650000 0.000000 0
M  V30 19 C -1.071706 -2.062500 0.000000 0
M  V30 20 O 1.071707 1.650000 0.000000 0
M  V30 21 C 0.357235 2.062500 0.000000 0
M  V30 22 O 1.071707 -1.650000 0.000000 0
M  V30 23 C 1.786178 -2.062500 0.000000 0
M  V30 END ATOM
M  V30 BEGIN BOND
M  V30 1 2 1 2
M  V30 2 1 2 3
M  V30 3 2 3 4
M  V30 4 1 4 5
M  V30 5 2 5 6
M  V30 6 1 6 1
M  V30 7 1 4 7
M  V30 8 1 7 8
M  V30 9 2 8 9
M  V30 10 1 9 10
M  V30 11 1 10 5
M  V30 12 1 8 11
M  V30 13 2 11 12
M  V30 14 1 12 13
M  V30 15 2 13 14
M  V30 16 1 14 9
M  V30 17 1 12 15
M  V30 18 2 10 16
M  V30 19 2 7 17
M  V30 20 1 6 18
M  V30 21 1 18 19
M  V30 22 1 11 20
M  V30 23 1 20 21
M  V30 24 1 14 22
M  V30 25 1 22 23
M  V30 END BOND
M  V30 BEGIN SGROUP
M  V30 1 SUP 1 ATOMS=(2 18 19) XBONDS=(1 20) LABEL=OMe CSTATE=(4 20 0.000000 -
M  V30 0.825000 0)
M  V30 2 SUP 2 ATOMS=(2 20 21) XBONDS=(1 22) LABEL=OMe CSTATE=(4 22 0.000000 -
M  V30 -0.825000 0)
M  V30 3 SUP 3 ATOMS=(2 22 23) XBONDS=(1 24) LABEL=OMe CSTATE=(4 24 0.000000 -
M  V30 0.825000 0)
M  V30 END SGROUP
M  V30 END CTAB
M  END
