# Supplementary material for: An integrated in-silico approach for drug target identification in human pathogen Shigella dysenteriae
Source: PLoS One. 2024 May 16;19(5):e0303048. doi: 10.1371/journal.pone.0303048 (PMC11098424; doi:10.1371/journal.pone.0303048)
Supplement: S1 File — (ZIP) [file pone.0303048.s001.zip › Supporting Infomation/Compounds/P1 C6.mol]

P1 C6.cdx
  ChemDraw03132018272D

 19 19  0  0  0  0  0  0  0  0999 V2000
    0.3787   -0.2063    0.0000 C   0  0  0  0  0  0  0  0  0  0  0  0
    1.0931    0.2062    0.0000 C   0  0  0  0  0  0  0  0  0  0  0  0
    1.0931    1.0312    0.0000 C   0  0  0  0  0  0  0  0  0  0  0  0
    0.3787    1.4437    0.0000 C   0  0  0  0  0  0  0  0  0  0  0  0
   -0.3358    1.0312    0.0000 C   0  0  0  0  0  0  0  0  0  0  0  0
   -0.3358    0.2062    0.0000 C   0  0  0  0  0  0  0  0  0  0  0  0
    1.8076   -0.2063    0.0000 C   0  0  0  0  0  0  0  0  0  0  0  0
    2.5221    0.2062    0.0000 C   0  0  0  0  0  0  0  0  0  0  0  0
    2.5221    1.0312    0.0000 C   0  0  0  0  0  0  0  0  0  0  0  0
    1.8076    1.4438    0.0000 C   0  0  0  0  0  0  0  0  0  0  0  0
    1.8076    2.2688    0.0000 O   0  0  0  0  0  0  0  0  0  0  0  0
    1.8076   -1.0313    0.0000 O   0  0  0  0  0  0  0  0  0  0  0  0
    0.3787   -1.0313    0.0000 O   0  0  0  0  0  0  0  0  0  0  0  0
   -0.3358   -1.4438    0.0000 C   0  0  0  0  0  0  0  0  0  0  0  0
   -0.3358   -2.2688    0.0000 O   0  0  0  0  0  0  0  0  0  0  0  0
   -1.7648   -1.4437    0.0000 C   0  0  0  0  0  0  0  0  0  0  0  0
   -1.0503   -1.0312    0.0000 C   0  0  0  0  0  0  0  0  0  0  0  0
   -1.8076   -0.8044    0.0000 C   0  0  0  0  0  0  0  0  0  0  0  0
   -2.5221   -0.3919    0.0000 C   0  0  0  0  0  0  0  0  0  0  0  0
  1  2  1  0      
  2  3  2  0      
  3  4  1  0      
  4  5  2  0      
  5  6  1  0      
  6  1  2  0      
  2  7  1  0      
  7  8  1  0      
  8  9  2  0      
  9 10  1  0      
 10  3  1  0      
 10 11  2  0      
  7 12  2  0      
  1 13  1  0      
 13 14  1  0      
 14 15  2  0      
 14 17  1  0      
 16 17  1  0      
 18 19  1  0      
M  STY  1   1 SUP
M  SLB  1   1   1
M  SAL   1  2  16  17
M  SBL   1  1  17
M  SMT   1 ^(CH2)2
M  SCL   1  
M  SBV   1  17    0.7145   -0.4125
M  END
