# Supplementary material for: An integrated in-silico approach for drug target identification in human pathogen Shigella dysenteriae
Source: PLoS One. 2024 May 16;19(5):e0303048. doi: 10.1371/journal.pone.0303048 (PMC11098424; doi:10.1371/journal.pone.0303048)
Supplement: S1 File — (ZIP) [file pone.0303048.s001.zip › Supporting Infomation/Compounds/P1 C8.mol]

P1 C8.cdx
  ChemDraw03132019072D

 21 21  0  0  0  0  0  0  0  0999 V2000
    0.3315    0.0000    0.0000 C   0  0  0  0  0  0  0  0  0  0  0  0
    1.0631    0.4125    0.0000 C   0  0  0  0  0  0  0  0  0  0  0  0
    1.0631    1.2375    0.0000 C   0  0  0  0  0  0  0  0  0  0  0  0
    0.3315    1.6500    0.0000 C   0  0  0  0  0  0  0  0  0  0  0  0
   -0.4001    1.2375    0.0000 C   0  0  0  0  0  0  0  0  0  0  0  0
   -0.4001    0.4125    0.0000 C   0  0  0  0  0  0  0  0  0  0  0  0
    1.7948    0.0000    0.0000 C   0  0  0  0  0  0  0  0  0  0  0  0
    2.5264    0.4125    0.0000 C   0  0  0  0  0  0  0  0  0  0  0  0
    2.5264    1.2375    0.0000 C   0  0  0  0  0  0  0  0  0  0  0  0
    1.7948    1.6500    0.0000 C   0  0  0  0  0  0  0  0  0  0  0  0
    1.7948    2.4750    0.0000 O   0  0  0  0  0  0  0  0  0  0  0  0
    1.7948   -0.8250    0.0000 O   0  0  0  0  0  0  0  0  0  0  0  0
    0.3315   -0.8250    0.0000 O   0  0  0  0  0  0  0  0  0  0  0  0
   -0.3830   -1.2375    0.0000 C   0  0  0  0  0  0  0  0  0  0  0  0
   -0.3830   -2.0625    0.0000 O   0  0  0  0  0  0  0  0  0  0  0  0
   -2.5264   -2.4750    0.0000 C   0  0  0  0  0  0  0  0  0  0  0  0
   -1.8119   -2.0625    0.0000 C   0  0  0  0  0  0  0  0  0  0  0  0
   -1.8119   -1.2375    0.0000 C   0  0  0  0  0  0  0  0  0  0  0  0
   -1.0974   -0.8250    0.0000 C   0  0  0  0  0  0  0  0  0  0  0  0
   -1.8033   -0.5981    0.0000 C   0  0  0  0  0  0  0  0  0  0  0  0
   -2.5178   -0.1856    0.0000 C   0  0  0  0  0  0  0  0  0  0  0  0
  1  2  1  0      
  2  3  2  0      
  3  4  1  0      
  4  5  2  0      
  5  6  1  0      
  6  1  2  0      
  2  7  1  0      
  7  8  1  0      
  8  9  2  0      
  9 10  1  0      
 10  3  1  0      
 10 11  2  0      
  7 12  2  0      
  1 13  1  0      
 13 14  1  0      
 14 15  2  0      
 14 19  1  0      
 16 17  1  0      
 17 18  1  0      
 18 19  1  0      
 20 21  1  0      
M  STY  1   1 SUP
M  SLB  1   1   1
M  SAL   1  4  16  17  18  19
M  SBL   1  1  17
M  SMT   1 ^(CH2)4
M  SCL   1  
M  SBV   1  17    0.7145   -0.4125
M  END
