# Supplementary material for: An integrated in-silico approach for drug target identification in human pathogen Shigella dysenteriae
Source: PLoS One. 2024 May 16;19(5):e0303048. doi: 10.1371/journal.pone.0303048 (PMC11098424; doi:10.1371/journal.pone.0303048)
Supplement: S1 File — (ZIP) [file pone.0303048.s001.zip › Supporting Infomation/Compounds/P1 C9.mol]

P1 C8.mol
  ChemDraw03132019072D

 22 22  0  0  0  0  0  0  0  0999 V2000
    0.3272    0.4125    0.0000 C   0  0  0  0  0  0  0  0  0  0  0  0
    1.0588    0.8250    0.0000 C   0  0  0  0  0  0  0  0  0  0  0  0
    1.0588    1.6500    0.0000 C   0  0  0  0  0  0  0  0  0  0  0  0
    0.3272    2.0625    0.0000 C   0  0  0  0  0  0  0  0  0  0  0  0
   -0.4044    1.6500    0.0000 C   0  0  0  0  0  0  0  0  0  0  0  0
   -0.4044    0.8250    0.0000 C   0  0  0  0  0  0  0  0  0  0  0  0
    1.7904    0.4125    0.0000 C   0  0  0  0  0  0  0  0  0  0  0  0
    2.5221    0.8250    0.0000 C   0  0  0  0  0  0  0  0  0  0  0  0
    2.5221    1.6500    0.0000 C   0  0  0  0  0  0  0  0  0  0  0  0
    1.7904    2.0625    0.0000 C   0  0  0  0  0  0  0  0  0  0  0  0
    1.7904    2.8875    0.0000 O   0  0  0  0  0  0  0  0  0  0  0  0
    1.7904   -0.4125    0.0000 O   0  0  0  0  0  0  0  0  0  0  0  0
    0.3272   -0.4125    0.0000 O   0  0  0  0  0  0  0  0  0  0  0  0
   -0.3873   -0.8250    0.0000 C   0  0  0  0  0  0  0  0  0  0  0  0
   -0.3873   -1.6500    0.0000 O   0  0  0  0  0  0  0  0  0  0  0  0
   -1.1017   -2.8875    0.0000 C   0  0  0  0  0  0  0  0  0  0  0  0
   -1.1017   -2.0625    0.0000 C   0  0  0  0  0  0  0  0  0  0  0  0
   -1.8162   -1.6500    0.0000 C   0  0  0  0  0  0  0  0  0  0  0  0
   -1.8162   -0.8250    0.0000 C   0  0  0  0  0  0  0  0  0  0  0  0
   -1.1017   -0.4125    0.0000 C   0  0  0  0  0  0  0  0  0  0  0  0
   -1.8076   -0.1856    0.0000 C   0  0  0  0  0  0  0  0  0  0  0  0
   -2.5221    0.2269    0.0000 C   0  0  0  0  0  0  0  0  0  0  0  0
  1  2  1  0      
  2  3  2  0      
  3  4  1  0      
  4  5  2  0      
  5  6  1  0      
  6  1  2  0      
  2  7  1  0      
  7  8  1  0      
  8  9  2  0      
  9 10  1  0      
 10  3  1  0      
 10 11  2  0      
  7 12  2  0      
  1 13  1  0      
 13 14  1  0      
 14 15  2  0      
 14 20  1  0      
 16 17  1  0      
 17 18  1  0      
 18 19  1  0      
 19 20  1  0      
 21 22  1  0      
M  STY  1   1 SUP
M  SLB  1   1   1
M  SAL   1  5  16  17  18  19  20
M  SBL   1  1  17
M  SMT   1 ^(CH2)5
M  SCL   1  
M  SBV   1  17    0.7145   -0.4125
M  END
