# Supplementary material for: An integrated in-silico approach for drug target identification in human pathogen Shigella dysenteriae
Source: PLoS One. 2024 May 16;19(5):e0303048. doi: 10.1371/journal.pone.0303048 (PMC11098424; doi:10.1371/journal.pone.0303048)
Supplement: S1 File — (ZIP) [file pone.0303048.s001.zip › Supporting Infomation/Compounds/P1C19.mol]

P1C19.cdx
  ChemDraw03132019562D

  0  0  0     0  0              0 V3000
M  V30 BEGIN CTAB
M  V30 COUNTS 24 25 3 0 0
M  V30 BEGIN ATOM
M  V30 1 C 2.500648 -0.412500 0.000000 0
M  V30 2 C 1.786178 -0.825000 0.000000 0
M  V30 3 C 1.071706 -0.412500 0.000000 0
M  V30 4 C 1.071706 0.412500 0.000000 0
M  V30 5 C 1.786178 0.825000 0.000000 0
M  V30 6 C 2.500648 0.412500 0.000000 0
M  V30 7 C -0.357235 -0.412500 0.000000 0
M  V30 8 C -0.357235 0.412500 0.000000 0
M  V30 9 C 0.357235 0.825000 0.000000 0
M  V30 10 C -1.071706 -0.825000 0.000000 0
M  V30 11 C -1.786177 -0.412500 0.000000 0
M  V30 12 C -1.786178 0.412500 0.000000 0
M  V30 13 C -1.071706 0.825000 0.000000 0
M  V30 14 C -2.500648 -0.825000 0.000000 0
M  V30 15 C 1.786178 1.650000 0.000000 0
M  V30 16 O 1.071706 2.062500 0.000000 0
M  V30 17 O 2.500648 2.062500 0.000000 0
M  V30 18 O 0.357235 1.650000 0.000000 0
M  V30 19 O -1.071706 -1.650000 0.000000 0
M  V30 20 C -0.357235 -2.062500 0.000000 0
M  V30 21 O 0.357235 -0.825000 0.000000 0
M  V30 22 C 0.357235 -1.650000 0.000000 0
M  V30 23 O -1.071706 1.650000 0.000000 0
M  V30 24 C -0.357235 2.062500 0.000000 0
M  V30 END ATOM
M  V30 BEGIN BOND
M  V30 1 2 1 2
M  V30 2 1 2 3
M  V30 3 2 3 4
M  V30 4 1 4 5
M  V30 5 2 5 6
M  V30 6 1 6 1
M  V30 7 2 7 8
M  V30 8 1 8 9
M  V30 9 1 9 4
M  V30 10 1 7 10
M  V30 11 2 10 11
M  V30 12 1 11 12
M  V30 13 2 12 13
M  V30 14 1 13 8
M  V30 15 1 11 14
M  V30 16 1 5 15
M  V30 17 2 15 16
M  V30 18 1 15 17
M  V30 19 2 9 18
M  V30 20 1 10 19
M  V30 21 1 19 20
M  V30 22 1 3 21
M  V30 23 1 21 22
M  V30 24 1 13 23
M  V30 25 1 23 24
M  V30 END BOND
M  V30 BEGIN SGROUP
M  V30 1 SUP 1 ATOMS=(2 19 20) XBONDS=(1 20) LABEL=OMe CSTATE=(4 20 0.000000 -
M  V30 0.825000 0)
M  V30 2 SUP 2 ATOMS=(2 21 22) XBONDS=(1 22) LABEL=^OMe CSTATE=(4 22 0.714471 -
M  V30 0.412500 0)
M  V30 3 SUP 3 ATOMS=(2 23 24) XBONDS=(1 24) LABEL=OMe CSTATE=(4 24 0.000000 -
M  V30 -0.825000 0)
M  V30 END SGROUP
M  V30 END CTAB
M  END
