# Supplementary material for: An integrated in-silico approach for drug target identification in human pathogen Shigella dysenteriae
Source: PLoS One. 2024 May 16;19(5):e0303048. doi: 10.1371/journal.pone.0303048 (PMC11098424; doi:10.1371/journal.pone.0303048)
Supplement: S1 File — (ZIP) [file pone.0303048.s001.zip › Supporting Infomation/Compounds/P1C20.mol]

P1C19.mol
  ChemDraw03132020062D

  0  0  0     0  0              0 V3000
M  V30 BEGIN CTAB
M  V30 COUNTS 28 29 4 0 0
M  V30 BEGIN ATOM
M  V30 1 C -3.215119 -0.825000 0.000000 0
M  V30 2 C -2.500648 -0.412500 0.000000 0
M  V30 3 C -2.500648 0.412500 0.000000 0
M  V30 4 C -3.215119 0.825000 0.000000 0
M  V30 5 C -3.929590 0.412500 0.000000 0
M  V30 6 C -3.929590 -0.412500 0.000000 0
M  V30 7 C -1.786178 -0.825000 0.000000 0
M  V30 8 C -1.071707 -0.412500 0.000000 0
M  V30 9 C -1.071707 0.412500 0.000000 0
M  V30 10 C -1.786178 0.825000 0.000000 0
M  V30 11 C 1.071706 0.825000 0.000000 0
M  V30 12 C 1.484206 1.539471 0.000000 0
M  V30 13 O 0.659206 1.539471 0.000000 0
M  V30 14 C 1.786177 0.412500 0.000000 0
M  V30 15 O 2.500648 0.825000 0.000000 0
M  V30 16 C 3.215119 0.412500 0.000000 0
M  V30 17 C 3.929590 0.825000 0.000000 0
M  V30 18 O 3.215119 -0.412500 0.000000 0
M  V30 19 C -0.357235 0.825000 0.000000 0
M  V30 20 C 0.357235 0.412500 0.000000 0
M  V30 21 O -3.215119 1.650000 0.000000 0
M  V30 22 C -2.500648 2.062500 0.000000 0
M  V30 23 O -3.215119 -1.650000 0.000000 0
M  V30 24 C -2.500648 -2.062500 0.000000 0
M  V30 25 O -1.786178 1.650000 0.000000 0
M  V30 26 C -1.071707 2.062500 0.000000 0
M  V30 27 O -1.786178 -1.650000 0.000000 0
M  V30 28 C -1.071707 -2.062500 0.000000 0
M  V30 END ATOM
M  V30 BEGIN BOND
M  V30 1 2 1 2
M  V30 2 1 2 3
M  V30 3 2 3 4
M  V30 4 1 4 5
M  V30 5 2 5 6
M  V30 6 1 6 1
M  V30 7 1 2 7
M  V30 8 2 7 8
M  V30 9 1 8 9
M  V30 10 2 9 10
M  V30 11 1 10 3
M  V30 12 1 11 12
M  V30 13 1 11 13
M  V30 14 1 11 14
M  V30 15 1 14 15
M  V30 16 1 15 16
M  V30 17 1 16 17
M  V30 18 2 16 18
M  V30 19 1 9 19
M  V30 20 2 19 20
M  V30 21 1 20 11
M  V30 22 1 4 21
M  V30 23 1 21 22
M  V30 24 1 1 23
M  V30 25 1 23 24
M  V30 26 1 10 25
M  V30 27 1 25 26
M  V30 28 1 7 27
M  V30 29 1 27 28
M  V30 END BOND
M  V30 BEGIN SGROUP
M  V30 1 SUP 1 ATOMS=(2 21 22) XBONDS=(1 22) LABEL=OMe CSTATE=(4 22 0.000000 -
M  V30 -0.825000 0)
M  V30 2 SUP 2 ATOMS=(2 23 24) XBONDS=(1 24) LABEL=OMe CSTATE=(4 24 0.000000 -
M  V30 0.825000 0)
M  V30 3 SUP 3 ATOMS=(2 25 26) XBONDS=(1 26) LABEL=OMe CSTATE=(4 26 0.000000 -
M  V30 -0.825000 0)
M  V30 4 SUP 4 ATOMS=(2 27 28) XBONDS=(1 28) LABEL=OMe CSTATE=(4 28 0.000000 -
M  V30 0.825000 0)
M  V30 END SGROUP
M  V30 END CTAB
M  END
