# Supplementary material for: An integrated in-silico approach for drug target identification in human pathogen Shigella dysenteriae
Source: PLoS One. 2024 May 16;19(5):e0303048. doi: 10.1371/journal.pone.0303048 (PMC11098424; doi:10.1371/journal.pone.0303048)
Supplement: S1 File — (ZIP) [file pone.0303048.s001.zip › Supporting Infomation/Compounds/P1C21.mol]

P1C21.cdx
  ChemDraw03132020112D

  0  0  0     0  0              0 V3000
M  V30 BEGIN CTAB
M  V30 COUNTS 15 15 2 0 0
M  V30 BEGIN ATOM
M  V30 1 C -1.071706 -1.650000 0.000000 0
M  V30 2 C -1.786178 -1.237500 0.000000 0
M  V30 3 C -1.786178 -0.412500 0.000000 0
M  V30 4 C -1.071706 0.000000 0.000000 0
M  V30 5 C -0.357235 -0.412500 0.000000 0
M  V30 6 C -0.357235 -1.237500 0.000000 0
M  V30 7 C 0.357235 0.000000 0.000000 0
M  V30 8 C 1.071706 0.412500 0.000000 0
M  V30 9 C 1.786178 0.825000 0.000000 0
M  V30 10 C 2.500648 0.412500 0.000000 0
M  V30 11 C 1.786178 1.650000 0.000000 0
M  V30 12 O -2.500648 0.000000 0.000000 0
M  V30 13 C -2.500648 0.825000 0.000000 0
M  V30 14 O 0.357235 -1.650000 0.000000 0
M  V30 15 C 1.071706 -1.237500 0.000000 0
M  V30 END ATOM
M  V30 BEGIN BOND
M  V30 1 2 1 2
M  V30 2 1 2 3
M  V30 3 2 3 4
M  V30 4 1 4 5
M  V30 5 2 5 6
M  V30 6 1 6 1
M  V30 7 1 5 7
M  V30 8 3 7 8
M  V30 9 1 8 9
M  V30 10 2 9 10
M  V30 11 1 9 11
M  V30 12 1 3 12
M  V30 13 1 12 13
M  V30 14 1 6 14
M  V30 15 1 14 15
M  V30 END BOND
M  V30 BEGIN SGROUP
M  V30 1 SUP 1 ATOMS=(2 12 13) XBONDS=(1 12) LABEL=^OMe CSTATE=(4 12 0.714471 -
M  V30 -0.412500 0)
M  V30 2 SUP 2 ATOMS=(2 14 15) XBONDS=(1 14) LABEL=OMe CSTATE=(4 14 -0.714471 -
M  V30 0.412500 0)
M  V30 END SGROUP
M  V30 END CTAB
M  END
