# Supplementary material for: An integrated in-silico approach for drug target identification in human pathogen Shigella dysenteriae
Source: PLoS One. 2024 May 16;19(5):e0303048. doi: 10.1371/journal.pone.0303048 (PMC11098424; doi:10.1371/journal.pone.0303048)
Supplement: S1 File — (ZIP) [file pone.0303048.s001.zip › Supporting Infomation/Compounds/P1C22.mol]

P1C21.mol
  ChemDraw03132020122D

  0  0  0     0  0              0 V3000
M  V30 BEGIN CTAB
M  V30 COUNTS 16 16 2 0 0
M  V30 BEGIN ATOM
M  V30 1 C 1.428942 1.237500 0.000000 0
M  V30 2 C 2.143413 0.825000 0.000000 0
M  V30 3 C 2.143413 0.000000 0.000000 0
M  V30 4 C 1.428942 -0.412500 0.000000 0
M  V30 5 C 0.714471 0.000000 0.000000 0
M  V30 6 C 0.714471 0.825000 0.000000 0
M  V30 7 C 0.000000 -0.412500 0.000000 0
M  V30 8 C -0.714471 -0.825000 0.000000 0
M  V30 9 C -1.428942 -1.237500 0.000000 0
M  V30 10 C -2.143413 -0.825000 0.000000 0
M  V30 11 O -1.428942 -2.062500 0.000000 0
M  V30 12 O -2.857884 -1.237500 0.000000 0
M  V30 13 O 0.000000 1.237500 0.000000 0
M  V30 14 C 0.000000 2.062500 0.000000 0
M  V30 15 O 2.857884 -0.412500 0.000000 0
M  V30 16 C 2.857884 -1.237500 0.000000 0
M  V30 END ATOM
M  V30 BEGIN BOND
M  V30 1 2 1 2
M  V30 2 1 2 3
M  V30 3 2 3 4
M  V30 4 1 4 5
M  V30 5 2 5 6
M  V30 6 1 6 1
M  V30 7 1 5 7
M  V30 8 3 7 8
M  V30 9 1 8 9
M  V30 10 1 9 10
M  V30 11 1 9 11
M  V30 12 1 10 12
M  V30 13 1 6 13
M  V30 14 1 13 14
M  V30 15 1 3 15
M  V30 16 1 15 16
M  V30 END BOND
M  V30 BEGIN SGROUP
M  V30 1 SUP 1 ATOMS=(2 13 14) XBONDS=(1 13) LABEL=^OMe CSTATE=(4 13 0.714471 -
M  V30 -0.412500 0)
M  V30 2 SUP 2 ATOMS=(2 15 16) XBONDS=(1 15) LABEL=OMe CSTATE=(4 15 -0.714471 -
M  V30 0.412500 0)
M  V30 END SGROUP
M  V30 END CTAB
M  END
