# Supplementary material for: An integrated in-silico approach for drug target identification in human pathogen Shigella dysenteriae
Source: PLoS One. 2024 May 16;19(5):e0303048. doi: 10.1371/journal.pone.0303048 (PMC11098424; doi:10.1371/journal.pone.0303048)
Supplement: S1 File — (ZIP) [file pone.0303048.s001.zip › Supporting Infomation/Compounds/P1C23.mol]

P1C23.cdx
  ChemDraw03132020172D

 19 19  0  0  0  0  0  0  0  0999 V2000
   -1.7862    0.6740    0.0000 C   0  0  0  0  0  0  0  0  0  0  0  0
   -2.5006    0.2615    0.0000 C   0  0  0  0  0  0  0  0  0  0  0  0
   -2.5006   -0.5635    0.0000 C   0  0  0  0  0  0  0  0  0  0  0  0
   -1.7862   -0.9760    0.0000 C   0  0  0  0  0  0  0  0  0  0  0  0
   -1.0717   -0.5635    0.0000 C   0  0  0  0  0  0  0  0  0  0  0  0
   -1.0717    0.2615    0.0000 C   0  0  0  0  0  0  0  0  0  0  0  0
   -0.3572    0.6740    0.0000 C   0  0  0  0  0  0  0  0  0  0  0  0
    0.3572    1.0865    0.0000 C   0  0  0  0  0  0  0  0  0  0  0  0
    1.0717    1.4990    0.0000 C   0  0  0  0  0  0  0  0  0  0  0  0
    1.7862    1.0865    0.0000 O   0  0  0  0  0  0  0  0  0  0  0  0
    0.6592    2.2135    0.0000 O   0  0  0  0  0  0  0  0  0  0  0  0
    1.4842    2.2135    0.0000 C   0  0  0  0  0  0  0  0  0  0  0  0
    1.7862    0.2615    0.0000 C   0  0  0  0  0  0  0  0  0  0  0  0
    2.5006   -0.1510    0.0000 C   0  0  0  0  0  0  0  0  0  0  0  0
    1.0717   -0.1510    0.0000 O   0  0  0  0  0  0  0  0  0  0  0  0
   -1.7862   -1.8010    0.0000 O   0  0  0  0  0  0  0  0  0  0  0  0
   -1.0717   -2.2135    0.0000 C   0  0  0  0  0  0  0  0  0  0  0  0
   -1.7862    1.4990    0.0000 O   0  0  0  0  0  0  0  0  0  0  0  0
   -1.0717    1.9115    0.0000 C   0  0  0  0  0  0  0  0  0  0  0  0
  1  2  2  0      
  2  3  1  0      
  3  4  2  0      
  4  5  1  0      
  5  6  2  0      
  6  1  1  0      
  6  7  1  0      
  7  8  3  0      
  8  9  1  0      
  9 10  1  0      
  9 11  1  0      
  9 12  1  0      
 10 13  1  0      
 13 14  1  0      
 13 15  2  0      
  4 16  1  0      
 16 17  1  0      
  1 18  1  0      
 18 19  1  0      
M  STY  1   1 SUP
M  SLB  1   1   1
M  SAL   1  2  16  17
M  SBL   1  1  16
M  SMT   1 OMe
M  SCL   1  
M  SBV   1  16    0.0000    0.8250
M  STY  1   2 SUP
M  SLB  1   2   2
M  SAL   2  2  18  19
M  SBL   2  1  18
M  SMT   2 OMe
M  SCL   2  
M  SBV   2  18    0.0000   -0.8250
M  END
