# Supplementary material for: An integrated in-silico approach for drug target identification in human pathogen Shigella dysenteriae
Source: PLoS One. 2024 May 16;19(5):e0303048. doi: 10.1371/journal.pone.0303048 (PMC11098424; doi:10.1371/journal.pone.0303048)
Supplement: S1 File — (ZIP) [file pone.0303048.s001.zip › Supporting Infomation/Compounds/P1C25.mol]

P1C25.cdx
  ChemDraw03132020242D

  0  0  0     0  0              0 V3000
M  V30 BEGIN CTAB
M  V30 COUNTS 18 18 2 0 0
M  V30 BEGIN ATOM
M  V30 1 C -0.357235 0.825000 0.000000 0
M  V30 2 C -1.071707 1.237500 0.000000 0
M  V30 3 C -1.786178 0.825000 0.000000 0
M  V30 4 C -1.786178 0.000000 0.000000 0
M  V30 5 C -1.071707 -0.412500 0.000000 0
M  V30 6 C -0.357235 0.000000 0.000000 0
M  V30 7 C 0.357235 -0.412500 0.000000 0
M  V30 8 Br -2.500648 1.237500 0.000000 0
M  V30 9 O 0.357235 -1.237500 0.000000 0
M  V30 10 C 1.071706 0.000000 0.000000 0
M  V30 11 C 1.786177 -0.412500 0.000000 0
M  V30 12 C 2.500648 0.000000 0.000000 0
M  V30 13 O 3.215119 -0.412500 0.000000 0
M  V30 14 O 2.500648 0.825000 0.000000 0
M  V30 15 O 0.357235 1.237500 0.000000 0
M  V30 16 C 1.071706 0.825000 0.000000 0
M  V30 17 O -2.500648 -0.412500 0.000000 0
M  V30 18 C -3.215119 0.000000 0.000000 0
M  V30 END ATOM
M  V30 BEGIN BOND
M  V30 1 2 1 2
M  V30 2 1 2 3
M  V30 3 2 3 4
M  V30 4 1 4 5
M  V30 5 2 5 6
M  V30 6 1 6 1
M  V30 7 1 6 7
M  V30 8 1 3 8
M  V30 9 2 7 9
M  V30 10 1 7 10
M  V30 11 2 10 11
M  V30 12 1 11 12
M  V30 13 1 12 13
M  V30 14 2 12 14
M  V30 15 1 1 15
M  V30 16 1 15 16
M  V30 17 1 4 17
M  V30 18 1 17 18
M  V30 END BOND
M  V30 BEGIN SGROUP
M  V30 1 SUP 1 ATOMS=(2 15 16) XBONDS=(1 15) LABEL=OMe CSTATE=(4 15 -0.714471 -
M  V30 -0.412500 0)
M  V30 2 SUP 2 ATOMS=(2 17 18) XBONDS=(1 17) LABEL=^OMe CSTATE=(4 17 0.714471 -
M  V30 0.412500 0)
M  V30 END SGROUP
M  V30 END CTAB
M  END
