# Supplementary material for: An integrated in-silico approach for drug target identification in human pathogen Shigella dysenteriae
Source: PLoS One. 2024 May 16;19(5):e0303048. doi: 10.1371/journal.pone.0303048 (PMC11098424; doi:10.1371/journal.pone.0303048)
Supplement: S1 File — (ZIP) [file pone.0303048.s001.zip › Supporting Infomation/Compounds/P1C26.mol]

P126.cdx
  ChemDraw03132021002D

  0  0  0     0  0              0 V3000
M  V30 BEGIN CTAB
M  V30 COUNTS 13 14 0 0 0
M  V30 BEGIN ATOM
M  V30 1 C -0.563485 -0.714471 0.000000 0
M  V30 2 C -0.150985 0.000000 0.000000 0
M  V30 3 C -0.563485 0.714471 0.000000 0
M  V30 4 C -1.388485 0.714471 0.000000 0
M  V30 5 C -1.800985 0.000000 0.000000 0
M  V30 6 C -1.388485 -0.714471 0.000000 0
M  V30 7 O 0.674015 0.000000 0.000000 0
M  V30 8 C 1.086515 0.714471 0.000000 0
M  V30 9 C 0.674015 1.428942 0.000000 0
M  V30 10 C -0.150985 1.428942 0.000000 0
M  V30 11 C 1.800986 0.301971 0.000000 0
M  V30 12 C 1.800986 1.126971 0.000000 0
M  V30 13 O -1.800986 -1.428942 0.000000 0
M  V30 END ATOM
M  V30 BEGIN BOND
M  V30 1 2 1 2
M  V30 2 1 2 3
M  V30 3 2 3 4
M  V30 4 1 4 5
M  V30 5 2 5 6
M  V30 6 1 6 1
M  V30 7 1 2 7
M  V30 8 1 7 8
M  V30 9 1 8 9
M  V30 10 2 9 10
M  V30 11 1 10 3
M  V30 12 1 8 11
M  V30 13 1 8 12
M  V30 14 1 6 13
M  V30 END BOND
M  V30 END CTAB
M  END
