# Supplementary material for: An integrated in-silico approach for drug target identification in human pathogen Shigella dysenteriae
Source: PLoS One. 2024 May 16;19(5):e0303048. doi: 10.1371/journal.pone.0303048 (PMC11098424; doi:10.1371/journal.pone.0303048)
Supplement: S1 File — (ZIP) [file pone.0303048.s001.zip › Supporting Infomation/Compounds/P1C28.mol]

P1C26.mol
  ChemDraw03132021062D

  0  0  0     0  0              0 V3000
M  V30 BEGIN CTAB
M  V30 COUNTS 16 16 0 0 0
M  V30 BEGIN ATOM
M  V30 1 C -0.714471 -0.412500 0.000000 0
M  V30 2 C 0.000000 -0.825000 0.000000 0
M  V30 3 C 0.714471 -0.412500 0.000000 0
M  V30 4 C 0.714471 0.412500 0.000000 0
M  V30 5 C 0.000000 0.825000 0.000000 0
M  V30 6 C -0.714471 0.412500 0.000000 0
M  V30 7 O 0.000000 -1.650000 0.000000 0
M  V30 8 O 0.000000 1.650000 0.000000 0
M  V30 9 C -0.714471 2.062500 0.000000 0
M  V30 10 C 0.714471 -2.062500 0.000000 0
M  V30 11 C -1.428942 1.650000 0.000000 0
M  V30 12 C -0.714471 2.887500 0.000000 0
M  V30 13 C 0.714471 -2.887500 0.000000 0
M  V30 14 C 1.428942 -1.650000 0.000000 0
M  V30 15 C 0.714471 -3.712500 0.000000 0
M  V30 16 C -0.714471 3.712500 0.000000 0
M  V30 END ATOM
M  V30 BEGIN BOND
M  V30 1 2 1 2
M  V30 2 1 2 3
M  V30 3 2 3 4
M  V30 4 1 4 5
M  V30 5 2 5 6
M  V30 6 1 6 1
M  V30 7 1 2 7
M  V30 8 1 5 8
M  V30 9 1 8 9
M  V30 10 1 7 10
M  V30 11 1 9 11
M  V30 12 1 9 12
M  V30 13 1 10 13
M  V30 14 1 10 14
M  V30 15 3 13 15
M  V30 16 3 12 16
M  V30 END BOND
M  V30 END CTAB
M  END
