# Supplementary material for: An integrated in-silico approach for drug target identification in human pathogen Shigella dysenteriae
Source: PLoS One. 2024 May 16;19(5):e0303048. doi: 10.1371/journal.pone.0303048 (PMC11098424; doi:10.1371/journal.pone.0303048)
Supplement: S1 File — (ZIP) [file pone.0303048.s001.zip › Supporting Infomation/Compounds/P1C33.mol]

P1C33.cdx
  ChemDraw03132021162D

 18 19  0  0  0  0  0  0  0  0999 V2000
    0.7145    0.8250    0.0000 C   0  0  0  0  0  0  0  0  0  0  0  0
    0.0000    0.4125    0.0000 C   0  0  0  0  0  0  0  0  0  0  0  0
    0.0000   -0.4125    0.0000 C   0  0  0  0  0  0  0  0  0  0  0  0
    0.7145   -0.8250    0.0000 C   0  0  0  0  0  0  0  0  0  0  0  0
    1.4289   -0.4125    0.0000 C   0  0  0  0  0  0  0  0  0  0  0  0
    1.4289    0.4125    0.0000 C   0  0  0  0  0  0  0  0  0  0  0  0
   -0.7145    0.8250    0.0000 C   0  0  0  0  0  0  0  0  0  0  0  0
   -1.4289    0.4125    0.0000 C   0  0  0  0  0  0  0  0  0  0  0  0
   -1.4289   -0.4125    0.0000 C   0  0  0  0  0  0  0  0  0  0  0  0
   -0.7145   -0.8250    0.0000 C   0  0  0  0  0  0  0  0  0  0  0  0
    0.7145   -1.6500    0.0000 O   0  0  0  0  0  0  0  0  0  0  0  0
    1.4289   -2.0625    0.0000 C   0  0  0  0  0  0  0  0  0  0  0  0
   -0.7145   -1.6500    0.0000 O   0  0  0  0  0  0  0  0  0  0  0  0
    0.0000   -2.0625    0.0000 C   0  0  0  0  0  0  0  0  0  0  0  0
   -0.7145    1.6500    0.0000 O   0  0  0  0  0  0  0  0  0  0  0  0
    0.0000    2.0625    0.0000 C   0  0  0  0  0  0  0  0  0  0  0  0
    0.7145    1.6500    0.0000 O   0  0  0  0  0  0  0  0  0  0  0  0
    1.4289    2.0625    0.0000 C   0  0  0  0  0  0  0  0  0  0  0  0
  1  2  2  0      
  2  3  1  0      
  3  4  2  0      
  4  5  1  0      
  5  6  2  0      
  6  1  1  0      
  7  8  2  0      
  8  9  1  0      
  9 10  2  0      
 10  3  1  0      
  7  2  1  0      
  4 11  1  0      
 11 12  1  0      
 10 13  1  0      
 13 14  1  0      
  7 15  1  0      
 15 16  1  0      
  1 17  1  0      
 17 18  1  0      
M  STY  1   1 SUP
M  SLB  1   1   1
M  SAL   1  2  11  12
M  SBL   1  1  12
M  SMT   1 OMe
M  SCL   1  
M  SBV   1  12    0.0000    0.8250
M  STY  1   2 SUP
M  SLB  1   2   2
M  SAL   2  2  13  14
M  SBL   2  1  14
M  SMT   2 OMe
M  SCL   2  
M  SBV   2  14    0.0000    0.8250
M  STY  1   3 SUP
M  SLB  1   3   3
M  SAL   3  2  15  16
M  SBL   3  1  16
M  SMT   3 OMe
M  SCL   3  
M  SBV   3  16    0.0000   -0.8250
M  STY  1   4 SUP
M  SLB  1   4   4
M  SAL   4  2  17  18
M  SBL   4  1  18
M  SMT   4 OMe
M  SCL   4  
M  SBV   4  18    0.0000   -0.8250
M  END
