# Supplementary material for: An integrated in-silico approach for drug target identification in human pathogen Shigella dysenteriae
Source: PLoS One. 2024 May 16;19(5):e0303048. doi: 10.1371/journal.pone.0303048 (PMC11098424; doi:10.1371/journal.pone.0303048)
Supplement: S1 File — (ZIP) [file pone.0303048.s001.zip › Supporting Infomation/Compounds/P1C37.mol]

P1C37.cdx
  ChemDraw03132022052D

 16 16  0  0  0  0  0  0  0  0999 V2000
    0.3572    0.8436    0.0000 C   0  0  0  0  0  0  0  0  0  0  0  0
   -0.3572    0.4311    0.0000 C   0  0  0  0  0  0  0  0  0  0  0  0
   -0.3572   -0.3939    0.0000 C   0  0  0  0  0  0  0  0  0  0  0  0
    0.3572   -0.8064    0.0000 C   0  0  0  0  0  0  0  0  0  0  0  0
    1.0717   -0.3939    0.0000 C   0  0  0  0  0  0  0  0  0  0  0  0
    1.0717    0.4311    0.0000 C   0  0  0  0  0  0  0  0  0  0  0  0
   -1.0717    0.8436    0.0000 C   0  0  0  0  0  0  0  0  0  0  0  0
   -1.7862    0.4311    0.0000 C   0  0  0  0  0  0  0  0  0  0  0  0
   -1.7862   -0.3939    0.0000 C   0  0  0  0  0  0  0  0  0  0  0  0
   -1.0717   -0.8064    0.0000 C   0  0  0  0  0  0  0  0  0  0  0  0
   -1.0717    1.6686    0.0000 O   0  0  0  0  0  0  0  0  0  0  0  0
   -1.0717   -1.6314    0.0000 O   0  0  0  0  0  0  0  0  0  0  0  0
    0.3572    1.6686    0.0000 O   0  0  0  0  0  0  0  0  0  0  0  0
    1.7862    0.8436    0.0000 Cl  0  0  0  0  0  0  0  0  0  0  0  0
    0.3572   -1.6314    0.0000 C   0  0  0  0  0  0  0  0  0  0  0  0
    0.5113   -1.6686    0.0000 O   0  0  0  0  0  0  0  0  0  0  0  0
  1  2  1  0      
  2  3  1  0      
  3  4  1  0      
  4  5  1  0      
  5  6  2  0      
  6  1  1  0      
  7  8  1  0      
  8  9  2  0      
  9 10  1  0      
 10  3  2  0      
  7  2  2  0      
  7 11  1  0      
 10 12  1  0      
  1 13  2  0      
  6 14  1  0      
  4 15  2  0      
M  END
