# Supplementary material for: An integrated in-silico approach for drug target identification in human pathogen Shigella dysenteriae
Source: PLoS One. 2024 May 16;19(5):e0303048. doi: 10.1371/journal.pone.0303048 (PMC11098424; doi:10.1371/journal.pone.0303048)
Supplement: S1 File — (ZIP) [file pone.0303048.s001.zip › Supporting Infomation/Compounds/P1C39.mol]

P1C39.cdx
  ChemDraw03132022152D

 22 23  0  0  0  0  0  0  0  0999 V2000
   -1.0717    0.8250    0.0000 C   0  0  0  0  0  0  0  0  0  0  0  0
   -0.3572    0.4125    0.0000 C   0  0  0  0  0  0  0  0  0  0  0  0
   -0.3572   -0.4125    0.0000 C   0  0  0  0  0  0  0  0  0  0  0  0
   -1.0717   -0.8250    0.0000 C   0  0  0  0  0  0  0  0  0  0  0  0
   -1.7862   -0.4125    0.0000 C   0  0  0  0  0  0  0  0  0  0  0  0
   -1.7862    0.4125    0.0000 C   0  0  0  0  0  0  0  0  0  0  0  0
    0.3572    0.8250    0.0000 C   0  0  0  0  0  0  0  0  0  0  0  0
    1.0717    0.4125    0.0000 C   0  0  0  0  0  0  0  0  0  0  0  0
    1.0717   -0.4125    0.0000 C   0  0  0  0  0  0  0  0  0  0  0  0
    0.3572   -0.8250    0.0000 C   0  0  0  0  0  0  0  0  0  0  0  0
    0.3572   -1.6500    0.0000 O   0  0  0  0  0  0  0  0  0  0  0  0
    0.3572    1.6500    0.0000 O   0  0  0  0  0  0  0  0  0  0  0  0
    1.7862   -0.8250    0.0000 Cl  0  0  0  0  0  0  0  0  0  0  0  0
    1.7862    0.8250    0.0000 Cl  0  0  0  0  0  0  0  0  0  0  0  0
   -1.0717   -1.6500    0.0000 O   0  0  0  0  0  0  0  0  0  0  0  0
    0.3572   -1.6500    0.0000 O   0  0  0  0  0  0  0  0  0  0  0  0
   -0.3572   -2.0625    0.0000 C   0  0  0  0  0  0  0  0  0  0  0  0
   -0.3572   -2.8875    0.0000 C   0  0  0  0  0  0  0  0  0  0  0  0
   -1.0717    1.6500    0.0000 O   0  0  0  0  0  0  0  0  0  0  0  0
   -0.3572    2.8875    0.0000 O   0  0  0  0  0  0  0  0  0  0  0  0
   -0.3572    2.0625    0.0000 C   0  0  0  0  0  0  0  0  0  0  0  0
    0.3572    1.6500    0.0000 C   0  0  0  0  0  0  0  0  0  0  0  0
  1  2  2  0      
  2  3  1  0      
  3  4  2  0      
  4  5  1  0      
  5  6  2  0      
  6  1  1  0      
  2  7  1  0      
  7  8  1  0      
  8  9  2  0      
  9 10  1  0      
 10  3  1  0      
 10 11  2  0      
  7 12  2  0      
  9 13  1  0      
  8 14  1  0      
  4 15  1  0      
 15 17  1  0      
 16 17  2  0      
 17 18  1  0      
  1 19  1  0      
 19 21  1  0      
 20 21  2  0      
 21 22  1  0      
M  STY  1   1 SUP
M  SLB  1   1   1
M  SAL   1  4  15  16  17  18
M  SBL   1  1  16
M  SMT   1 OAc
M  SCL   1  
M  SBV   1  16    0.0000    0.8250
M  STY  1   2 SUP
M  SLB  1   2   2
M  SAL   2  4  19  20  21  22
M  SBL   2  1  20
M  SMT   2 OAc
M  SCL   2  
M  SBV   2  20    0.0000   -0.8250
M  $3D  1
M  $3D -5  2
M  $3D 16    0.5000
M  $3D 10  9  8  2  3  4  1  6  5  7 13 14 11 15 19 12
M  END
