# Supplementary material for: An integrated in-silico approach for drug target identification in human pathogen Shigella dysenteriae
Source: PLoS One. 2024 May 16;19(5):e0303048. doi: 10.1371/journal.pone.0303048 (PMC11098424; doi:10.1371/journal.pone.0303048)
Supplement: S1 File — (ZIP) [file pone.0303048.s001.zip › Supporting Infomation/Compounds/P2 C19.mol]

P2 C19.cdx
  ChemDraw03142016362D

 18 19  0  0  0  0  0  0  0  0999 V2000
   -1.7862   -0.6188    0.0000 C   0  0  0  0  0  0  0  0  0  0  0  0
   -1.7862    0.2062    0.0000 C   0  0  0  0  0  0  0  0  0  0  0  0
   -1.0717    0.6188    0.0000 C   0  0  0  0  0  0  0  0  0  0  0  0
   -0.3572    0.2062    0.0000 C   0  0  0  0  0  0  0  0  0  0  0  0
   -0.3572   -0.6188    0.0000 C   0  0  0  0  0  0  0  0  0  0  0  0
   -1.0717   -1.0313    0.0000 C   0  0  0  0  0  0  0  0  0  0  0  0
    0.3572    0.6188    0.0000 C   0  0  0  0  0  0  0  0  0  0  0  0
    1.0717    0.2062    0.0000 C   0  0  0  0  0  0  0  0  0  0  0  0
    1.0717   -0.6188    0.0000 C   0  0  0  0  0  0  0  0  0  0  0  0
    0.3572   -1.0313    0.0000 C   0  0  0  0  0  0  0  0  0  0  0  0
    0.3572   -1.8563    0.0000 O   0  0  0  0  0  0  0  0  0  0  0  0
    0.3572    1.4438    0.0000 O   0  0  0  0  0  0  0  0  0  0  0  0
    1.7862   -1.0313    0.0000 Cl  0  0  0  0  0  0  0  0  0  0  0  0
   -2.5006   -1.0313    0.0000 H   0  0  0  0  0  0  0  0  0  0  0  0
   -2.5006    0.6188    0.0000 H   0  0  0  0  0  0  0  0  0  0  0  0
    2.5006    1.8563    0.0000 C   0  0  0  0  0  0  0  0  0  0  0  0
    1.7862    1.4438    0.0000 C   0  0  0  0  0  0  0  0  0  0  0  0
    1.7862    0.6188    0.0000 C   0  0  0  0  0  0  0  0  0  0  0  0
  1  2  2  0      
  2  3  1  0      
  3  4  2  0      
  4  5  1  0      
  5  6  2  0      
  6  1  1  0      
  4  7  1  0      
  7  8  1  0      
  8  9  2  0      
  9 10  1  0      
 10  5  1  0      
 10 11  2  0      
  7 12  2  0      
  9 13  1  0      
  1 14  1  0      
  2 15  1  0      
  8 18  1  0      
 16 17  1  0      
 17 18  1  0      
M  STY  1   1 SUP
M  SLB  1   1   1
M  SAL   1  3  16  17  18
M  SBL   1  1  17
M  SMT   1 C3H7
M  SCL   1  
M  SBV   1  17   -0.7145   -0.4125
M  END
