# Supplementary material for: An integrated in-silico approach for drug target identification in human pathogen Shigella dysenteriae
Source: PLoS One. 2024 May 16;19(5):e0303048. doi: 10.1371/journal.pone.0303048 (PMC11098424; doi:10.1371/journal.pone.0303048)
Supplement: S1 File — (ZIP) [file pone.0303048.s001.zip › Supporting Infomation/Compounds/P3 11C.mol]

P3 12D.mol
  ChemDraw03142018042D

  5  5  0  0  0  0  0  0  0  0999 V2000
    0.6529   -0.0507    0.0000 C   0  0  0  0  0  0  0  0  0  0  0  0
    0.2404    0.6638    0.0000 C   0  0  0  0  0  0  0  0  0  0  0  0
   -0.5666    0.4923    0.0000 C   0  0  0  0  0  0  0  0  0  0  0  0
   -0.6529   -0.3282    0.0000 C   0  0  0  0  0  0  0  0  0  0  0  0
    0.1008   -0.6638    0.0000 N   0  0  0  0  0  0  0  0  0  0  0  0
  1  2  1  0      
  2  3  1  0      
  3  4  1  0      
  4  5  1  0      
  5  1  1  0      
M  END
