# Supplementary material for: An integrated in-silico approach for drug target identification in human pathogen Shigella dysenteriae
Source: PLoS One. 2024 May 16;19(5):e0303048. doi: 10.1371/journal.pone.0303048 (PMC11098424; doi:10.1371/journal.pone.0303048)
Supplement: S1 File — (ZIP) [file pone.0303048.s001.zip › Supporting Infomation/Compounds/P3 11F.mol]

P3 11F.cdx
  ChemDraw03142018192D

 19 20  0  0  0  0  0  0  0  0999 V2000
   -0.8945   -0.7425    0.0000 C   0  0  0  0  0  0  0  0  0  0  0  0
   -0.0695   -0.7425    0.0000 C   0  0  0  0  0  0  0  0  0  0  0  0
    0.3430   -0.0280    0.0000 C   0  0  0  0  0  0  0  0  0  0  0  0
   -0.0695    0.6864    0.0000 C   0  0  0  0  0  0  0  0  0  0  0  0
   -0.8945    0.6864    0.0000 C   0  0  0  0  0  0  0  0  0  0  0  0
   -1.3070   -0.0280    0.0000 N   0  0  0  0  0  0  0  0  0  0  0  0
    1.1680   -0.0280    0.0000 O   0  0  0  0  0  0  0  0  0  0  0  0
    0.6318   -0.4125    0.0000 C   0  0  0  0  0  0  0  0  0  0  0  0
   -0.0434   -0.8023    0.0000 C   0  0  0  0  0  0  0  0  0  0  0  0
   -0.0428   -1.5816    0.0000 C   0  0  0  0  0  0  0  0  0  0  0  0
    0.6310   -1.9705    0.0000 C   0  0  0  0  0  0  0  0  0  0  0  0
    1.3062   -1.5807    0.0000 C   0  0  0  0  0  0  0  0  0  0  0  0
    1.3052   -0.8033    0.0000 C   0  0  0  0  0  0  0  0  0  0  0  0
    0.6318    0.4125    0.0000 C   0  0  0  0  0  0  0  0  0  0  0  0
    1.3070    0.8023    0.0000 C   0  0  0  0  0  0  0  0  0  0  0  0
    1.3064    1.5816    0.0000 C   0  0  0  0  0  0  0  0  0  0  0  0
    0.6325    1.9705    0.0000 C   0  0  0  0  0  0  0  0  0  0  0  0
   -0.0427    1.5807    0.0000 C   0  0  0  0  0  0  0  0  0  0  0  0
   -0.0416    0.8033    0.0000 C   0  0  0  0  0  0  0  0  0  0  0  0
  1  2  1  0      
  2  3  1  0      
  3  4  1  0      
  4  5  1  0      
  5  6  1  0      
  6  1  1  0      
  3  7  1  0      
  8  9  2  0      
  9 10  1  0      
 10 11  2  0      
 11 12  1  0      
 12 13  2  0      
  8 13  1  0      
  8 14  1  0      
 14 15  2  0      
 15 16  1  0      
 16 17  2  0      
 17 18  1  0      
 18 19  2  0      
 14 19  1  0      
M  STY  1   1 SUP
M  SLB  1   1   1
M  SAL   1  6   8   9  10  11  12  13
M  SBL   1  1  14
M  SMT   1 Ph
M  SCL   1  
M  SBV   1  14    0.0000    0.8250
M  STY  1   2 SUP
M  SLB  1   2   2
M  SAL   2  6  14  15  16  17  18  19
M  SBL   2  1  14
M  SMT   2 Ph
M  SCL   2  
M  SBV   2  14    0.0000   -0.8250
M  END
