# Supplementary material for: An integrated in-silico approach for drug target identification in human pathogen Shigella dysenteriae
Source: PLoS One. 2024 May 16;19(5):e0303048. doi: 10.1371/journal.pone.0303048 (PMC11098424; doi:10.1371/journal.pone.0303048)
Supplement: S1 File — (ZIP) [file pone.0303048.s001.zip › Supporting Infomation/Compounds/P3 12c.mol]

P3 11F.mol
  ChemDraw03142018242D

 26 29  0  0  0  0  0  0  0  0999 V2000
   -2.5006    0.0835    0.0000 C   0  0  0  0  0  0  0  0  0  0  0  0
   -3.2151   -0.3290    0.0000 C   0  0  0  0  0  0  0  0  0  0  0  0
   -3.2151   -1.1540    0.0000 C   0  0  0  0  0  0  0  0  0  0  0  0
   -2.5006   -1.5665    0.0000 C   0  0  0  0  0  0  0  0  0  0  0  0
   -1.7862   -1.1540    0.0000 C   0  0  0  0  0  0  0  0  0  0  0  0
   -1.7862   -0.3290    0.0000 C   0  0  0  0  0  0  0  0  0  0  0  0
   -1.0717   -1.5665    0.0000 C   0  0  0  0  0  0  0  0  0  0  0  0
   -0.3572   -1.1540    0.0000 C   0  0  0  0  0  0  0  0  0  0  0  0
   -0.3572   -0.3290    0.0000 C   0  0  0  0  0  0  0  0  0  0  0  0
   -1.0717    0.0835    0.0000 C   0  0  0  0  0  0  0  0  0  0  0  0
    0.3572    0.0835    0.0000 S   0  0  0  0  0  0  0  0  0  0  0  0
    0.3572   -1.5665    0.0000 N   0  0  0  0  0  0  0  0  0  0  0  0
    0.4435   -2.3870    0.0000 C   0  0  0  0  0  0  0  0  0  0  0  0
    1.2504   -2.5585    0.0000 C   0  0  0  0  0  0  0  0  0  0  0  0
    1.6629   -1.8440    0.0000 C   0  0  0  0  0  0  0  0  0  0  0  0
    1.1109   -1.2309    0.0000 C   0  0  0  0  0  0  0  0  0  0  0  0
    0.3572    0.9085    0.0000 C   0  0  0  0  0  0  0  0  0  0  0  0
   -1.0717    0.9085    0.0000 O   0  0  0  0  0  0  0  0  0  0  0  0
   -1.0717   -2.3915    0.0000 O   0  0  0  0  0  0  0  0  0  0  0  0
    1.0717    1.3210    0.0000 C   0  0  0  0  0  0  0  0  0  0  0  0
    1.7862    0.9085    0.0000 C   0  0  0  0  0  0  0  0  0  0  0  0
    2.5006    1.3210    0.0000 C   0  0  0  0  0  0  0  0  0  0  0  0
    2.5006    2.1460    0.0000 C   0  0  0  0  0  0  0  0  0  0  0  0
    1.7862    2.5585    0.0000 C   0  0  0  0  0  0  0  0  0  0  0  0
    1.0717    2.1460    0.0000 C   0  0  0  0  0  0  0  0  0  0  0  0
    3.2151    2.5585    0.0000 Cl  0  0  0  0  0  0  0  0  0  0  0  0
  1  2  1  0      
  2  3  2  0      
  3  4  1  0      
  4  5  2  0      
  5  6  1  0      
  6  1  2  0      
  5  7  1  0      
  7  8  1  0      
  8  9  2  0      
  9 10  1  0      
 10  6  1  0      
  9 11  1  0      
  8 12  1  0      
 12 13  1  0      
 13 14  1  0      
 14 15  1  0      
 15 16  1  0      
 16 12  1  0      
 11 17  1  0      
 10 18  2  0      
  7 19  2  0      
 17 20  1  0      
 20 21  2  0      
 21 22  1  0      
 22 23  2  0      
 23 24  1  0      
 24 25  2  0      
 25 20  1  0      
 23 26  1  0      
M  END
