# Supplementary material for: An integrated in-silico approach for drug target identification in human pathogen Shigella dysenteriae
Source: PLoS One. 2024 May 16;19(5):e0303048. doi: 10.1371/journal.pone.0303048 (PMC11098424; doi:10.1371/journal.pone.0303048)
Supplement: S1 File — (ZIP) [file pone.0303048.s001.zip › Supporting Infomation/Compounds/P3 12D.mol]

P3 12D.cdx
  ChemDraw03142018002D

 35 38  0  0  0  0  0  0  0  0999 V2000
   -2.9626   -0.7941    0.0000 C   0  0  0  0  0  0  0  0  0  0  0  0
   -2.2481   -0.3816    0.0000 C   0  0  0  0  0  0  0  0  0  0  0  0
   -2.2481    0.4434    0.0000 C   0  0  0  0  0  0  0  0  0  0  0  0
   -2.9626    0.8559    0.0000 C   0  0  0  0  0  0  0  0  0  0  0  0
   -3.6771    0.4434    0.0000 C   0  0  0  0  0  0  0  0  0  0  0  0
   -3.6771   -0.3816    0.0000 C   0  0  0  0  0  0  0  0  0  0  0  0
   -1.5337   -0.7941    0.0000 C   0  0  0  0  0  0  0  0  0  0  0  0
   -0.8192   -0.3816    0.0000 C   0  0  0  0  0  0  0  0  0  0  0  0
   -0.8192    0.4434    0.0000 C   0  0  0  0  0  0  0  0  0  0  0  0
   -1.5337    0.8559    0.0000 C   0  0  0  0  0  0  0  0  0  0  0  0
   -1.5337    1.6809    0.0000 O   0  0  0  0  0  0  0  0  0  0  0  0
   -1.5337   -1.6191    0.0000 O   0  0  0  0  0  0  0  0  0  0  0  0
   -0.1047    0.8559    0.0000 S   0  0  0  0  0  0  0  0  0  0  0  0
   -0.1047   -0.7941    0.0000 N   0  0  0  0  0  0  0  0  0  0  0  0
   -0.1047    1.6809    0.0000 C   0  0  0  0  0  0  0  0  0  0  0  0
    0.6098    2.0934    0.0000 C   0  0  0  0  0  0  0  0  0  0  0  0
    1.3242    1.6809    0.0000 C   0  0  0  0  0  0  0  0  0  0  0  0
    2.0387    2.0934    0.0000 C   0  0  0  0  0  0  0  0  0  0  0  0
    2.0387    2.9184    0.0000 C   0  0  0  0  0  0  0  0  0  0  0  0
    1.3242    3.3309    0.0000 C   0  0  0  0  0  0  0  0  0  0  0  0
    0.6098    2.9184    0.0000 C   0  0  0  0  0  0  0  0  0  0  0  0
    2.7532    3.3309    0.0000 Cl  0  0  0  0  0  0  0  0  0  0  0  0
   -0.1047   -1.6191    0.0000 C   0  0  0  0  0  0  0  0  0  0  0  0
    0.6098   -2.0316    0.0000 C   0  0  0  0  0  0  0  0  0  0  0  0
    1.3242   -1.6191    0.0000 N   0  0  0  0  0  0  0  0  0  0  0  0
    1.3242   -0.7941    0.0000 C   0  0  0  0  0  0  0  0  0  0  0  0
    0.6098   -0.3816    0.0000 C   0  0  0  0  0  0  0  0  0  0  0  0
    1.5337   -1.6809    0.0000 C   0  0  0  0  0  0  0  0  0  0  0  0
    2.2481   -2.0934    0.0000 C   0  0  0  0  0  0  0  0  0  0  0  0
    2.2481   -2.9184    0.0000 C   0  0  0  0  0  0  0  0  0  0  0  0
    2.9626   -3.3309    0.0000 C   0  0  0  0  0  0  0  0  0  0  0  0
    3.6771   -2.9184    0.0000 C   0  0  0  0  0  0  0  0  0  0  0  0
    3.6771   -2.0934    0.0000 C   0  0  0  0  0  0  0  0  0  0  0  0
    2.9626   -1.6809    0.0000 C   0  0  0  0  0  0  0  0  0  0  0  0
    1.5337   -3.3309    0.0000 F   0  0  0  0  0  0  0  0  0  0  0  0
  1  2  2  0      
  2  3  1  0      
  3  4  2  0      
  4  5  1  0      
  5  6  2  0      
  6  1  1  0      
  2  7  1  0      
  7  8  1  0      
  8  9  2  0      
  9 10  1  0      
 10  3  1  0      
 10 11  2  0      
  7 12  2  0      
  9 13  1  0      
  8 14  1  0      
 13 15  1  0      
 15 16  1  0      
 16 17  2  0      
 17 18  1  0      
 18 19  2  0      
 19 20  1  0      
 20 21  2  0      
 21 16  1  0      
 19 22  1  0      
 14 23  1  0      
 23 24  1  0      
 24 25  1  0      
 25 26  2  0      
 26 27  1  0      
 27 14  1  0      
 28 29  1  0      
 29 30  2  0      
 30 31  1  0      
 31 32  2  0      
 32 33  1  0      
 33 34  2  0      
 34 29  1  0      
 30 35  1  0      
M  END
