# Supplementary material for: An integrated in-silico approach for drug target identification in human pathogen Shigella dysenteriae
Source: PLoS One. 2024 May 16;19(5):e0303048. doi: 10.1371/journal.pone.0303048 (PMC11098424; doi:10.1371/journal.pone.0303048)
Supplement: S1 File — (ZIP) [file pone.0303048.s001.zip › Supporting Infomation/Compounds/P3 12f.mol]

P3 12E.mol
  ChemDraw03142018302D

 40 44  0  0  0  0  0  0  0  0999 V2000
   -2.8579    1.5535    0.0000 C   0  0  0  0  0  0  0  0  0  0  0  0
   -3.5724    1.1410    0.0000 C   0  0  0  0  0  0  0  0  0  0  0  0
   -3.5724    0.3160    0.0000 C   0  0  0  0  0  0  0  0  0  0  0  0
   -2.8579   -0.0965    0.0000 C   0  0  0  0  0  0  0  0  0  0  0  0
   -2.1434    0.3160    0.0000 C   0  0  0  0  0  0  0  0  0  0  0  0
   -2.1434    1.1410    0.0000 C   0  0  0  0  0  0  0  0  0  0  0  0
   -1.4289   -0.0965    0.0000 C   0  0  0  0  0  0  0  0  0  0  0  0
   -0.7145    0.3160    0.0000 C   0  0  0  0  0  0  0  0  0  0  0  0
   -0.7145    1.1410    0.0000 C   0  0  0  0  0  0  0  0  0  0  0  0
   -1.4289    1.5535    0.0000 C   0  0  0  0  0  0  0  0  0  0  0  0
    0.0000    1.5535    0.0000 S   0  0  0  0  0  0  0  0  0  0  0  0
    0.7145    1.1410    0.0000 C   0  0  0  0  0  0  0  0  0  0  0  0
   -1.4289    2.3785    0.0000 O   0  0  0  0  0  0  0  0  0  0  0  0
   -1.4289   -0.9215    0.0000 O   0  0  0  0  0  0  0  0  0  0  0  0
    1.4289    1.5535    0.0000 C   0  0  0  0  0  0  0  0  0  0  0  0
    2.1434    1.1410    0.0000 C   0  0  0  0  0  0  0  0  0  0  0  0
    2.8579    1.5535    0.0000 C   0  0  0  0  0  0  0  0  0  0  0  0
    2.8579    2.3785    0.0000 C   0  0  0  0  0  0  0  0  0  0  0  0
    2.1434    2.7910    0.0000 C   0  0  0  0  0  0  0  0  0  0  0  0
    1.4289    2.3785    0.0000 C   0  0  0  0  0  0  0  0  0  0  0  0
    3.5724    2.7910    0.0000 Cl  0  0  0  0  0  0  0  0  0  0  0  0
    0.0000   -0.9215    0.0000 C   0  0  0  0  0  0  0  0  0  0  0  0
    0.7145   -1.3340    0.0000 C   0  0  0  0  0  0  0  0  0  0  0  0
    1.4289   -0.9215    0.0000 C   0  0  0  0  0  0  0  0  0  0  0  0
    1.4289   -0.0965    0.0000 C   0  0  0  0  0  0  0  0  0  0  0  0
    0.7145    0.3160    0.0000 C   0  0  0  0  0  0  0  0  0  0  0  0
    0.0000   -0.0965    0.0000 N   0  0  0  0  0  0  0  0  0  0  0  0
    2.1434   -1.3340    0.0000 O   0  0  0  0  0  0  0  0  0  0  0  0
    1.5699   -1.4421    0.0000 C   0  0  0  0  0  0  0  0  0  0  0  0
    0.7903   -1.4421    0.0000 C   0  0  0  0  0  0  0  0  0  0  0  0
    0.4011   -2.1173    0.0000 C   0  0  0  0  0  0  0  0  0  0  0  0
    0.7903   -2.7910    0.0000 C   0  0  0  0  0  0  0  0  0  0  0  0
    1.5699   -2.7910    0.0000 C   0  0  0  0  0  0  0  0  0  0  0  0
    1.9576   -2.1173    0.0000 C   0  0  0  0  0  0  0  0  0  0  0  0
    1.9824   -0.7277    0.0000 C   0  0  0  0  0  0  0  0  0  0  0  0
    2.7620   -0.7277    0.0000 C   0  0  0  0  0  0  0  0  0  0  0  0
    3.1511   -0.0525    0.0000 C   0  0  0  0  0  0  0  0  0  0  0  0
    2.7620    0.6212    0.0000 C   0  0  0  0  0  0  0  0  0  0  0  0
    1.9824    0.6212    0.0000 C   0  0  0  0  0  0  0  0  0  0  0  0
    1.5946   -0.0525    0.0000 C   0  0  0  0  0  0  0  0  0  0  0  0
  1  2  1  0      
  2  3  2  0      
  3  4  1  0      
  4  5  2  0      
  5  6  1  0      
  6  1  2  0      
  5  7  1  0      
  7  8  1  0      
  8  9  2  0      
  9 10  1  0      
 10  6  1  0      
  9 11  1  0      
 11 12  1  0      
 10 13  2  0      
  7 14  2  0      
 12 15  1  0      
 15 16  2  0      
 16 17  1  0      
 17 18  2  0      
 18 19  1  0      
 19 20  2  0      
 20 15  1  0      
 18 21  1  0      
 22 23  1  0      
 23 24  1  0      
 24 25  1  0      
 25 26  1  0      
  8 27  1  0      
 22 27  1  0      
 26 27  1  0      
 24 28  1  0      
 29 30  2  0      
 30 31  1  0      
 31 32  2  0      
 32 33  1  0      
 33 34  2  0      
 29 34  1  0      
 29 35  1  0      
 35 36  2  0      
 36 37  1  0      
 37 38  2  0      
 38 39  1  0      
 39 40  2  0      
 35 40  1  0      
M  STY  1   1 SUP
M  SLB  1   1   1
M  SAL   1  6  29  30  31  32  33  34
M  SBL   1  1  38
M  SMT   1 ^Ph
M  SCL   1  
M  SBV   1  38    0.4125    0.7145
M  STY  1   2 SUP
M  SLB  1   2   2
M  SAL   2  6  35  36  37  38  39  40
M  SBL   2  1  38
M  SMT   2 Ph
M  SCL   2  
M  SBV   2  38   -0.4125   -0.7145
M  END
