# Supplementary material for: An integrated in-silico approach for drug target identification in human pathogen Shigella dysenteriae
Source: PLoS One. 2024 May 16;19(5):e0303048. doi: 10.1371/journal.pone.0303048 (PMC11098424; doi:10.1371/journal.pone.0303048)
Supplement: S1 File — (ZIP) [file pone.0303048.s001.zip › Supporting Infomation/Compounds/P5 C1.mol]

P5 C1.cdx
  ChemDraw03142019052D

 21 22  0  0  0  0  0  0  0  0999 V2000
   -2.2596    0.4125    0.0000 C   0  0  0  0  0  0  0  0  0  0  0  0
   -1.5451    0.8250    0.0000 C   0  0  0  0  0  0  0  0  0  0  0  0
   -0.8306    0.4125    0.0000 C   0  0  0  0  0  0  0  0  0  0  0  0
   -0.8306   -0.4125    0.0000 C   0  0  0  0  0  0  0  0  0  0  0  0
   -1.5451   -0.8250    0.0000 C   0  0  0  0  0  0  0  0  0  0  0  0
   -2.2596   -0.4125    0.0000 C   0  0  0  0  0  0  0  0  0  0  0  0
   -0.1161    0.8250    0.0000 C   0  0  0  0  0  0  0  0  0  0  0  0
    0.5983    0.4125    0.0000 C   0  0  0  0  0  0  0  0  0  0  0  0
    0.5983   -0.4125    0.0000 C   0  0  0  0  0  0  0  0  0  0  0  0
   -0.1161   -0.8250    0.0000 C   0  0  0  0  0  0  0  0  0  0  0  0
   -2.9740   -0.8250    0.0000 C   0  0  0  0  0  0  0  0  0  0  0  0
   -1.5451    1.6500    0.0000 O   0  0  0  0  0  0  0  0  0  0  0  0
   -0.1161   -1.6500    0.0000 O   0  0  0  0  0  0  0  0  0  0  0  0
   -0.1161    1.6500    0.0000 O   0  0  0  0  0  0  0  0  0  0  0  0
    1.3128   -0.8250    0.0000 C   0  0  0  0  0  0  0  0  0  0  0  0
    2.0273   -0.4125    0.0000 C   0  0  0  0  0  0  0  0  0  0  0  0
    2.0273    0.4125    0.0000 C   0  0  0  0  0  0  0  0  0  0  0  0
    1.3128    0.8250    0.0000 C   0  0  0  0  0  0  0  0  0  0  0  0
    1.3128    1.6500    0.0000 O   0  0  0  0  0  0  0  0  0  0  0  0
    2.7417   -0.8250    0.0000 C   0  0  0  0  0  0  0  0  0  0  0  0
    2.9740   -0.7796    0.0000 O   0  0  0  0  0  0  0  0  0  0  0  0
  1  2  1  0      
  2  3  2  0      
  3  4  1  0      
  4  5  2  0      
  5  6  1  0      
  6  1  2  0      
  3  7  1  0      
  7  8  1  0      
  8  9  2  0      
  9 10  1  0      
 10  4  1  0      
  6 11  1  0      
  2 12  1  0      
 10 13  2  0      
  7 14  2  0      
  9 15  1  0      
 15 16  2  0      
 16 17  1  0      
 17 18  2  0      
 18  8  1  0      
 18 19  1  0      
 16 20  1  0      
M  END
