# Supplementary material for: An integrated in-silico approach for drug target identification in human pathogen Shigella dysenteriae
Source: PLoS One. 2024 May 16;19(5):e0303048. doi: 10.1371/journal.pone.0303048 (PMC11098424; doi:10.1371/journal.pone.0303048)
Supplement: S1 File — (ZIP) [file pone.0303048.s001.zip › Supporting Infomation/Docked Complex/Integration Host Factor Subunit Alpha interaction with 5,8-dihydroxynaphthalene-1,4-dione.pdb]

REMARK  99                                                                      
REMARK  99 MOE v2009.1 (Chemical Computing Group Inc.) Fri Aug 19 12:09:50 2022
HELIX    1   1 LYS LYS    5  LEU LYS   16  1              Generated by MOE    12
HELIX    2   2 ALA ALA   23  ASN ALA   40  1              Generated by MOE    18
HELIX    3   3 GLN GLN   85  VAL GLN   91  1              Generated by MOE     7
SHEET    1   1 VAL VAL   44  LEU VAL   46                 Generated by MOE     3
SHEET    2   2 GLY GLY   50  LYS GLY   57                 Generated by MOE     8
SHEET    3   3 ARG ARG   60  ASN ARG   64                 Generated by MOE     5
SHEET    4   4 GLU GLU   69  ILE GLU   73                 Generated by MOE     5
SHEET    5   5 ARG ARG   76  PRO ARG   83                 Generated by MOE     8
ATOM      1  N   ALA D   2     -30.710   6.652 -22.935  0.70  0.70           N1+
ATOM      2  CA  ALA D   2     -29.417   6.118 -22.419  0.70  0.70           C  
ATOM      3  C   ALA D   2     -28.373   6.194 -23.549  0.70  0.70           C  
ATOM      4  O   ALA D   2     -28.307   7.210 -24.246  0.70  0.70           O  
ATOM      5  CB  ALA D   2     -29.679   4.745 -21.822  0.70  0.70           C  
ATOM      6  H1  ALA D   2     -31.483   6.682 -22.270  0.70  0.70           H  
ATOM      7  H2  ALA D   2     -31.053   6.025 -23.762  0.70  0.70           H  
ATOM      8  H3  ALA D   2     -30.577   7.568 -23.375  0.70  0.70           H  
ATOM      9  HA  ALA D   2     -29.101   6.810 -21.631  0.70  0.70           H  
ATOM     10  HB1 ALA D   2     -30.490   4.782 -21.087  0.70  0.70           H  
ATOM     11  HB2 ALA D   2     -28.788   4.370 -21.307  0.70  0.70           H  
ATOM     12  HB3 ALA D   2     -29.951   4.011 -22.589  0.70  0.70           H  
ATOM     13  N   LEU D   3     -27.551   5.107 -23.750  0.82  0.82           N  
ATOM     14  CA  LEU D   3     -26.521   5.108 -24.797  0.82  0.82           C  
ATOM     15  C   LEU D   3     -26.316   3.663 -25.284  0.82  0.82           C  
ATOM     16  O   LEU D   3     -25.217   3.114 -25.356  0.82  0.82           O  
ATOM     17  CB  LEU D   3     -25.227   5.748 -24.266  0.82  0.82           C  
ATOM     18  CG  LEU D   3     -24.201   6.132 -25.355  0.82  0.82           C  
ATOM     19  CD1 LEU D   3     -24.710   7.255 -26.260  0.82  0.82           C  
ATOM     20  CD2 LEU D   3     -22.886   6.560 -24.697  0.82  0.82           C  
ATOM     21  H   LEU D   3     -27.644   4.266 -23.192  0.82  0.82           H  
ATOM     22  HA  LEU D   3     -26.916   5.681 -25.643  0.82  0.82           H  
ATOM     23  HB2 LEU D   3     -24.756   5.057 -23.554  0.82  0.82           H  
ATOM     24  HB3 LEU D   3     -25.473   6.649 -23.689  0.82  0.82           H  
ATOM     25  HG  LEU D   3     -23.986   5.260 -25.983  0.82  0.82           H  
ATOM     26 HD11 LEU D   3     -24.993   8.138 -25.677  0.82  0.82           H  
ATOM     27 HD12 LEU D   3     -25.579   6.939 -26.844  0.82  0.82           H  
ATOM     28 HD13 LEU D   3     -23.936   7.558 -26.974  0.82  0.82           H  
ATOM     29 HD21 LEU D   3     -23.028   7.438 -24.057  0.82  0.82           H  
ATOM     30 HD22 LEU D   3     -22.135   6.811 -25.453  0.82  0.82           H  
ATOM     31 HD23 LEU D   3     -22.478   5.753 -24.079  0.82  0.82           H  
ATOM     32  N   THR D   4     -27.475   3.064 -25.739  0.77  0.77           N  
ATOM     33  CA  THR D   4     -27.453   1.780 -26.423  0.77  0.77           C  
ATOM     34  C   THR D   4     -27.211   2.002 -27.930  0.77  0.77           C  
ATOM     35  O   THR D   4     -27.397   3.064 -28.526  0.77  0.77           O  
ATOM     36  CB  THR D   4     -28.755   0.973 -26.242  0.77  0.77           C  
ATOM     37  OG1 THR D   4     -29.861   1.694 -26.791  0.77  0.77           O  
ATOM     38  CG2 THR D   4     -29.040   0.621 -24.786  0.77  0.77           C  
ATOM     39  H   THR D   4     -28.401   3.537 -25.621  0.77  0.77           H  
ATOM     40  HA  THR D   4     -26.611   1.194 -26.033  0.77  0.77           H  
ATOM     41  HB  THR D   4     -28.693   0.035 -26.806  0.77  0.77           H  
ATOM     42 HG21 THR D   4     -28.228   0.023 -24.360  0.77  0.77           H  
ATOM     43 HG22 THR D   4     -29.971   0.049 -24.712  0.77  0.77           H  
ATOM     44 HG23 THR D   4     -29.174   1.514 -24.168  0.77  0.77           H  
ATOM     45  HG1 THR D   4     -29.943   2.520 -26.218  0.77  0.77           H  
ATOM     46  N   LYS D   5     -26.856   0.836 -28.592  0.75  0.75           N  
ATOM     47  CA  LYS D   5     -26.602   0.801 -30.033  0.75  0.75           C  
ATOM     48  C   LYS D   5     -27.878   1.079 -30.848  0.75  0.75           C  
ATOM     49  O   LYS D   5     -27.833   1.461 -32.022  0.75  0.75           O  
ATOM     50  CB  LYS D   5     -26.024  -0.575 -30.371  0.75  0.75           C  
ATOM     51  CG  LYS D   5     -25.571  -0.714 -31.820  0.75  0.75           C  
ATOM     52  CD  LYS D   5     -24.553  -1.837 -31.993  0.75  0.75           C  
ATOM     53  CE  LYS D   5     -25.110  -3.223 -31.697  0.75  0.75           C  
ATOM     54  NZ  LYS D   5     -24.005  -4.203 -31.711  0.75  0.75           N1+
ATOM     55  H   LYS D   5     -26.735  -0.018 -28.058  0.75  0.75           H  
ATOM     56  HA  LYS D   5     -25.883   1.599 -30.255  0.75  0.75           H  
ATOM     57  HB2 LYS D   5     -26.766  -1.353 -30.148  0.75  0.75           H  
ATOM     58  HB3 LYS D   5     -25.171  -0.763 -29.705  0.75  0.75           H  
ATOM     59  HG2 LYS D   5     -25.105   0.218 -32.154  0.75  0.75           H  
ATOM     60  HG3 LYS D   5     -26.435  -0.890 -32.473  0.75  0.75           H  
ATOM     61  HD2 LYS D   5     -23.682  -1.640 -31.357  0.75  0.75           H  
ATOM     62  HD3 LYS D   5     -24.199  -1.799 -33.028  0.75  0.75           H  
ATOM     63  HE2 LYS D   5     -25.826  -3.535 -32.462  0.75  0.75           H  
ATOM     64  HE3 LYS D   5     -25.573  -3.300 -30.710  0.75  0.75           H  
ATOM     65  HZ1 LYS D   5     -23.356  -4.017 -32.579  0.75  0.75           H  
ATOM     66  HZ2 LYS D   5     -24.290  -5.182 -31.812  0.75  0.75           H  
ATOM     67  HZ3 LYS D   5     -23.350  -4.112 -30.926  0.75  0.75           H  
ATOM     68  N   ALA D   6     -29.057   0.801 -30.182  0.81  0.81           N  
ATOM     69  CA  ALA D   6     -30.359   1.047 -30.784  0.81  0.81           C  
ATOM     70  C   ALA D   6     -30.592   2.561 -30.805  0.81  0.81           C  
ATOM     71  O   ALA D   6     -30.955   3.139 -31.834  0.81  0.81           O  
ATOM     72  CB  ALA D   6     -31.466   0.339 -30.019  0.81  0.81           C  
ATOM     73  H   ALA D   6     -29.002   0.436 -29.237  0.81  0.81           H  
ATOM     74  HA  ALA D   6     -30.330   0.693 -31.821  0.81  0.81           H  
ATOM     75  HB1 ALA D   6     -31.309  -0.745 -30.027  0.81  0.81           H  
ATOM     76  HB2 ALA D   6     -32.443   0.548 -30.468  0.81  0.81           H  
ATOM     77  HB3 ALA D   6     -31.507   0.658 -28.972  0.81  0.81           H  
ATOM     78  N   GLU D   7     -30.377   3.211 -29.597  0.73  0.73           N  
ATOM     79  CA  GLU D   7     -30.629   4.645 -29.457  0.73  0.73           C  
ATOM     80  C   GLU D   7     -29.719   5.419 -30.425  0.73  0.73           C  
ATOM     81  O   GLU D   7     -30.128   6.402 -31.046  0.73  0.73           O  
ATOM     82  CB  GLU D   7     -30.360   5.146 -28.029  0.73  0.73           C  
ATOM     83  CG  GLU D   7     -31.441   4.742 -27.020  0.73  0.73           C  
ATOM     84  CD  GLU D   7     -30.831   4.608 -25.628  0.73  0.73           C  
ATOM     85  OE1 GLU D   7     -31.287   5.368 -24.718  0.73  0.73           O  
ATOM     86  OE2 GLU D   7     -29.909   3.733 -25.531  0.73  0.73           O1-
ATOM     87  H   GLU D   7     -30.056   2.679 -28.786  0.73  0.73           H  
ATOM     88  HA  GLU D   7     -31.668   4.833 -29.754  0.73  0.73           H  
ATOM     89  HB2 GLU D   7     -30.303   6.243 -28.032  0.73  0.73           H  
ATOM     90  HB3 GLU D   7     -29.367   4.808 -27.710  0.73  0.73           H  
ATOM     91  HG2 GLU D   7     -31.883   3.773 -27.279  0.73  0.73           H  
ATOM     92  HG3 GLU D   7     -32.252   5.478 -27.020  0.73  0.73           H  
ATOM     93  N   MET D   8     -28.398   4.994 -30.485  0.76  0.76           N  
ATOM     94  CA  MET D   8     -27.452   5.698 -31.347  0.76  0.76           C  
ATOM     95  C   MET D   8     -27.900   5.561 -32.818  0.76  0.76           C  
ATOM     96  O   MET D   8     -27.820   6.500 -33.614  0.76  0.76           O  
ATOM     97  CB  MET D   8     -26.021   5.176 -31.175  0.76  0.76           C  
ATOM     98  CG  MET D   8     -25.417   5.607 -29.837  0.76  0.76           C  
ATOM     99  SD  MET D   8     -23.733   4.935 -29.603  0.76  0.76           S  
ATOM    100  CE  MET D   8     -22.806   6.093 -30.638  0.76  0.76           C  
ATOM    101  H   MET D   8     -28.095   4.208 -29.896  0.76  0.76           H  
ATOM    102  HA  MET D   8     -27.504   6.765 -31.095  0.76  0.76           H  
ATOM    103  HB2 MET D   8     -25.404   5.562 -31.996  0.76  0.76           H  
ATOM    104  HB3 MET D   8     -26.014   4.082 -31.258  0.76  0.76           H  
ATOM    105  HG2 MET D   8     -26.026   5.239 -29.007  0.76  0.76           H  
ATOM    106  HG3 MET D   8     -25.385   6.699 -29.752  0.76  0.76           H  
ATOM    107  HE1 MET D   8     -21.739   5.865 -30.559  0.76  0.76           H  
ATOM    108  HE2 MET D   8     -22.965   7.120 -30.301  0.76  0.76           H  
ATOM    109  HE3 MET D   8     -23.099   5.996 -31.686  0.76  0.76           H  
ATOM    110  N   SER D   9     -28.323   4.298 -33.193  0.79  0.79           N  
ATOM    111  CA  SER D   9     -28.675   3.999 -34.580  0.79  0.79           C  
ATOM    112  C   SER D   9     -29.924   4.777 -35.024  0.79  0.79           C  
ATOM    113  O   SER D   9     -29.995   5.286 -36.147  0.79  0.79           O  
ATOM    114  CB  SER D   9     -28.951   2.509 -34.802  0.79  0.79           C  
ATOM    115  OG  SER D   9     -27.801   1.718 -34.516  0.79  0.79           O  
ATOM    116  H   SER D   9     -28.376   3.571 -32.480  0.79  0.79           H  
ATOM    117  HA  SER D   9     -27.828   4.323 -35.197  0.79  0.79           H  
ATOM    118  HB2 SER D   9     -29.224   2.330 -35.847  0.79  0.79           H  
ATOM    119  HB3 SER D   9     -29.779   2.146 -34.184  0.79  0.79           H  
ATOM    120  HG  SER D   9     -27.770   1.618 -33.532  0.79  0.79           H  
ATOM    121  N   GLU D  10     -30.981   4.771 -34.132  0.75  0.75           N  
ATOM    122  CA  GLU D  10     -32.244   5.429 -34.466  0.75  0.75           C  
ATOM    123  C   GLU D  10     -32.020   6.955 -34.517  0.75  0.75           C  
ATOM    124  O   GLU D  10     -32.621   7.677 -35.318  0.75  0.75           O  
ATOM    125  CB  GLU D  10     -33.355   5.053 -33.478  0.75  0.75           C  
ATOM    126  CG  GLU D  10     -34.747   5.106 -34.116  0.75  0.75           C  
ATOM    127  CD  GLU D  10     -34.987   4.078 -35.218  0.75  0.75           C  
ATOM    128  OE1 GLU D  10     -34.208   3.091 -35.278  0.75  0.75           O  
ATOM    129  OE2 GLU D  10     -35.939   4.340 -36.023  0.75  0.75           O1-
ATOM    130  H   GLU D  10     -30.898   4.272 -33.238  0.75  0.75           H  
ATOM    131  HA  GLU D  10     -32.492   5.104 -35.481  0.75  0.75           H  
ATOM    132  HB2 GLU D  10     -33.334   5.724 -32.610  0.75  0.75           H  
ATOM    133  HB3 GLU D  10     -33.191   4.041 -33.089  0.75  0.75           H  
ATOM    134  HG2 GLU D  10     -34.933   6.110 -34.517  0.75  0.75           H  
ATOM    135  HG3 GLU D  10     -35.500   4.924 -33.339  0.75  0.75           H  
ATOM    136  N   TYR D  11     -31.118   7.457 -33.590  0.78  0.78           N  
ATOM    137  CA  TYR D  11     -30.735   8.860 -33.641  0.78  0.78           C  
ATOM    138  C   TYR D  11     -30.056   9.126 -34.990  0.78  0.78           C  
ATOM    139  O   TYR D  11     -30.376  10.103 -35.670  0.78  0.78           O  
ATOM    140  CB  TYR D  11     -29.819   9.271 -32.479  0.78  0.78           C  
ATOM    141  CG  TYR D  11     -29.331  10.703 -32.574  0.78  0.78           C  
ATOM    142  CD1 TYR D  11     -30.212  11.776 -32.385  0.78  0.78           C  
ATOM    143  CD2 TYR D  11     -27.989  10.972 -32.891  0.78  0.78           C  
ATOM    144  CE1 TYR D  11     -29.762  13.093 -32.512  0.78  0.78           C  
ATOM    145  CE2 TYR D  11     -27.538  12.286 -33.028  0.78  0.78           C  
ATOM    146  CZ  TYR D  11     -28.428  13.334 -32.833  0.78  0.78           C  
ATOM    147  OH  TYR D  11     -27.968  14.621 -32.957  0.78  0.78           O  
ATOM    148  H   TYR D  11     -30.736   6.843 -32.864  0.78  0.78           H  
ATOM    149  HA  TYR D  11     -31.661   9.449 -33.619  0.78  0.78           H  
ATOM    150  HB2 TYR D  11     -28.955   8.599 -32.421  0.78  0.78           H  
ATOM    151  HB3 TYR D  11     -30.351   9.147 -31.527  0.78  0.78           H  
ATOM    152  HD1 TYR D  11     -31.259  11.594 -32.145  0.78  0.78           H  
ATOM    153  HD2 TYR D  11     -27.288  10.153 -33.037  0.78  0.78           H  
ATOM    154  HE1 TYR D  11     -30.469  13.908 -32.380  0.78  0.78           H  
ATOM    155  HE2 TYR D  11     -26.498  12.478 -33.269  0.78  0.78           H  
ATOM    156  HH  TYR D  11     -28.464  15.116 -32.271  0.78  0.78           H  
ATOM    157  N   LEU D  12     -29.045   8.265 -35.381  0.81  0.81           N  
ATOM    158  CA  LEU D  12     -28.368   8.496 -36.650  0.81  0.81           C  
ATOM    159  C   LEU D  12     -29.320   8.361 -37.861  0.81  0.81           C  
ATOM    160  O   LEU D  12     -29.153   9.068 -38.860  0.81  0.81           O  
ATOM    161  CB  LEU D  12     -27.111   7.646 -36.840  0.81  0.81           C  
ATOM    162  CG  LEU D  12     -25.908   8.026 -35.947  0.81  0.81           C  
ATOM    163  CD1 LEU D  12     -24.673   7.248 -36.409  0.81  0.81           C  
ATOM    164  CD2 LEU D  12     -25.581   9.519 -35.929  0.81  0.81           C  
ATOM    165  H   LEU D  12     -28.757   7.488 -34.772  0.81  0.81           H  
ATOM    166  HA  LEU D  12     -28.087   9.553 -36.656  0.81  0.81           H  
ATOM    167  HB2 LEU D  12     -26.801   7.708 -37.891  0.81  0.81           H  
ATOM    168  HB3 LEU D  12     -27.354   6.592 -36.658  0.81  0.81           H  
ATOM    169  HG  LEU D  12     -26.125   7.726 -34.917  0.81  0.81           H  
ATOM    170 HD11 LEU D  12     -24.342   7.588 -37.396  0.81  0.81           H  
ATOM    171 HD12 LEU D  12     -24.887   6.179 -36.477  0.81  0.81           H  
ATOM    172 HD13 LEU D  12     -23.842   7.382 -35.709  0.81  0.81           H  
ATOM    173 HD21 LEU D  12     -25.446   9.911 -36.941  0.81  0.81           H  
ATOM    174 HD22 LEU D  12     -24.657   9.708 -35.370  0.81  0.81           H  
ATOM    175 HD23 LEU D  12     -26.370  10.097 -35.441  0.81  0.81           H  
ATOM    176  N   PHE D  13     -30.335   7.429 -37.761  0.77  0.77           N  
ATOM    177  CA  PHE D  13     -31.419   7.362 -38.756  0.77  0.77           C  
ATOM    178  C   PHE D  13     -32.079   8.743 -38.836  0.77  0.77           C  
ATOM    179  O   PHE D  13     -32.081   9.386 -39.890  0.77  0.77           O  
ATOM    180  CB  PHE D  13     -32.449   6.258 -38.433  0.77  0.77           C  
ATOM    181  CG  PHE D  13     -33.752   6.334 -39.202  0.77  0.77           C  
ATOM    182  CD1 PHE D  13     -33.895   5.726 -40.451  0.77  0.77           C  
ATOM    183  CD2 PHE D  13     -34.839   7.060 -38.689  0.77  0.77           C  
ATOM    184  CE1 PHE D  13     -35.071   5.883 -41.191  0.77  0.77           C  
ATOM    185  CE2 PHE D  13     -36.011   7.225 -39.428  0.77  0.77           C  
ATOM    186  CZ  PHE D  13     -36.125   6.640 -40.684  0.77  0.77           C  
ATOM    187  H   PHE D  13     -30.304   6.746 -36.992  0.77  0.77           H  
ATOM    188  HA  PHE D  13     -30.953   7.164 -39.729  0.77  0.77           H  
ATOM    189  HB2 PHE D  13     -32.695   6.272 -37.368  0.77  0.77           H  
ATOM    190  HB3 PHE D  13     -31.987   5.276 -38.598  0.77  0.77           H  
ATOM    191  HD1 PHE D  13     -33.079   5.141 -40.862  0.77  0.77           H  
ATOM    192  HD2 PHE D  13     -34.776   7.537 -37.712  0.77  0.77           H  
ATOM    193  HE1 PHE D  13     -35.157   5.444 -42.179  0.77  0.77           H  
ATOM    194  HE2 PHE D  13     -36.817   7.835 -39.022  0.77  0.77           H  
ATOM    195  HZ  PHE D  13     -37.027   6.788 -41.272  0.77  0.77           H  
ATOM    196  N   ASP D  14     -32.643   9.210 -37.660  0.77  0.77           N  
ATOM    197  CA  ASP D  14     -33.449  10.437 -37.644  0.77  0.77           C  
ATOM    198  C   ASP D  14     -32.580  11.654 -38.036  0.77  0.77           C  
ATOM    199  O   ASP D  14     -33.062  12.656 -38.567  0.77  0.77           O  
ATOM    200  CB  ASP D  14     -34.089  10.675 -36.270  0.77  0.77           C  
ATOM    201  CG  ASP D  14     -35.454  10.013 -36.034  0.77  0.77           C  
ATOM    202  OD1 ASP D  14     -36.083   9.662 -37.072  0.77  0.77           O  
ATOM    203  OD2 ASP D  14     -35.806   9.927 -34.820  0.77  0.77           O1-
ATOM    204  H   ASP D  14     -32.535   8.667 -36.791  0.77  0.77           H  
ATOM    205  HA  ASP D  14     -34.196  10.335 -38.440  0.77  0.77           H  
ATOM    206  HB2 ASP D  14     -34.266  11.750 -36.129  0.77  0.77           H  
ATOM    207  HB3 ASP D  14     -33.403  10.369 -35.470  0.77  0.77           H  
ATOM    208  N   LYS D  15     -31.267  11.611 -37.612  0.76  0.76           N  
ATOM    209  CA  LYS D  15     -30.336  12.711 -37.828  0.76  0.76           C  
ATOM    210  C   LYS D  15     -29.765  12.772 -39.258  0.76  0.76           C  
ATOM    211  O   LYS D  15     -29.587  13.859 -39.818  0.76  0.76           O  
ATOM    212  CB  LYS D  15     -29.179  12.580 -36.831  0.76  0.76           C  
ATOM    213  CG  LYS D  15     -28.149  13.703 -36.846  0.76  0.76           C  
ATOM    214  CD  LYS D  15     -28.737  15.042 -36.404  0.76  0.76           C  
ATOM    215  CE  LYS D  15     -27.672  16.096 -36.150  0.76  0.76           C  
ATOM    216  NZ  LYS D  15     -26.759  15.649 -35.070  0.76  0.76           N1+
ATOM    217  H   LYS D  15     -30.964  10.781 -37.082  0.76  0.76           H  
ATOM    218  HA  LYS D  15     -30.890  13.640 -37.655  0.76  0.76           H  
ATOM    219  HB2 LYS D  15     -28.641  11.645 -37.020  0.76  0.76           H  
ATOM    220  HB3 LYS D  15     -29.586  12.502 -35.815  0.76  0.76           H  
ATOM    221  HG2 LYS D  15     -27.689  13.805 -37.834  0.76  0.76           H  
ATOM    222  HG3 LYS D  15     -27.346  13.393 -36.168  0.76  0.76           H  
ATOM    223  HD2 LYS D  15     -29.337  14.906 -35.496  0.76  0.76           H  
ATOM    224  HD3 LYS D  15     -29.418  15.417 -37.176  0.76  0.76           H  
ATOM    225  HE2 LYS D  15     -28.125  17.032 -35.811  0.76  0.76           H  
ATOM    226  HE3 LYS D  15     -27.056  16.288 -37.033  0.76  0.76           H  
ATOM    227  HZ1 LYS D  15     -27.281  15.254 -34.251  0.76  0.76           H  
ATOM    228  HZ2 LYS D  15     -26.166  16.414 -34.726  0.76  0.76           H  
ATOM    229  HZ3 LYS D  15     -26.145  14.890 -35.391  0.76  0.76           H  
ATOM    230  N   LEU D  16     -29.246  11.590 -39.760  0.82  0.82           N  
ATOM    231  CA  LEU D  16     -28.477  11.591 -41.001  0.82  0.82           C  
ATOM    232  C   LEU D  16     -29.352  11.303 -42.226  0.82  0.82           C  
ATOM    233  O   LEU D  16     -28.963  11.577 -43.363  0.82  0.82           O  
ATOM    234  CB  LEU D  16     -27.320  10.580 -40.976  0.82  0.82           C  
ATOM    235  CG  LEU D  16     -26.286  10.800 -39.856  0.82  0.82           C  
ATOM    236  CD1 LEU D  16     -25.218   9.707 -39.930  0.82  0.82           C  
ATOM    237  CD2 LEU D  16     -25.616  12.173 -39.935  0.82  0.82           C  
ATOM    238  H   LEU D  16     -29.390  10.697 -39.270  0.82  0.82           H  
ATOM    239  HA  LEU D  16     -28.074  12.597 -41.163  0.82  0.82           H  
ATOM    240  HB2 LEU D  16     -26.803  10.612 -41.945  0.82  0.82           H  
ATOM    241  HB3 LEU D  16     -27.726   9.564 -40.896  0.82  0.82           H  
ATOM    242  HG  LEU D  16     -26.785  10.718 -38.884  0.82  0.82           H  
ATOM    243 HD11 LEU D  16     -24.698   9.723 -40.894  0.82  0.82           H  
ATOM    244 HD12 LEU D  16     -25.667   8.716 -39.804  0.82  0.82           H  
ATOM    245 HD13 LEU D  16     -24.469   9.836 -39.143  0.82  0.82           H  
ATOM    246 HD21 LEU D  16     -25.146  12.329 -40.912  0.82  0.82           H  
ATOM    247 HD22 LEU D  16     -24.841  12.270 -39.167  0.82  0.82           H  
ATOM    248 HD23 LEU D  16     -26.335  12.979 -39.769  0.82  0.82           H  
ATOM    249  N   GLY D  17     -30.502  10.580 -41.986  0.81  0.81           N  
ATOM    250  CA  GLY D  17     -31.363  10.171 -43.081  0.81  0.81           C  
ATOM    251  C   GLY D  17     -30.850   8.932 -43.812  0.81  0.81           C  
ATOM    252  O   GLY D  17     -31.280   8.616 -44.921  0.81  0.81           O  
ATOM    253  H   GLY D  17     -30.793  10.352 -41.029  0.81  0.81           H  
ATOM    254  HA2 GLY D  17     -31.449  10.992 -43.799  0.81  0.81           H  
ATOM    255  HA3 GLY D  17     -32.349   9.944 -42.664  0.81  0.81           H  
ATOM    256  N   LEU D  18     -29.995   8.143 -43.070  0.81  0.81           N  
ATOM    257  CA  LEU D  18     -29.546   6.840 -43.531  0.81  0.81           C  
ATOM    258  C   LEU D  18     -30.625   5.849 -43.085  0.81  0.81           C  
ATOM    259  O   LEU D  18     -31.417   6.093 -42.177  0.81  0.81           O  
ATOM    260  CB  LEU D  18     -28.197   6.463 -42.915  0.81  0.81           C  
ATOM    261  CG  LEU D  18     -27.011   7.318 -43.396  0.81  0.81           C  
ATOM    262  CD1 LEU D  18     -25.745   6.902 -42.645  0.81  0.81           C  
ATOM    263  CD2 LEU D  18     -26.775   7.197 -44.902  0.81  0.81           C  
ATOM    264  H   LEU D  18     -29.722   8.478 -42.151  0.81  0.81           H  
ATOM    265  HA  LEU D  18     -29.514   6.827 -44.626  0.81  0.81           H  
ATOM    266  HB2 LEU D  18     -27.981   5.410 -43.122  0.81  0.81           H  
ATOM    267  HB3 LEU D  18     -28.269   6.543 -41.821  0.81  0.81           H  
ATOM    268  HG  LEU D  18     -27.210   8.371 -43.164  0.81  0.81           H  
ATOM    269 HD11 LEU D  18     -25.478   5.861 -42.858  0.81  0.81           H  
ATOM    270 HD12 LEU D  18     -25.883   7.000 -41.563  0.81  0.81           H  
ATOM    271 HD13 LEU D  18     -24.900   7.535 -42.933  0.81  0.81           H  
ATOM    272 HD21 LEU D  18     -26.654   6.151 -45.202  0.81  0.81           H  
ATOM    273 HD22 LEU D  18     -25.871   7.740 -45.198  0.81  0.81           H  
ATOM    274 HD23 LEU D  18     -27.606   7.623 -45.472  0.81  0.81           H  
ATOM    275  N   SER D  19     -30.608   4.625 -43.728  0.80  0.80           N  
ATOM    276  CA  SER D  19     -31.567   3.599 -43.338  0.80  0.80           C  
ATOM    277  C   SER D  19     -31.118   3.015 -41.990  0.80  0.80           C  
ATOM    278  O   SER D  19     -29.970   3.113 -41.551  0.80  0.80           O  
ATOM    279  CB  SER D  19     -31.730   2.476 -44.364  0.80  0.80           C  
ATOM    280  OG  SER D  19     -30.775   1.436 -44.164  0.80  0.80           O  
ATOM    281  H   SER D  19     -29.926   4.419 -44.454  0.80  0.80           H  
ATOM    282  HA  SER D  19     -32.536   4.096 -43.205  0.80  0.80           H  
ATOM    283  HB2 SER D  19     -31.666   2.843 -45.394  0.80  0.80           H  
ATOM    284  HB3 SER D  19     -32.714   2.011 -44.241  0.80  0.80           H  
ATOM    285  HG  SER D  19     -29.993   1.649 -44.781  0.80  0.80           H  
ATOM    286  N   LYS D  20     -32.080   2.249 -41.358  0.76  0.76           N  
ATOM    287  CA  LYS D  20     -31.834   1.649 -40.046  0.76  0.76           C  
ATOM    288  C   LYS D  20     -30.807   0.497 -40.126  0.76  0.76           C  
ATOM    289  O   LYS D  20     -30.329  -0.014 -39.115  0.76  0.76           O  
ATOM    290  CB  LYS D  20     -33.138   1.146 -39.403  0.76  0.76           C  
ATOM    291  CG  LYS D  20     -34.185   2.258 -39.243  0.76  0.76           C  
ATOM    292  CD  LYS D  20     -35.435   1.783 -38.491  0.76  0.76           C  
ATOM    293  CE  LYS D  20     -36.637   2.715 -38.644  0.76  0.76           C  
ATOM    294  NZ  LYS D  20     -36.323   4.085 -38.241  0.76  0.76           N1+
ATOM    295  H   LYS D  20     -32.980   2.107 -41.801  0.76  0.76           H  
ATOM    296  HA  LYS D  20     -31.383   2.425 -39.415  0.76  0.76           H  
ATOM    297  HB2 LYS D  20     -32.914   0.714 -38.420  0.76  0.76           H  
ATOM    298  HB3 LYS D  20     -33.561   0.337 -40.012  0.76  0.76           H  
ATOM    299  HG2 LYS D  20     -34.484   2.624 -40.231  0.76  0.76           H  
ATOM    300  HG3 LYS D  20     -33.733   3.097 -38.702  0.76  0.76           H  
ATOM    301  HD2 LYS D  20     -35.193   1.656 -37.430  0.76  0.76           H  
ATOM    302  HD3 LYS D  20     -35.730   0.794 -38.863  0.76  0.76           H  
ATOM    303  HE2 LYS D  20     -37.480   2.380 -38.032  0.76  0.76           H  
ATOM    304  HE3 LYS D  20     -36.956   2.763 -39.690  0.76  0.76           H  
ATOM    305  HZ1 LYS D  20     -36.184   4.167 -37.161  0.76  0.76           H  
ATOM    306  HZ2 LYS D  20     -37.063   4.766 -38.423  0.76  0.76           H  
ATOM    307  HZ3 LYS D  20     -35.447   4.476 -38.602  0.76  0.76           H  
ATOM    308  N   ARG D  21     -30.494   0.074 -41.405  0.75  0.75           N  
ATOM    309  CA  ARG D  21     -29.478  -0.939 -41.692  0.75  0.75           C  
ATOM    310  C   ARG D  21     -28.099  -0.247 -41.736  0.75  0.75           C  
ATOM    311  O   ARG D  21     -27.060  -0.835 -41.434  0.75  0.75           O  
ATOM    312  CB  ARG D  21     -29.773  -1.598 -43.051  0.75  0.75           C  
ATOM    313  CG  ARG D  21     -28.962  -2.875 -43.326  0.75  0.75           C  
ATOM    314  CD  ARG D  21     -28.412  -2.906 -44.756  0.75  0.75           C  
ATOM    315  NE  ARG D  21     -27.373  -1.894 -44.940  0.75  0.75           N  
ATOM    316  CZ  ARG D  21     -26.120  -1.951 -44.439  0.75  0.75           C  
ATOM    317  NH1 ARG D  21     -25.600  -3.006 -43.803  0.75  0.75           N  
ATOM    318  NH2 ARG D  21     -25.358  -0.858 -44.548  0.75  0.75           N1+
ATOM    319  H   ARG D  21     -30.973   0.503 -42.199  0.75  0.75           H  
ATOM    320  HA  ARG D  21     -29.477  -1.674 -40.879  0.75  0.75           H  
ATOM    321  HB2 ARG D  21     -29.608  -0.868 -43.851  0.75  0.75           H  
ATOM    322  HB3 ARG D  21     -30.840  -1.856 -43.103  0.75  0.75           H  
ATOM    323  HG2 ARG D  21     -29.616  -3.743 -43.181  0.75  0.75           H  
ATOM    324  HG3 ARG D  21     -28.140  -2.981 -42.612  0.75  0.75           H  
ATOM    325  HD2 ARG D  21     -29.207  -2.705 -45.483  0.75  0.75           H  
ATOM    326  HD3 ARG D  21     -27.992  -3.887 -45.002  0.75  0.75           H  
ATOM    327  HE  ARG D  21     -27.554  -0.944 -45.340  0.75  0.75           H  
ATOM    328 HH11 ARG D  21     -26.044  -3.897 -43.681  0.75  0.75           H  
ATOM    329 HH12 ARG D  21     -24.666  -2.788 -43.327  0.75  0.75           H  
ATOM    330 HH21 ARG D  21     -24.461  -0.852 -44.058  0.75  0.75           H  
ATOM    331 HH22 ARG D  21     -25.856  -0.023 -44.974  0.75  0.75           H  
ATOM    332  N   ASP D  22     -28.110   1.015 -42.299  0.83  0.83           N  
ATOM    333  CA  ASP D  22     -26.894   1.723 -42.697  0.83  0.83           C  
ATOM    334  C   ASP D  22     -26.445   2.654 -41.567  0.83  0.83           C  
ATOM    335  O   ASP D  22     -25.258   2.925 -41.382  0.83  0.83           O  
ATOM    336  CB  ASP D  22     -27.095   2.517 -43.977  0.83  0.83           C  
ATOM    337  CG  ASP D  22     -27.672   1.587 -45.025  0.83  0.83           C  
ATOM    338  OD1 ASP D  22     -28.854   1.877 -45.387  0.83  0.83           O  
ATOM    339  OD2 ASP D  22     -26.959   0.586 -45.350  0.83  0.83           O1-
ATOM    340  H   ASP D  22     -29.015   1.469 -42.436  0.83  0.83           H  
ATOM    341  HA  ASP D  22     -26.098   0.985 -42.825  0.83  0.83           H  
ATOM    342  HB2 ASP D  22     -26.148   2.938 -44.332  0.83  0.83           H  
ATOM    343  HB3 ASP D  22     -27.781   3.353 -43.813  0.83  0.83           H  
ATOM    344  N   ALA D  23     -27.459   3.219 -40.825  0.88  0.88           N  
ATOM    345  CA  ALA D  23     -27.187   4.081 -39.686  0.88  0.88           C  
ATOM    346  C   ALA D  23     -26.434   3.278 -38.621  0.88  0.88           C  
ATOM    347  O   ALA D  23     -25.455   3.737 -38.032  0.88  0.88           O  
ATOM    348  CB  ALA D  23     -28.477   4.637 -39.107  0.88  0.88           C  
ATOM    349  H   ALA D  23     -28.439   3.068 -41.107  0.88  0.88           H  
ATOM    350  HA  ALA D  23     -26.535   4.894 -40.026  0.88  0.88           H  
ATOM    351  HB1 ALA D  23     -29.011   5.242 -39.847  0.88  0.88           H  
ATOM    352  HB2 ALA D  23     -28.268   5.263 -38.239  0.88  0.88           H  
ATOM    353  HB3 ALA D  23     -29.154   3.838 -38.783  0.88  0.88           H  
ATOM    354  N   LYS D  24     -26.938   2.008 -38.359  0.83  0.83           N  
ATOM    355  CA  LYS D  24     -26.302   1.151 -37.353  0.83  0.83           C  
ATOM    356  C   LYS D  24     -24.877   0.760 -37.786  0.83  0.83           C  
ATOM    357  O   LYS D  24     -24.029   0.348 -36.990  0.83  0.83           O  
ATOM    358  CB  LYS D  24     -27.146  -0.088 -36.989  0.83  0.83           C  
ATOM    359  CG  LYS D  24     -27.165  -1.219 -38.028  0.83  0.83           C  
ATOM    360  CD  LYS D  24     -26.020  -2.237 -37.871  0.83  0.83           C  
ATOM    361  CE  LYS D  24     -25.456  -2.658 -39.222  0.83  0.83           C  
ATOM    362  NZ  LYS D  24     -24.181  -3.386 -39.041  0.83  0.83           N1+
ATOM    363  H   LYS D  24     -27.762   1.690 -38.864  0.83  0.83           H  
ATOM    364  HA  LYS D  24     -26.182   1.775 -36.461  0.83  0.83           H  
ATOM    365  HB2 LYS D  24     -28.181   0.239 -36.834  0.83  0.83           H  
ATOM    366  HB3 LYS D  24     -26.799  -0.493 -36.030  0.83  0.83           H  
ATOM    367  HG2 LYS D  24     -27.179  -0.779 -39.025  0.83  0.83           H  
ATOM    368  HG3 LYS D  24     -28.110  -1.768 -37.926  0.83  0.83           H  
ATOM    369  HD2 LYS D  24     -26.393  -3.121 -37.339  0.83  0.83           H  
ATOM    370  HD3 LYS D  24     -25.220  -1.833 -37.243  0.83  0.83           H  
ATOM    371  HE2 LYS D  24     -25.224  -1.785 -39.834  0.83  0.83           H  
ATOM    372  HE3 LYS D  24     -26.136  -3.313 -39.775  0.83  0.83           H  
ATOM    373  HZ1 LYS D  24     -23.589  -3.032 -38.283  0.83  0.83           H  
ATOM    374  HZ2 LYS D  24     -23.557  -3.182 -39.919  0.83  0.83           H  
ATOM    375  HZ3 LYS D  24     -24.255  -4.408 -38.998  0.83  0.83           H  
ATOM    376  N   GLU D  25     -24.625   0.847 -39.142  0.86  0.86           N  
ATOM    377  CA  GLU D  25     -23.311   0.516 -39.676  0.86  0.86           C  
ATOM    378  C   GLU D  25     -22.331   1.603 -39.221  0.86  0.86           C  
ATOM    379  O   GLU D  25     -21.174   1.324 -38.909  0.86  0.86           O  
ATOM    380  CB  GLU D  25     -23.297   0.413 -41.205  0.86  0.86           C  
ATOM    381  CG  GLU D  25     -22.285  -0.624 -41.701  0.86  0.86           C  
ATOM    382  CD  GLU D  25     -23.002  -1.958 -41.793  0.86  0.86           C  
ATOM    383  OE1 GLU D  25     -23.718  -2.125 -42.828  0.86  0.86           O  
ATOM    384  OE2 GLU D  25     -22.887  -2.751 -40.806  0.86  0.86           O1-
ATOM    385  H   GLU D  25     -25.364   1.157 -39.768  0.86  0.86           H  
ATOM    386  HA  GLU D  25     -23.006  -0.427 -39.210  0.86  0.86           H  
ATOM    387  HB2 GLU D  25     -23.037   1.383 -41.647  0.86  0.86           H  
ATOM    388  HB3 GLU D  25     -24.299   0.163 -41.572  0.86  0.86           H  
ATOM    389  HG2 GLU D  25     -21.403  -0.690 -41.055  0.86  0.86           H  
ATOM    390  HG3 GLU D  25     -21.937  -0.353 -42.705  0.86  0.86           H  
ATOM    391  N   LEU D  26     -22.819   2.897 -39.228  0.86  0.86           N  
ATOM    392  CA  LEU D  26     -21.968   4.026 -38.850  0.86  0.86           C  
ATOM    393  C   LEU D  26     -21.712   4.034 -37.328  0.86  0.86           C  
ATOM    394  O   LEU D  26     -20.865   4.763 -36.813  0.86  0.86           O  
ATOM    395  CB  LEU D  26     -22.569   5.363 -39.308  0.86  0.86           C  
ATOM    396  CG  LEU D  26     -21.581   6.243 -40.105  0.86  0.86           C  
ATOM    397  CD1 LEU D  26     -22.293   7.504 -40.599  0.86  0.86           C  
ATOM    398  CD2 LEU D  26     -20.347   6.646 -39.296  0.86  0.86           C  
ATOM    399  H   LEU D  26     -23.794   3.055 -39.492  0.86  0.86           H  
ATOM    400  HA  LEU D  26     -20.998   3.847 -39.328  0.86  0.86           H  
ATOM    401  HB2 LEU D  26     -22.938   5.929 -38.444  0.86  0.86           H  
ATOM    402  HB3 LEU D  26     -23.443   5.182 -39.947  0.86  0.86           H  
ATOM    403  HG  LEU D  26     -21.246   5.680 -40.985  0.86  0.86           H  
ATOM    404 HD11 LEU D  26     -22.632   8.119 -39.759  0.86  0.86           H  
ATOM    405 HD12 LEU D  26     -23.166   7.244 -41.204  0.86  0.86           H  
ATOM    406 HD13 LEU D  26     -21.627   8.112 -41.219  0.86  0.86           H  
ATOM    407 HD21 LEU D  26     -20.629   7.156 -38.369  0.86  0.86           H  
ATOM    408 HD22 LEU D  26     -19.711   7.326 -39.873  0.86  0.86           H  
ATOM    409 HD23 LEU D  26     -19.734   5.777 -39.039  0.86  0.86           H  
ATOM    410  N   VAL D  27     -22.516   3.199 -36.586  0.87  0.87           N  
ATOM    411  CA  VAL D  27     -22.317   2.943 -35.166  0.87  0.87           C  
ATOM    412  C   VAL D  27     -21.370   1.733 -35.042  0.87  0.87           C  
ATOM    413  O   VAL D  27     -20.380   1.757 -34.304  0.87  0.87           O  
ATOM    414  CB  VAL D  27     -23.644   2.718 -34.415  0.87  0.87           C  
ATOM    415  CG1 VAL D  27     -23.391   2.453 -32.931  0.87  0.87           C  
ATOM    416  CG2 VAL D  27     -24.576   3.923 -34.543  0.87  0.87           C  
ATOM    417  H   VAL D  27     -23.281   2.736 -37.064  0.87  0.87           H  
ATOM    418  HA  VAL D  27     -21.792   3.804 -34.734  0.87  0.87           H  
ATOM    419  HB  VAL D  27     -24.166   1.846 -34.826  0.87  0.87           H  
ATOM    420 HG11 VAL D  27     -22.759   3.229 -32.487  0.87  0.87           H  
ATOM    421 HG12 VAL D  27     -22.897   1.487 -32.802  0.87  0.87           H  
ATOM    422 HG13 VAL D  27     -24.329   2.419 -32.368  0.87  0.87           H  
ATOM    423 HG21 VAL D  27     -24.098   4.839 -34.180  0.87  0.87           H  
ATOM    424 HG22 VAL D  27     -25.492   3.766 -33.966  0.87  0.87           H  
ATOM    425 HG23 VAL D  27     -24.874   4.079 -35.581  0.87  0.87           H  
ATOM    426  N   GLU D  28     -21.693   0.590 -35.750  0.88  0.88           N  
ATOM    427  CA  GLU D  28     -20.828  -0.578 -35.632  0.88  0.88           C  
ATOM    428  C   GLU D  28     -19.407  -0.255 -36.101  0.88  0.88           C  
ATOM    429  O   GLU D  28     -18.441  -0.727 -35.498  0.88  0.88           O  
ATOM    430  CB  GLU D  28     -21.362  -1.805 -36.380  0.88  0.88           C  
ATOM    431  CG  GLU D  28     -22.343  -2.619 -35.535  0.88  0.88           C  
ATOM    432  CD  GLU D  28     -21.749  -3.328 -34.318  0.88  0.88           C  
ATOM    433  OE1 GLU D  28     -22.595  -3.728 -33.454  0.88  0.88           O  
ATOM    434  OE2 GLU D  28     -20.492  -3.471 -34.269  0.88  0.88           O1-
ATOM    435  H   GLU D  28     -22.556   0.549 -36.311  0.88  0.88           H  
ATOM    436  HA  GLU D  28     -20.747  -0.789 -34.558  0.88  0.88           H  
ATOM    437  HB2 GLU D  28     -20.532  -2.457 -36.681  0.88  0.88           H  
ATOM    438  HB3 GLU D  28     -21.856  -1.495 -37.308  0.88  0.88           H  
ATOM    439  HG2 GLU D  28     -22.782  -3.402 -36.164  0.88  0.88           H  
ATOM    440  HG3 GLU D  28     -23.166  -1.974 -35.207  0.88  0.88           H  
ATOM    441  N   LEU D  29     -19.255   0.532 -37.225  0.94  0.94           N  
ATOM    442  CA  LEU D  29     -17.916   0.875 -37.724  0.94  0.94           C  
ATOM    443  C   LEU D  29     -17.122   1.751 -36.731  0.94  0.94           C  
ATOM    444  O   LEU D  29     -15.895   1.840 -36.782  0.94  0.94           O  
ATOM    445  CB  LEU D  29     -17.976   1.589 -39.082  0.94  0.94           C  
ATOM    446  CG  LEU D  29     -18.334   0.655 -40.257  0.94  0.94           C  
ATOM    447  CD1 LEU D  29     -18.710   1.485 -41.487  0.94  0.94           C  
ATOM    448  CD2 LEU D  29     -17.182  -0.290 -40.608  0.94  0.94           C  
ATOM    449  H   LEU D  29     -20.083   0.863 -37.746  0.94  0.94           H  
ATOM    450  HA  LEU D  29     -17.361  -0.064 -37.805  0.94  0.94           H  
ATOM    451  HB2 LEU D  29     -17.012   2.068 -39.296  0.94  0.94           H  
ATOM    452  HB3 LEU D  29     -18.707   2.406 -39.021  0.94  0.94           H  
ATOM    453  HG  LEU D  29     -19.201   0.041 -39.989  0.94  0.94           H  
ATOM    454 HD11 LEU D  29     -17.876   2.116 -41.811  0.94  0.94           H  
ATOM    455 HD12 LEU D  29     -19.565   2.135 -41.272  0.94  0.94           H  
ATOM    456 HD13 LEU D  29     -18.991   0.836 -42.324  0.94  0.94           H  
ATOM    457 HD21 LEU D  29     -16.272   0.267 -40.855  0.94  0.94           H  
ATOM    458 HD22 LEU D  29     -17.441  -0.911 -41.473  0.94  0.94           H  
ATOM    459 HD23 LEU D  29     -16.951  -0.968 -39.781  0.94  0.94           H  
ATOM    460  N   PHE D  30     -17.885   2.465 -35.830  0.88  0.88           N  
ATOM    461  CA  PHE D  30     -17.280   3.288 -34.784  0.88  0.88           C  
ATOM    462  C   PHE D  30     -16.800   2.335 -33.680  0.88  0.88           C  
ATOM    463  O   PHE D  30     -15.666   2.412 -33.201  0.88  0.88           O  
ATOM    464  CB  PHE D  30     -18.265   4.342 -34.262  0.88  0.88           C  
ATOM    465  CG  PHE D  30     -17.783   5.146 -33.078  0.88  0.88           C  
ATOM    466  CD1 PHE D  30     -16.628   5.936 -33.160  0.88  0.88           C  
ATOM    467  CD2 PHE D  30     -18.508   5.122 -31.875  0.88  0.88           C  
ATOM    468  CE1 PHE D  30     -16.205   6.684 -32.060  0.88  0.88           C  
ATOM    469  CE2 PHE D  30     -18.077   5.863 -30.776  0.88  0.88           C  
ATOM    470  CZ  PHE D  30     -16.929   6.646 -30.869  0.88  0.88           C  
ATOM    471  H   PHE D  30     -18.896   2.385 -35.881  0.88  0.88           H  
ATOM    472  HA  PHE D  30     -16.391   3.773 -35.206  0.88  0.88           H  
ATOM    473  HB2 PHE D  30     -19.217   3.869 -33.999  0.88  0.88           H  
ATOM    474  HB3 PHE D  30     -18.510   5.041 -35.073  0.88  0.88           H  
ATOM    475  HD1 PHE D  30     -16.048   5.973 -34.080  0.88  0.88           H  
ATOM    476  HD2 PHE D  30     -19.413   4.523 -31.784  0.88  0.88           H  
ATOM    477  HE1 PHE D  30     -15.315   7.304 -32.129  0.88  0.88           H  
ATOM    478  HE2 PHE D  30     -18.638   5.834 -29.846  0.88  0.88           H  
ATOM    479  HZ  PHE D  30     -16.598   7.229 -30.015  0.88  0.88           H  
ATOM    480  N   PHE D  31     -17.737   1.407 -33.244  0.88  0.88           N  
ATOM    481  CA  PHE D  31     -17.380   0.468 -32.186  0.88  0.88           C  
ATOM    482  C   PHE D  31     -16.300  -0.512 -32.671  0.88  0.88           C  
ATOM    483  O   PHE D  31     -15.513  -1.036 -31.880  0.88  0.88           O  
ATOM    484  CB  PHE D  31     -18.576  -0.354 -31.680  0.88  0.88           C  
ATOM    485  CG  PHE D  31     -19.584   0.400 -30.839  0.88  0.88           C  
ATOM    486  CD1 PHE D  31     -19.189   1.279 -29.820  0.88  0.88           C  
ATOM    487  CD2 PHE D  31     -20.953   0.156 -31.012  0.88  0.88           C  
ATOM    488  CE1 PHE D  31     -20.137   1.933 -29.031  0.88  0.88           C  
ATOM    489  CE2 PHE D  31     -21.901   0.799 -30.211  0.88  0.88           C  
ATOM    490  CZ  PHE D  31     -21.493   1.695 -29.230  0.88  0.88           C  
ATOM    491  H   PHE D  31     -18.674   1.398 -33.666  0.88  0.88           H  
ATOM    492  HA  PHE D  31     -16.919   1.050 -31.382  0.88  0.88           H  
ATOM    493  HB2 PHE D  31     -18.219  -1.194 -31.068  0.88  0.88           H  
ATOM    494  HB3 PHE D  31     -19.085  -0.804 -32.543  0.88  0.88           H  
ATOM    495  HD1 PHE D  31     -18.139   1.464 -29.616  0.88  0.88           H  
ATOM    496  HD2 PHE D  31     -21.295  -0.535 -31.779  0.88  0.88           H  
ATOM    497  HE1 PHE D  31     -19.816   2.623 -28.255  0.88  0.88           H  
ATOM    498  HE2 PHE D  31     -22.961   0.615 -30.361  0.88  0.88           H  
ATOM    499  HZ  PHE D  31     -22.229   2.204 -28.614  0.88  0.88           H  
ATOM    500  N   GLU D  32     -16.325  -0.824 -34.009  0.89  0.89           N  
ATOM    501  CA  GLU D  32     -15.376  -1.745 -34.628  0.89  0.89           C  
ATOM    502  C   GLU D  32     -13.928  -1.354 -34.333  0.89  0.89           C  
ATOM    503  O   GLU D  32     -13.079  -2.209 -34.066  0.89  0.89           O  
ATOM    504  CB  GLU D  32     -15.625  -1.803 -36.141  0.89  0.89           C  
ATOM    505  CG  GLU D  32     -14.712  -2.723 -36.930  0.89  0.89           C  
ATOM    506  CD  GLU D  32     -14.812  -4.229 -36.699  0.89  0.89           C  
ATOM    507  OE1 GLU D  32     -15.680  -4.621 -35.856  0.89  0.89           O  
ATOM    508  OE2 GLU D  32     -14.009  -4.913 -37.416  0.89  0.89           O1-
ATOM    509  H   GLU D  32     -17.093  -0.461 -34.592  0.89  0.89           H  
ATOM    510  HA  GLU D  32     -15.541  -2.710 -34.155  0.89  0.89           H  
ATOM    511  HB2 GLU D  32     -15.512  -0.795 -36.556  0.89  0.89           H  
ATOM    512  HB3 GLU D  32     -16.659  -2.103 -36.334  0.89  0.89           H  
ATOM    513  HG2 GLU D  32     -13.678  -2.411 -36.769  0.89  0.89           H  
ATOM    514  HG3 GLU D  32     -14.920  -2.563 -37.996  0.89  0.89           H  
ATOM    515  N   GLU D  33     -13.601  -0.022 -34.465  0.90  0.90           N  
ATOM    516  CA  GLU D  33     -12.218   0.390 -34.246  0.90  0.90           C  
ATOM    517  C   GLU D  33     -11.901   0.446 -32.735  0.90  0.90           C  
ATOM    518  O   GLU D  33     -10.745   0.393 -32.314  0.90  0.90           O  
ATOM    519  CB  GLU D  33     -11.855   1.679 -34.986  0.90  0.90           C  
ATOM    520  CG  GLU D  33     -11.836   1.505 -36.513  0.90  0.90           C  
ATOM    521  CD  GLU D  33     -10.843   0.464 -37.048  0.90  0.90           C  
ATOM    522  OE1 GLU D  33     -11.322  -0.339 -37.916  0.90  0.90           O  
ATOM    523  OE2 GLU D  33      -9.685   0.472 -36.550  0.90  0.90           O1-
ATOM    524  H   GLU D  33     -14.315   0.660 -34.709  0.90  0.90           H  
ATOM    525  HA  GLU D  33     -11.580  -0.412 -34.624  0.90  0.90           H  
ATOM    526  HB2 GLU D  33     -10.871   2.029 -34.651  0.90  0.90           H  
ATOM    527  HB3 GLU D  33     -12.570   2.470 -34.726  0.90  0.90           H  
ATOM    528  HG2 GLU D  33     -11.575   2.465 -36.974  0.90  0.90           H  
ATOM    529  HG3 GLU D  33     -12.845   1.255 -36.863  0.90  0.90           H  
ATOM    530  N   ILE D  34     -12.984   0.552 -31.886  0.91  0.91           N  
ATOM    531  CA  ILE D  34     -12.837   0.437 -30.428  0.91  0.91           C  
ATOM    532  C   ILE D  34     -12.575  -1.052 -30.081  0.91  0.91           C  
ATOM    533  O   ILE D  34     -11.733  -1.367 -29.232  0.91  0.91           O  
ATOM    534  CB  ILE D  34     -14.042   1.057 -29.680  0.91  0.91           C  
ATOM    535  CG1 ILE D  34     -14.077   2.581 -29.945  0.91  0.91           C  
ATOM    536  CG2 ILE D  34     -13.998   0.753 -28.177  0.91  0.91           C  
ATOM    537  CD1 ILE D  34     -15.237   3.317 -29.292  0.91  0.91           C  
ATOM    538  H   ILE D  34     -13.903   0.689 -32.297  0.91  0.91           H  
ATOM    539  HA  ILE D  34     -11.921   0.977 -30.152  0.91  0.91           H  
ATOM    540  HB  ILE D  34     -14.970   0.622 -30.065  0.91  0.91           H  
ATOM    541 HG12 ILE D  34     -14.137   2.763 -31.024  0.91  0.91           H  
ATOM    542 HG13 ILE D  34     -13.137   3.035 -29.612  0.91  0.91           H  
ATOM    543 HG21 ILE D  34     -13.106   1.178 -27.709  0.91  0.91           H  
ATOM    544 HG22 ILE D  34     -14.004  -0.325 -27.991  0.91  0.91           H  
ATOM    545 HG23 ILE D  34     -14.876   1.155 -27.662  0.91  0.91           H  
ATOM    546 HD11 ILE D  34     -16.194   2.877 -29.581  0.91  0.91           H  
ATOM    547 HD12 ILE D  34     -15.236   4.364 -29.609  0.91  0.91           H  
ATOM    548 HD13 ILE D  34     -15.160   3.310 -28.201  0.91  0.91           H  
ATOM    549  N   ARG D  35     -13.337  -1.988 -30.775  0.84  0.84           N  
ATOM    550  CA  ARG D  35     -13.063  -3.422 -30.665  0.84  0.84           C  
ATOM    551  C   ARG D  35     -11.560  -3.639 -30.966  0.84  0.84           C  
ATOM    552  O   ARG D  35     -10.816  -4.258 -30.200  0.84  0.84           O  
ATOM    553  CB  ARG D  35     -13.888  -4.308 -31.638  0.84  0.84           C  
ATOM    554  CG  ARG D  35     -15.396  -4.396 -31.363  0.84  0.84           C  
ATOM    555  CD  ARG D  35     -16.106  -5.429 -32.256  0.84  0.84           C  
ATOM    556  NE  ARG D  35     -16.497  -4.938 -33.585  0.84  0.84           N  
ATOM    557  CZ  ARG D  35     -17.725  -4.529 -33.973  0.84  0.84           C  
ATOM    558  NH1 ARG D  35     -18.735  -4.341 -33.124  0.84  0.84           N  
ATOM    559  NH2 ARG D  35     -17.928  -4.290 -35.278  0.84  0.84           N1+
ATOM    560  H   ARG D  35     -14.120  -1.654 -31.354  0.84  0.84           H  
ATOM    561  HA  ARG D  35     -13.247  -3.716 -29.625  0.84  0.84           H  
ATOM    562  HB2 ARG D  35     -13.474  -5.325 -31.588  0.84  0.84           H  
ATOM    563  HB3 ARG D  35     -13.744  -3.988 -32.672  0.84  0.84           H  
ATOM    564  HG2 ARG D  35     -15.875  -3.422 -31.478  0.84  0.84           H  
ATOM    565  HG3 ARG D  35     -15.530  -4.701 -30.318  0.84  0.84           H  
ATOM    566  HD2 ARG D  35     -17.004  -5.799 -31.751  0.84  0.84           H  
ATOM    567  HD3 ARG D  35     -15.469  -6.307 -32.412  0.84  0.84           H  
ATOM    568  HE  ARG D  35     -15.846  -4.973 -34.419  0.84  0.84           H  
ATOM    569 HH11 ARG D  35     -18.678  -4.473 -32.133  0.84  0.84           H  
ATOM    570 HH12 ARG D  35     -19.621  -3.944 -33.563  0.84  0.84           H  
ATOM    571 HH21 ARG D  35     -18.818  -3.937 -35.615  0.84  0.84           H  
ATOM    572 HH22 ARG D  35     -17.040  -4.415 -35.837  0.84  0.84           H  
ATOM    573  N   ARG D  36     -11.128  -3.102 -32.168  0.82  0.82           N  
ATOM    574  CA  ARG D  36      -9.772  -3.343 -32.651  0.82  0.82           C  
ATOM    575  C   ARG D  36      -8.681  -2.783 -31.706  0.82  0.82           C  
ATOM    576  O   ARG D  36      -7.628  -3.399 -31.502  0.82  0.82           O  
ATOM    577  CB  ARG D  36      -9.586  -2.838 -34.084  0.82  0.82           C  
ATOM    578  CG  ARG D  36     -10.357  -3.709 -35.090  0.82  0.82           C  
ATOM    579  CD  ARG D  36     -10.633  -2.971 -36.395  0.82  0.82           C  
ATOM    580  NE  ARG D  36     -11.539  -3.739 -37.255  0.82  0.82           N  
ATOM    581  CZ  ARG D  36     -11.867  -3.413 -38.529  0.82  0.82           C  
ATOM    582  NH1 ARG D  36     -11.462  -2.287 -39.137  0.82  0.82           N  
ATOM    583  NH2 ARG D  36     -12.695  -4.248 -39.197  0.82  0.82           N1+
ATOM    584  H   ARG D  36     -11.800  -2.588 -32.748  0.82  0.82           H  
ATOM    585  HA  ARG D  36      -9.644  -4.426 -32.645  0.82  0.82           H  
ATOM    586  HB2 ARG D  36      -8.523  -2.845 -34.356  0.82  0.82           H  
ATOM    587  HB3 ARG D  36      -9.911  -1.794 -34.146  0.82  0.82           H  
ATOM    588  HG2 ARG D  36     -11.312  -4.039 -34.667  0.82  0.82           H  
ATOM    589  HG3 ARG D  36      -9.790  -4.625 -35.298  0.82  0.82           H  
ATOM    590  HD2 ARG D  36      -9.698  -2.783 -36.932  0.82  0.82           H  
ATOM    591  HD3 ARG D  36     -11.139  -2.038 -36.156  0.82  0.82           H  
ATOM    592  HE  ARG D  36     -12.095  -4.516 -36.883  0.82  0.82           H  
ATOM    593 HH11 ARG D  36     -11.255  -1.412 -38.540  0.82  0.82           H  
ATOM    594 HH12 ARG D  36     -11.667  -2.072 -40.097  0.82  0.82           H  
ATOM    595 HH21 ARG D  36     -13.030  -4.079 -40.131  0.82  0.82           H  
ATOM    596 HH22 ARG D  36     -13.327  -4.789 -38.519  0.82  0.82           H  
ATOM    597  N   ALA D  37      -8.900  -1.531 -31.169  0.92  0.92           N  
ATOM    598  CA  ALA D  37      -7.929  -0.946 -30.246  0.92  0.92           C  
ATOM    599  C   ALA D  37      -7.830  -1.779 -28.947  0.92  0.92           C  
ATOM    600  O   ALA D  37      -6.760  -1.980 -28.364  0.92  0.92           O  
ATOM    601  CB  ALA D  37      -8.316   0.485 -29.922  0.92  0.92           C  
ATOM    602  H   ALA D  37      -9.723  -0.995 -31.460  0.92  0.92           H  
ATOM    603  HA  ALA D  37      -6.947  -0.976 -30.732  0.92  0.92           H  
ATOM    604  HB1 ALA D  37      -8.278   1.111 -30.820  0.92  0.92           H  
ATOM    605  HB2 ALA D  37      -7.650   0.922 -29.172  0.92  0.92           H  
ATOM    606  HB3 ALA D  37      -9.337   0.532 -29.532  0.92  0.92           H  
ATOM    607  N   LEU D  38      -9.039  -2.196 -28.415  0.89  0.89           N  
ATOM    608  CA  LEU D  38      -9.072  -2.881 -27.132  0.89  0.89           C  
ATOM    609  C   LEU D  38      -8.565  -4.332 -27.249  0.89  0.89           C  
ATOM    610  O   LEU D  38      -8.077  -4.906 -26.271  0.89  0.89           O  
ATOM    611  CB  LEU D  38     -10.466  -2.859 -26.491  0.89  0.89           C  
ATOM    612  CG  LEU D  38     -10.957  -1.457 -26.061  0.89  0.89           C  
ATOM    613  CD1 LEU D  38     -12.402  -1.550 -25.564  0.89  0.89           C  
ATOM    614  CD2 LEU D  38     -10.088  -0.821 -24.975  0.89  0.89           C  
ATOM    615  H   LEU D  38      -9.911  -2.014 -28.927  0.89  0.89           H  
ATOM    616  HA  LEU D  38      -8.352  -2.381 -26.474  0.89  0.89           H  
ATOM    617  HB2 LEU D  38     -10.471  -3.519 -25.613  0.89  0.89           H  
ATOM    618  HB3 LEU D  38     -11.188  -3.292 -27.197  0.89  0.89           H  
ATOM    619  HG  LEU D  38     -10.942  -0.787 -26.927  0.89  0.89           H  
ATOM    620 HD11 LEU D  38     -12.476  -2.184 -24.674  0.89  0.89           H  
ATOM    621 HD12 LEU D  38     -13.053  -1.973 -26.335  0.89  0.89           H  
ATOM    622 HD13 LEU D  38     -12.790  -0.558 -25.306  0.89  0.89           H  
ATOM    623 HD21 LEU D  38     -10.041  -1.453 -24.083  0.89  0.89           H  
ATOM    624 HD22 LEU D  38     -10.496   0.150 -24.674  0.89  0.89           H  
ATOM    625 HD23 LEU D  38      -9.069  -0.643 -25.327  0.89  0.89           H  
ATOM    626  N   GLU D  39      -8.774  -4.982 -28.452  0.82  0.82           N  
ATOM    627  CA  GLU D  39      -8.268  -6.342 -28.649  0.82  0.82           C  
ATOM    628  C   GLU D  39      -6.743  -6.353 -28.867  0.82  0.82           C  
ATOM    629  O   GLU D  39      -6.059  -7.323 -28.537  0.82  0.82           O  
ATOM    630  CB  GLU D  39      -9.011  -7.116 -29.744  0.82  0.82           C  
ATOM    631  CG  GLU D  39      -8.605  -6.770 -31.175  0.82  0.82           C  
ATOM    632  CD  GLU D  39      -9.529  -7.338 -32.256  0.82  0.82           C  
ATOM    633  OE1 GLU D  39     -10.295  -8.274 -31.890  0.82  0.82           O  
ATOM    634  OE2 GLU D  39      -9.402  -6.814 -33.400  0.82  0.82           O1-
ATOM    635  H   GLU D  39      -9.311  -4.523 -29.200  0.82  0.82           H  
ATOM    636  HA  GLU D  39      -8.441  -6.872 -27.702  0.82  0.82           H  
ATOM    637  HB2 GLU D  39     -10.091  -6.971 -29.613  0.82  0.82           H  
ATOM    638  HB3 GLU D  39      -8.825  -8.188 -29.595  0.82  0.82           H  
ATOM    639  HG2 GLU D  39      -7.597  -7.147 -31.383  0.82  0.82           H  
ATOM    640  HG3 GLU D  39      -8.578  -5.688 -31.286  0.82  0.82           H  
ATOM    641  N   ASN D  40      -6.218  -5.261 -29.546  0.84  0.84           N  
ATOM    642  CA  ASN D  40      -4.769  -5.148 -29.774  0.84  0.84           C  
ATOM    643  C   ASN D  40      -4.031  -4.728 -28.490  0.84  0.84           C  
ATOM    644  O   ASN D  40      -2.805  -4.716 -28.386  0.84  0.84           O  
ATOM    645  CB  ASN D  40      -4.434  -4.181 -30.905  0.84  0.84           C  
ATOM    646  CG  ASN D  40      -4.570  -4.905 -32.221  0.84  0.84           C  
ATOM    647  OD1 ASN D  40      -3.673  -5.601 -32.688  0.84  0.84           O  
ATOM    648  ND2 ASN D  40      -5.788  -4.772 -32.818  0.84  0.84           N  
ATOM    649  H   ASN D  40      -6.850  -4.543 -29.913  0.84  0.84           H  
ATOM    650  HA  ASN D  40      -4.399  -6.155 -30.009  0.84  0.84           H  
ATOM    651  HB2 ASN D  40      -3.398  -3.827 -30.841  0.84  0.84           H  
ATOM    652  HB3 ASN D  40      -5.070  -3.290 -30.881  0.84  0.84           H  
ATOM    653 HD21 ASN D  40      -6.540  -4.207 -32.402  0.84  0.84           H  
ATOM    654 HD22 ASN D  40      -5.990  -5.242 -33.693  0.84  0.84           H  
ATOM    655  N   GLY D  41      -4.869  -4.342 -27.467  0.87  0.87           N  
ATOM    656  CA  GLY D  41      -4.387  -4.059 -26.137  0.87  0.87           C  
ATOM    657  C   GLY D  41      -3.972  -2.610 -25.940  0.87  0.87           C  
ATOM    658  O   GLY D  41      -3.212  -2.283 -25.028  0.87  0.87           O  
ATOM    659  H   GLY D  41      -5.863  -4.266 -27.666  0.87  0.87           H  
ATOM    660  HA2 GLY D  41      -3.527  -4.700 -25.919  0.87  0.87           H  
ATOM    661  HA3 GLY D  41      -5.194  -4.297 -25.441  0.87  0.87           H  
ATOM    662  N   GLU D  42      -4.623  -1.713 -26.762  0.82  0.82           N  
ATOM    663  CA  GLU D  42      -4.381  -0.279 -26.693  0.82  0.82           C  
ATOM    664  C   GLU D  42      -5.390   0.361 -25.717  0.82  0.82           C  
ATOM    665  O   GLU D  42      -6.287  -0.258 -25.149  0.82  0.82           O  
ATOM    666  CB  GLU D  42      -4.494   0.373 -28.079  0.82  0.82           C  
ATOM    667  CG  GLU D  42      -3.650  -0.312 -29.151  0.82  0.82           C  
ATOM    668  CD  GLU D  42      -3.593   0.654 -30.331  0.82  0.82           C  
ATOM    669  OE1 GLU D  42      -4.513   0.525 -31.185  0.82  0.82           O  
ATOM    670  OE2 GLU D  42      -2.647   1.489 -30.276  0.82  0.82           O1-
ATOM    671  H   GLU D  42      -5.321  -2.047 -27.445  0.82  0.82           H  
ATOM    672  HA  GLU D  42      -3.376  -0.111 -26.288  0.82  0.82           H  
ATOM    673  HB2 GLU D  42      -4.207   1.429 -28.005  0.82  0.82           H  
ATOM    674  HB3 GLU D  42      -5.541   0.381 -28.400  0.82  0.82           H  
ATOM    675  HG2 GLU D  42      -4.090  -1.266 -29.461  0.82  0.82           H  
ATOM    676  HG3 GLU D  42      -2.635  -0.509 -28.789  0.82  0.82           H  
ATOM    677  N   GLN D  43      -5.205   1.724 -25.544  0.78  0.78           N  
ATOM    678  CA  GLN D  43      -6.110   2.575 -24.765  0.78  0.78           C  
ATOM    679  C   GLN D  43      -6.943   3.325 -25.814  0.78  0.78           C  
ATOM    680  O   GLN D  43      -6.443   3.755 -26.855  0.78  0.78           O  
ATOM    681  CB  GLN D  43      -5.331   3.610 -23.929  0.78  0.78           C  
ATOM    682  CG  GLN D  43      -6.190   4.257 -22.836  0.78  0.78           C  
ATOM    683  CD  GLN D  43      -5.675   5.607 -22.365  0.78  0.78           C  
ATOM    684  OE1 GLN D  43      -5.117   6.433 -23.092  0.78  0.78           O  
ATOM    685  NE2 GLN D  43      -5.957   5.897 -21.061  0.78  0.78           N  
ATOM    686  H   GLN D  43      -4.440   2.185 -26.026  0.78  0.78           H  
ATOM    687  HA  GLN D  43      -6.750   1.950 -24.133  0.78  0.78           H  
ATOM    688  HB2 GLN D  43      -4.908   4.378 -24.591  0.78  0.78           H  
ATOM    689  HB3 GLN D  43      -4.471   3.125 -23.448  0.78  0.78           H  
ATOM    690  HG2 GLN D  43      -6.262   3.566 -21.990  0.78  0.78           H  
ATOM    691  HG3 GLN D  43      -7.209   4.443 -23.187  0.78  0.78           H  
ATOM    692 HE21 GLN D  43      -6.438   5.208 -20.412  0.78  0.78           H  
ATOM    693 HE22 GLN D  43      -5.704   6.797 -20.679  0.78  0.78           H  
ATOM    694  N   VAL D  44      -8.256   3.563 -25.452  0.86  0.86           N  
ATOM    695  CA  VAL D  44      -9.129   4.393 -26.279  0.86  0.86           C  
ATOM    696  C   VAL D  44      -9.472   5.613 -25.426  0.86  0.86           C  
ATOM    697  O   VAL D  44      -9.896   5.505 -24.274  0.86  0.86           O  
ATOM    698  CB  VAL D  44     -10.397   3.628 -26.706  0.86  0.86           C  
ATOM    699  CG1 VAL D  44     -11.427   4.535 -27.386  0.86  0.86           C  
ATOM    700  CG2 VAL D  44     -10.036   2.477 -27.645  0.86  0.86           C  
ATOM    701  H   VAL D  44      -8.627   3.165 -24.587  0.86  0.86           H  
ATOM    702  HA  VAL D  44      -8.587   4.725 -27.172  0.86  0.86           H  
ATOM    703  HB  VAL D  44     -10.872   3.192 -25.823  0.86  0.86           H  
ATOM    704 HG11 VAL D  44     -11.013   5.007 -28.283  0.86  0.86           H  
ATOM    705 HG12 VAL D  44     -11.776   5.324 -26.713  0.86  0.86           H  
ATOM    706 HG13 VAL D  44     -12.309   3.959 -27.679  0.86  0.86           H  
ATOM    707 HG21 VAL D  44      -9.539   2.850 -28.547  0.86  0.86           H  
ATOM    708 HG22 VAL D  44     -10.930   1.930 -27.957  0.86  0.86           H  
ATOM    709 HG23 VAL D  44      -9.368   1.759 -27.158  0.86  0.86           H  
ATOM    710  N   LYS D  45      -9.323   6.828 -26.073  0.78  0.78           N  
ATOM    711  CA  LYS D  45      -9.687   8.089 -25.434  0.78  0.78           C  
ATOM    712  C   LYS D  45     -10.630   8.842 -26.370  0.78  0.78           C  
ATOM    713  O   LYS D  45     -10.460   8.861 -27.589  0.78  0.78           O  
ATOM    714  CB  LYS D  45      -8.468   8.971 -25.143  0.78  0.78           C  
ATOM    715  CG  LYS D  45      -7.571   8.383 -24.049  0.78  0.78           C  
ATOM    716  CD  LYS D  45      -6.533   9.394 -23.545  0.78  0.78           C  
ATOM    717  CE  LYS D  45      -5.324   9.518 -24.462  0.78  0.78           C  
ATOM    718  NZ  LYS D  45      -4.320   8.489 -24.116  0.78  0.78           N1+
ATOM    719  H   LYS D  45      -8.983   6.860 -27.034  0.78  0.78           H  
ATOM    720  HA  LYS D  45     -10.221   7.876 -24.507  0.78  0.78           H  
ATOM    721  HB2 LYS D  45      -8.818   9.963 -24.828  0.78  0.78           H  
ATOM    722  HB3 LYS D  45      -7.885   9.123 -26.059  0.78  0.78           H  
ATOM    723  HG2 LYS D  45      -7.085   7.474 -24.417  0.78  0.78           H  
ATOM    724  HG3 LYS D  45      -8.198   8.084 -23.206  0.78  0.78           H  
ATOM    725  HD2 LYS D  45      -6.208   9.106 -22.537  0.78  0.78           H  
ATOM    726  HD3 LYS D  45      -7.008  10.377 -23.443  0.78  0.78           H  
ATOM    727  HE2 LYS D  45      -4.825  10.483 -24.335  0.78  0.78           H  
ATOM    728  HE3 LYS D  45      -5.578   9.381 -25.517  0.78  0.78           H  
ATOM    729  HZ1 LYS D  45      -3.756   8.771 -23.305  0.78  0.78           H  
ATOM    730  HZ2 LYS D  45      -3.680   8.281 -24.891  0.78  0.78           H  
ATOM    731  HZ3 LYS D  45      -4.738   7.561 -23.815  0.78  0.78           H  
ATOM    732  N   LEU D  46     -11.638   9.534 -25.726  0.85  0.85           N  
ATOM    733  CA  LEU D  46     -12.629  10.331 -26.445  0.85  0.85           C  
ATOM    734  C   LEU D  46     -12.802  11.656 -25.681  0.85  0.85           C  
ATOM    735  O   LEU D  46     -12.919  11.707 -24.453  0.85  0.85           O  
ATOM    736  CB  LEU D  46     -13.977   9.598 -26.518  0.85  0.85           C  
ATOM    737  CG  LEU D  46     -13.979   8.322 -27.384  0.85  0.85           C  
ATOM    738  CD1 LEU D  46     -15.276   7.540 -27.160  0.85  0.85           C  
ATOM    739  CD2 LEU D  46     -13.818   8.636 -28.872  0.85  0.85           C  
ATOM    740  H   LEU D  46     -11.714   9.491 -24.696  0.85  0.85           H  
ATOM    741  HA  LEU D  46     -12.254  10.554 -27.449  0.85  0.85           H  
ATOM    742  HB2 LEU D  46     -14.750  10.287 -26.883  0.85  0.85           H  
ATOM    743  HB3 LEU D  46     -14.271   9.324 -25.498  0.85  0.85           H  
ATOM    744  HG  LEU D  46     -13.152   7.670 -27.077  0.85  0.85           H  
ATOM    745 HD11 LEU D  46     -16.153   8.137 -27.433  0.85  0.85           H  
ATOM    746 HD12 LEU D  46     -15.376   7.248 -26.110  0.85  0.85           H  
ATOM    747 HD13 LEU D  46     -15.287   6.623 -27.759  0.85  0.85           H  
ATOM    748 HD21 LEU D  46     -14.617   9.296 -29.226  0.85  0.85           H  
ATOM    749 HD22 LEU D  46     -13.853   7.716 -29.466  0.85  0.85           H  
ATOM    750 HD23 LEU D  46     -12.860   9.120 -29.080  0.85  0.85           H  
ATOM    751  N   SER D  47     -12.840  12.786 -26.478  0.84  0.84           N  
ATOM    752  CA  SER D  47     -12.750  14.131 -25.904  0.84  0.84           C  
ATOM    753  C   SER D  47     -14.117  14.565 -25.356  0.84  0.84           C  
ATOM    754  O   SER D  47     -15.153  14.479 -26.014  0.84  0.84           O  
ATOM    755  CB  SER D  47     -12.276  15.150 -26.940  0.84  0.84           C  
ATOM    756  OG  SER D  47     -11.851  16.350 -26.298  0.84  0.84           O  
ATOM    757  H   SER D  47     -12.942  12.698 -27.486  0.84  0.84           H  
ATOM    758  HA  SER D  47     -12.030  14.088 -25.077  0.84  0.84           H  
ATOM    759  HB2 SER D  47     -13.067  15.401 -27.656  0.84  0.84           H  
ATOM    760  HB3 SER D  47     -11.422  14.753 -27.500  0.84  0.84           H  
ATOM    761  HG  SER D  47     -11.441  16.909 -26.985  0.84  0.84           H  
ATOM    762  N   GLY D  48     -14.071  15.051 -24.056  0.92  0.92           N  
ATOM    763  CA  GLY D  48     -15.260  15.513 -23.355  0.92  0.92           C  
ATOM    764  C   GLY D  48     -16.065  14.396 -22.695  0.92  0.92           C  
ATOM    765  O   GLY D  48     -17.148  14.617 -22.156  0.92  0.92           O  
ATOM    766  H   GLY D  48     -13.175  15.116 -23.583  0.92  0.92           H  
ATOM    767  HA2 GLY D  48     -15.911  16.037 -24.062  0.92  0.92           H  
ATOM    768  HA3 GLY D  48     -14.930  16.208 -22.578  0.92  0.92           H  
ATOM    769  N   PHE D  49     -15.451  13.166 -22.741  0.87  0.87           N  
ATOM    770  CA  PHE D  49     -16.083  11.908 -22.358  0.87  0.87           C  
ATOM    771  C   PHE D  49     -15.140  11.230 -21.361  0.87  0.87           C  
ATOM    772  O   PHE D  49     -15.444  11.113 -20.168  0.87  0.87           O  
ATOM    773  CB  PHE D  49     -16.367  11.089 -23.622  0.87  0.87           C  
ATOM    774  CG  PHE D  49     -17.104   9.797 -23.396  0.87  0.87           C  
ATOM    775  CD1 PHE D  49     -18.492   9.800 -23.212  0.87  0.87           C  
ATOM    776  CD2 PHE D  49     -16.421   8.575 -23.405  0.87  0.87           C  
ATOM    777  CE1 PHE D  49     -19.187   8.602 -23.057  0.87  0.87           C  
ATOM    778  CE2 PHE D  49     -17.124   7.379 -23.270  0.87  0.87           C  
ATOM    779  CZ  PHE D  49     -18.505   7.389 -23.096  0.87  0.87           C  
ATOM    780  H   PHE D  49     -14.497  13.124 -23.096  0.87  0.87           H  
ATOM    781  HA  PHE D  49     -17.023  12.123 -21.836  0.87  0.87           H  
ATOM    782  HB2 PHE D  49     -15.440  10.882 -24.165  0.87  0.87           H  
ATOM    783  HB3 PHE D  49     -16.959  11.698 -24.321  0.87  0.87           H  
ATOM    784  HD1 PHE D  49     -19.043  10.738 -23.199  0.87  0.87           H  
ATOM    785  HD2 PHE D  49     -15.340   8.539 -23.522  0.87  0.87           H  
ATOM    786  HE1 PHE D  49     -20.264   8.614 -22.917  0.87  0.87           H  
ATOM    787  HE2 PHE D  49     -16.588   6.436 -23.280  0.87  0.87           H  
ATOM    788  HZ  PHE D  49     -19.048   6.454 -22.984  0.87  0.87           H  
ATOM    789  N   GLY D  50     -13.916  10.828 -21.883  0.90  0.90           N  
ATOM    790  CA  GLY D  50     -12.950  10.167 -21.031  0.90  0.90           C  
ATOM    791  C   GLY D  50     -12.122   9.140 -21.781  0.90  0.90           C  
ATOM    792  O   GLY D  50     -11.906   9.206 -22.993  0.90  0.90           O  
ATOM    793  H   GLY D  50     -13.648  11.002 -22.862  0.90  0.90           H  
ATOM    794  HA2 GLY D  50     -13.476   9.691 -20.201  0.90  0.90           H  
ATOM    795  HA3 GLY D  50     -12.278  10.932 -20.631  0.90  0.90           H  
ATOM    796  N   ASN D  51     -11.612   8.171 -20.925  0.83  0.83           N  
ATOM    797  CA  ASN D  51     -10.676   7.150 -21.364  0.83  0.83           C  
ATOM    798  C   ASN D  51     -11.345   5.810 -21.052  0.83  0.83           C  
ATOM    799  O   ASN D  51     -11.918   5.597 -19.977  0.83  0.83           O  
ATOM    800  CB  ASN D  51      -9.342   7.186 -20.613  0.83  0.83           C  
ATOM    801  CG  ASN D  51      -8.702   8.551 -20.485  0.83  0.83           C  
ATOM    802  OD1 ASN D  51      -9.030   9.549 -21.116  0.83  0.83           O  
ATOM    803  ND2 ASN D  51      -7.666   8.603 -19.588  0.83  0.83           N  
ATOM    804  H   ASN D  51     -11.923   8.150 -19.946  0.83  0.83           H  
ATOM    805  HA  ASN D  51     -10.506   7.257 -22.435  0.83  0.83           H  
ATOM    806  HB2 ASN D  51      -8.632   6.524 -21.122  0.83  0.83           H  
ATOM    807  HB3 ASN D  51      -9.464   6.782 -19.604  0.83  0.83           H  
ATOM    808 HD21 ASN D  51      -7.369   7.783 -19.070  0.83  0.83           H  
ATOM    809 HD22 ASN D  51      -7.181   9.480 -19.433  0.83  0.83           H  
ATOM    810  N   PHE D  52     -11.137   4.847 -22.020  0.86  0.86           N  
ATOM    811  CA  PHE D  52     -11.442   3.441 -21.768  0.86  0.86           C  
ATOM    812  C   PHE D  52     -10.071   2.810 -21.523  0.86  0.86           C  
ATOM    813  O   PHE D  52      -9.241   2.653 -22.422  0.86  0.86           O  
ATOM    814  CB  PHE D  52     -12.133   2.743 -22.937  0.86  0.86           C  
ATOM    815  CG  PHE D  52     -13.617   3.013 -23.010  0.86  0.86           C  
ATOM    816  CD1 PHE D  52     -14.158   3.736 -24.081  0.86  0.86           C  
ATOM    817  CD2 PHE D  52     -14.478   2.503 -22.028  0.86  0.86           C  
ATOM    818  CE1 PHE D  52     -15.536   3.931 -24.174  0.86  0.86           C  
ATOM    819  CE2 PHE D  52     -15.855   2.713 -22.115  0.86  0.86           C  
ATOM    820  CZ  PHE D  52     -16.383   3.423 -23.189  0.86  0.86           C  
ATOM    821  H   PHE D  52     -10.710   5.108 -22.928  0.86  0.86           H  
ATOM    822  HA  PHE D  52     -12.045   3.354 -20.859  0.86  0.86           H  
ATOM    823  HB2 PHE D  52     -12.000   1.655 -22.860  0.86  0.86           H  
ATOM    824  HB3 PHE D  52     -11.656   3.031 -23.877  0.86  0.86           H  
ATOM    825  HD1 PHE D  52     -13.513   4.142 -24.859  0.86  0.86           H  
ATOM    826  HD2 PHE D  52     -14.083   1.932 -21.190  0.86  0.86           H  
ATOM    827  HE1 PHE D  52     -15.952   4.477 -25.018  0.86  0.86           H  
ATOM    828  HE2 PHE D  52     -16.515   2.310 -21.351  0.86  0.86           H  
ATOM    829  HZ  PHE D  52     -17.456   3.576 -23.262  0.86  0.86           H  
ATOM    830  N   ASP D  53      -9.831   2.515 -20.192  0.82  0.82           N  
ATOM    831  CA  ASP D  53      -8.539   2.031 -19.739  0.82  0.82           C  
ATOM    832  C   ASP D  53      -8.688   0.517 -19.593  0.82  0.82           C  
ATOM    833  O   ASP D  53      -9.619  -0.020 -18.986  0.82  0.82           O  
ATOM    834  CB  ASP D  53      -8.135   2.592 -18.378  0.82  0.82           C  
ATOM    835  CG  ASP D  53      -7.366   3.896 -18.399  0.82  0.82           C  
ATOM    836  OD1 ASP D  53      -7.008   4.355 -19.519  0.82  0.82           O  
ATOM    837  OD2 ASP D  53      -7.145   4.411 -17.256  0.82  0.82           O1-
ATOM    838  H   ASP D  53     -10.585   2.572 -19.491  0.82  0.82           H  
ATOM    839  HA  ASP D  53      -7.783   2.243 -20.501  0.82  0.82           H  
ATOM    840  HB2 ASP D  53      -7.484   1.876 -17.857  0.82  0.82           H  
ATOM    841  HB3 ASP D  53      -9.018   2.731 -17.745  0.82  0.82           H  
ATOM    842  N   LEU D  54      -7.623  -0.193 -20.105  0.81  0.81           N  
ATOM    843  CA  LEU D  54      -7.468  -1.612 -19.826  0.81  0.81           C  
ATOM    844  C   LEU D  54      -6.753  -1.702 -18.471  0.81  0.81           C  
ATOM    845  O   LEU D  54      -5.924  -0.866 -18.092  0.81  0.81           O  
ATOM    846  CB  LEU D  54      -6.647  -2.331 -20.896  0.81  0.81           C  
ATOM    847  CG  LEU D  54      -7.360  -2.422 -22.257  0.81  0.81           C  
ATOM    848  CD1 LEU D  54      -6.397  -2.967 -23.306  0.81  0.81           C  
ATOM    849  CD2 LEU D  54      -8.607  -3.303 -22.194  0.81  0.81           C  
ATOM    850  H   LEU D  54      -6.917   0.281 -20.663  0.81  0.81           H  
ATOM    851  HA  LEU D  54      -8.458  -2.063 -19.720  0.81  0.81           H  
ATOM    852  HB2 LEU D  54      -6.396  -3.343 -20.550  0.81  0.81           H  
ATOM    853  HB3 LEU D  54      -5.688  -1.810 -21.024  0.81  0.81           H  
ATOM    854  HG  LEU D  54      -7.662  -1.417 -22.577  0.81  0.81           H  
ATOM    855 HD11 LEU D  54      -6.074  -3.984 -23.065  0.81  0.81           H  
ATOM    856 HD12 LEU D  54      -5.505  -2.337 -23.374  0.81  0.81           H  
ATOM    857 HD13 LEU D  54      -6.873  -2.985 -24.292  0.81  0.81           H  
ATOM    858 HD21 LEU D  54      -8.385  -4.283 -21.759  0.81  0.81           H  
ATOM    859 HD22 LEU D  54      -9.025  -3.467 -23.193  0.81  0.81           H  
ATOM    860 HD23 LEU D  54      -9.385  -2.832 -21.588  0.81  0.81           H  
ATOM    861  N   ARG D  55      -7.100  -2.815 -17.729  0.69  0.69           N  
ATOM    862  CA  ARG D  55      -6.427  -3.111 -16.478  0.69  0.69           C  
ATOM    863  C   ARG D  55      -6.316  -4.630 -16.390  0.69  0.69           C  
ATOM    864  O   ARG D  55      -7.249  -5.380 -16.679  0.69  0.69           O  
ATOM    865  CB  ARG D  55      -7.181  -2.578 -15.253  0.69  0.69           C  
ATOM    866  CG  ARG D  55      -7.130  -1.055 -15.095  0.69  0.69           C  
ATOM    867  CD  ARG D  55      -5.934  -0.512 -14.325  0.69  0.69           C  
ATOM    868  NE  ARG D  55      -4.627  -1.090 -14.665  0.69  0.69           N  
ATOM    869  CZ  ARG D  55      -3.784  -0.570 -15.597  0.69  0.69           C  
ATOM    870  NH1 ARG D  55      -4.201   0.284 -16.541  0.69  0.69           N  
ATOM    871  NH2 ARG D  55      -2.484  -0.933 -15.574  0.69  0.69           N1+
ATOM    872  H   ARG D  55      -7.842  -3.460 -18.041  0.69  0.69           H  
ATOM    873  HA  ARG D  55      -5.418  -2.691 -16.522  0.69  0.69           H  
ATOM    874  HB2 ARG D  55      -6.805  -3.051 -14.338  0.69  0.69           H  
ATOM    875  HB3 ARG D  55      -8.235  -2.876 -15.337  0.69  0.69           H  
ATOM    876  HG2 ARG D  55      -8.022  -0.747 -14.537  0.69  0.69           H  
ATOM    877  HG3 ARG D  55      -7.210  -0.553 -16.060  0.69  0.69           H  
ATOM    878  HD2 ARG D  55      -6.082  -0.710 -13.257  0.69  0.69           H  
ATOM    879  HD3 ARG D  55      -5.877   0.579 -14.418  0.69  0.69           H  
ATOM    880  HE  ARG D  55      -4.200  -1.686 -13.966  0.69  0.69           H  
ATOM    881 HH11 ARG D  55      -5.144   0.158 -16.938  0.69  0.69           H  
ATOM    882 HH12 ARG D  55      -3.540   0.757 -17.143  0.69  0.69           H  
ATOM    883 HH21 ARG D  55      -1.841  -0.594 -16.282  0.69  0.69           H  
ATOM    884 HH22 ARG D  55      -2.130  -1.616 -14.916  0.69  0.69           H  
ATOM    885  N   ASP D  56      -5.086  -5.051 -15.921  0.74  0.74           N  
ATOM    886  CA  ASP D  56      -4.749  -6.461 -15.750  0.74  0.74           C  
ATOM    887  C   ASP D  56      -4.713  -6.671 -14.241  0.74  0.74           C  
ATOM    888  O   ASP D  56      -4.105  -5.920 -13.474  0.74  0.74           O  
ATOM    889  CB  ASP D  56      -3.400  -6.789 -16.365  0.74  0.74           C  
ATOM    890  CG  ASP D  56      -3.490  -6.659 -17.861  0.74  0.74           C  
ATOM    891  OD1 ASP D  56      -4.561  -6.996 -18.446  0.74  0.74           O  
ATOM    892  OD2 ASP D  56      -2.483  -6.189 -18.472  0.74  0.74           O1-
ATOM    893  H   ASP D  56      -4.373  -4.380 -15.660  0.74  0.74           H  
ATOM    894  HA  ASP D  56      -5.544  -7.070 -16.183  0.74  0.74           H  
ATOM    895  HB2 ASP D  56      -3.107  -7.817 -16.125  0.74  0.74           H  
ATOM    896  HB3 ASP D  56      -2.617  -6.126 -15.977  0.74  0.74           H  
ATOM    897  N   LYS D  57      -5.455  -7.757 -13.823  0.71  0.71           N  
ATOM    898  CA  LYS D  57      -5.651  -8.059 -12.420  0.71  0.71           C  
ATOM    899  C   LYS D  57      -4.912  -9.383 -12.160  0.71  0.71           C  
ATOM    900  O   LYS D  57      -4.968 -10.336 -12.939  0.71  0.71           O  
ATOM    901  CB  LYS D  57      -7.137  -8.156 -12.039  0.71  0.71           C  
ATOM    902  CG  LYS D  57      -8.071  -7.108 -12.675  0.71  0.71           C  
ATOM    903  CD  LYS D  57      -7.719  -5.631 -12.447  0.71  0.71           C  
ATOM    904  CE  LYS D  57      -7.961  -5.092 -11.043  0.71  0.71           C  
ATOM    905  NZ  LYS D  57      -9.416  -5.022 -10.749  0.71  0.71           N1+
ATOM    906  H   LYS D  57      -5.871  -8.398 -14.522  0.71  0.71           H  
ATOM    907  HA  LYS D  57      -5.190  -7.269 -11.816  0.71  0.71           H  
ATOM    908  HB2 LYS D  57      -7.227  -8.115 -10.947  0.71  0.71           H  
ATOM    909  HB3 LYS D  57      -7.517  -9.145 -12.326  0.71  0.71           H  
ATOM    910  HG2 LYS D  57      -9.094  -7.301 -12.334  0.71  0.71           H  
ATOM    911  HG3 LYS D  57      -8.089  -7.284 -13.759  0.71  0.71           H  
ATOM    912  HD2 LYS D  57      -8.301  -5.029 -13.156  0.71  0.71           H  
ATOM    913  HD3 LYS D  57      -6.671  -5.453 -12.701  0.71  0.71           H  
ATOM    914  HE2 LYS D  57      -7.584  -4.068 -10.953  0.71  0.71           H  
ATOM    915  HE3 LYS D  57      -7.503  -5.714 -10.269  0.71  0.71           H  
ATOM    916  HZ1 LYS D  57      -9.915  -4.501 -11.484  0.71  0.71           H  
ATOM    917  HZ2 LYS D  57      -9.617  -4.554  -9.851  0.71  0.71           H  
ATOM    918  HZ3 LYS D  57      -9.837  -5.960 -10.690  0.71  0.71           H  
ATOM    919  N   ASN D  58      -4.210  -9.396 -10.962  0.76  0.76           N  
ATOM    920  CA  ASN D  58      -3.403 -10.544 -10.517  0.76  0.76           C  
ATOM    921  C   ASN D  58      -4.300 -11.568  -9.773  0.76  0.76           C  
ATOM    922  O   ASN D  58      -5.459 -11.335  -9.431  0.76  0.76           O  
ATOM    923  CB  ASN D  58      -2.280 -10.057  -9.589  0.76  0.76           C  
ATOM    924  CG  ASN D  58      -1.163 -11.070  -9.458  0.76  0.76           C  
ATOM    925  OD1 ASN D  58      -1.159 -12.143 -10.056  0.76  0.76           O  
ATOM    926  ND2 ASN D  58      -0.165 -10.706  -8.604  0.76  0.76           N  
ATOM    927  H   ASN D  58      -4.250  -8.587 -10.351  0.76  0.76           H  
ATOM    928  HA  ASN D  58      -3.002 -11.033 -11.413  0.76  0.76           H  
ATOM    929  HB2 ASN D  58      -2.670  -9.833  -8.589  0.76  0.76           H  
ATOM    930  HB3 ASN D  58      -1.836  -9.136  -9.986  0.76  0.76           H  
ATOM    931 HD21 ASN D  58      -0.170  -9.844  -8.073  0.76  0.76           H  
ATOM    932 HD22 ASN D  58       0.625 -11.329  -8.482  0.76  0.76           H  
ATOM    933  N   GLN D  59      -3.662 -12.771  -9.507  0.80  0.80           N  
ATOM    934  CA  GLN D  59      -4.342 -13.906  -8.883  0.80  0.80           C  
ATOM    935  C   GLN D  59      -4.409 -13.739  -7.352  0.80  0.80           C  
ATOM    936  O   GLN D  59      -3.460 -13.342  -6.675  0.80  0.80           O  
ATOM    937  CB  GLN D  59      -3.610 -15.214  -9.238  0.80  0.80           C  
ATOM    938  CG  GLN D  59      -4.404 -16.484  -8.923  0.80  0.80           C  
ATOM    939  CD  GLN D  59      -4.141 -17.067  -7.557  0.80  0.80           C  
ATOM    940  OE1 GLN D  59      -4.953 -17.037  -6.639  0.80  0.80           O  
ATOM    941  NE2 GLN D  59      -2.927 -17.676  -7.424  0.80  0.80           N  
ATOM    942  H   GLN D  59      -2.666 -12.871  -9.751  0.80  0.80           H  
ATOM    943  HA  GLN D  59      -5.347 -13.917  -9.306  0.80  0.80           H  
ATOM    944  HB2 GLN D  59      -2.628 -15.238  -8.750  0.80  0.80           H  
ATOM    945  HB3 GLN D  59      -3.416 -15.208 -10.319  0.80  0.80           H  
ATOM    946  HG2 GLN D  59      -4.144 -17.257  -9.659  0.80  0.80           H  
ATOM    947  HG3 GLN D  59      -5.478 -16.321  -9.010  0.80  0.80           H  
ATOM    948 HE21 GLN D  59      -2.235 -17.712  -8.161  0.80  0.80           H  
ATOM    949 HE22 GLN D  59      -2.712 -18.114  -6.537  0.80  0.80           H  
ATOM    950  N   ARG D  60      -5.621 -14.162  -6.818  0.77  0.77           N  
ATOM    951  CA  ARG D  60      -5.853 -14.257  -5.380  0.77  0.77           C  
ATOM    952  C   ARG D  60      -7.078 -15.147  -5.102  0.77  0.77           C  
ATOM    953  O   ARG D  60      -7.920 -15.396  -5.975  0.77  0.77           O  
ATOM    954  CB  ARG D  60      -6.011 -12.868  -4.746  0.77  0.77           C  
ATOM    955  CG  ARG D  60      -7.229 -12.079  -5.229  0.77  0.77           C  
ATOM    956  CD  ARG D  60      -7.401 -10.847  -4.353  0.77  0.77           C  
ATOM    957  NE  ARG D  60      -8.562 -10.041  -4.733  0.77  0.77           N  
ATOM    958  CZ  ARG D  60      -9.831 -10.293  -4.312  0.77  0.77           C  
ATOM    959  NH1 ARG D  60     -10.177 -11.432  -3.673  0.77  0.77           N  
ATOM    960  NH2 ARG D  60     -10.788  -9.356  -4.539  0.77  0.77           N1+
ATOM    961  H   ARG D  60      -6.384 -14.440  -7.449  0.77  0.77           H  
ATOM    962  HA  ARG D  60      -4.970 -14.744  -4.949  0.77  0.77           H  
ATOM    963  HB2 ARG D  60      -5.110 -12.271  -4.933  0.77  0.77           H  
ATOM    964  HB3 ARG D  60      -6.080 -12.965  -3.659  0.77  0.77           H  
ATOM    965  HG2 ARG D  60      -8.136 -12.689  -5.187  0.77  0.77           H  
ATOM    966  HG3 ARG D  60      -7.101 -11.778  -6.275  0.77  0.77           H  
ATOM    967  HD2 ARG D  60      -6.522 -10.198  -4.440  0.77  0.77           H  
ATOM    968  HD3 ARG D  60      -7.490 -11.106  -3.292  0.77  0.77           H  
ATOM    969  HE  ARG D  60      -8.390  -9.180  -5.239  0.77  0.77           H  
ATOM    970 HH11 ARG D  60      -9.538 -12.218  -3.516  0.77  0.77           H  
ATOM    971 HH12 ARG D  60     -11.133 -11.658  -3.430  0.77  0.77           H  
ATOM    972 HH21 ARG D  60     -11.737  -9.514  -4.219  0.77  0.77           H  
ATOM    973 HH22 ARG D  60     -10.582  -8.465  -4.974  0.77  0.77           H  
ATOM    974  N   PRO D  61      -7.258 -15.622  -3.819  0.90  0.90           N  
ATOM    975  CA  PRO D  61      -8.495 -16.313  -3.468  0.90  0.90           C  
ATOM    976  C   PRO D  61      -9.722 -15.378  -3.350  0.90  0.90           C  
ATOM    977  O   PRO D  61      -9.656 -14.165  -3.139  0.90  0.90           O  
ATOM    978  CB  PRO D  61      -8.191 -16.980  -2.124  0.90  0.90           C  
ATOM    979  CG  PRO D  61      -7.146 -16.057  -1.506  0.90  0.90           C  
ATOM    980  CD  PRO D  61      -6.315 -15.626  -2.705  0.90  0.90           C  
ATOM    981  HA  PRO D  61      -8.708 -17.069  -4.230  0.90  0.90           H  
ATOM    982  HB2 PRO D  61      -7.747 -17.969  -2.293  0.90  0.90           H  
ATOM    983  HB3 PRO D  61      -9.065 -17.105  -1.479  0.90  0.90           H  
ATOM    984  HG2 PRO D  61      -6.548 -16.547  -0.733  0.90  0.90           H  
ATOM    985  HG3 PRO D  61      -7.640 -15.186  -1.058  0.90  0.90           H  
ATOM    986  HD2 PRO D  61      -5.833 -14.662  -2.552  0.90  0.90           H  
ATOM    987  HD3 PRO D  61      -5.542 -16.366  -2.938  0.90  0.90           H  
ATOM    988  N   GLY D  62     -10.899 -16.104  -3.427  0.89  0.89           N  
ATOM    989  CA  GLY D  62     -12.203 -15.631  -3.019  0.89  0.89           C  
ATOM    990  C   GLY D  62     -12.978 -16.845  -2.517  0.89  0.89           C  
ATOM    991  O   GLY D  62     -12.487 -17.973  -2.434  0.89  0.89           O  
ATOM    992  H   GLY D  62     -10.883 -17.066  -3.806  0.89  0.89           H  
ATOM    993  HA2 GLY D  62     -12.705 -15.204  -3.890  0.89  0.89           H  
ATOM    994  HA3 GLY D  62     -12.107 -14.883  -2.228  0.89  0.89           H  
ATOM    995  N   ARG D  63     -14.283 -16.581  -2.160  0.80  0.80           N  
ATOM    996  CA  ARG D  63     -15.142 -17.657  -1.695  0.80  0.80           C  
ATOM    997  C   ARG D  63     -16.605 -17.305  -1.899  0.80  0.80           C  
ATOM    998  O   ARG D  63     -16.996 -16.143  -1.983  0.80  0.80           O  
ATOM    999  CB  ARG D  63     -14.852 -18.070  -0.256  0.80  0.80           C  
ATOM   1000  CG  ARG D  63     -14.969 -16.984   0.821  0.80  0.80           C  
ATOM   1001  CD  ARG D  63     -14.388 -17.507   2.142  0.80  0.80           C  
ATOM   1002  NE  ARG D  63     -12.994 -17.947   1.949  0.80  0.80           N  
ATOM   1003  CZ  ARG D  63     -11.949 -17.115   1.698  0.80  0.80           C  
ATOM   1004  NH1 ARG D  63     -12.003 -15.808   2.074  0.80  0.80           N  
ATOM   1005  NH2 ARG D  63     -10.841 -17.524   1.040  0.80  0.80           N1+
ATOM   1006  H   ARG D  63     -14.699 -15.656  -2.214  0.80  0.80           H  
ATOM   1007  HA  ARG D  63     -14.931 -18.513  -2.350  0.80  0.80           H  
ATOM   1008  HB2 ARG D  63     -13.828 -18.437  -0.261  0.80  0.80           H  
ATOM   1009  HB3 ARG D  63     -15.491 -18.911   0.038  0.80  0.80           H  
ATOM   1010  HG2 ARG D  63     -16.017 -16.702   0.964  0.80  0.80           H  
ATOM   1011  HG3 ARG D  63     -14.423 -16.086   0.514  0.80  0.80           H  
ATOM   1012  HD2 ARG D  63     -14.956 -18.379   2.484  0.80  0.80           H  
ATOM   1013  HD3 ARG D  63     -14.433 -16.763   2.942  0.80  0.80           H  
ATOM   1014  HE  ARG D  63     -12.864 -18.985   1.709  0.80  0.80           H  
ATOM   1015 HH11 ARG D  63     -12.756 -15.491   2.671  0.80  0.80           H  
ATOM   1016 HH12 ARG D  63     -11.246 -15.167   1.873  0.80  0.80           H  
ATOM   1017 HH21 ARG D  63     -10.055 -16.933   0.824  0.80  0.80           H  
ATOM   1018 HH22 ARG D  63     -10.781 -18.529   0.667  0.80  0.80           H  
ATOM   1019  N   ASN D  64     -17.399 -18.429  -1.969  0.76  0.76           N  
ATOM   1020  CA  ASN D  64     -18.825 -18.388  -2.235  0.76  0.76           C  
ATOM   1021  C   ASN D  64     -19.540 -18.321  -0.880  0.76  0.76           C  
ATOM   1022  O   ASN D  64     -19.614 -19.316  -0.150  0.76  0.76           O  
ATOM   1023  CB  ASN D  64     -19.238 -19.665  -2.962  0.76  0.76           C  
ATOM   1024  CG  ASN D  64     -20.720 -19.708  -3.228  0.76  0.76           C  
ATOM   1025  OD1 ASN D  64     -21.487 -18.791  -2.947  0.76  0.76           O  
ATOM   1026  ND2 ASN D  64     -21.147 -20.873  -3.792  0.76  0.76           N  
ATOM   1027  H   ASN D  64     -16.962 -19.355  -1.815  0.76  0.76           H  
ATOM   1028  HA  ASN D  64     -19.052 -17.523  -2.862  0.76  0.76           H  
ATOM   1029  HB2 ASN D  64     -18.966 -20.541  -2.367  0.76  0.76           H  
ATOM   1030  HB3 ASN D  64     -18.712 -19.741  -3.920  0.76  0.76           H  
ATOM   1031 HD21 ASN D  64     -20.522 -21.711  -3.901  0.76  0.76           H  
ATOM   1032 HD22 ASN D  64     -22.104 -20.991  -4.089  0.76  0.76           H  
ATOM   1033  N   PRO D  65     -20.146 -17.137  -0.510  0.81  0.81           N  
ATOM   1034  CA  PRO D  65     -20.786 -17.007   0.801  0.81  0.81           C  
ATOM   1035  C   PRO D  65     -21.985 -17.935   1.023  0.81  0.81           C  
ATOM   1036  O   PRO D  65     -22.462 -18.098   2.145  0.81  0.81           O  
ATOM   1037  CB  PRO D  65     -21.270 -15.551   0.851  0.81  0.81           C  
ATOM   1038  CG  PRO D  65     -20.411 -14.838  -0.183  0.81  0.81           C  
ATOM   1039  CD  PRO D  65     -20.229 -15.892  -1.258  0.81  0.81           C  
ATOM   1040  HA  PRO D  65     -20.032 -17.216   1.568  0.81  0.81           H  
ATOM   1041  HB2 PRO D  65     -21.161 -15.117   1.850  0.81  0.81           H  
ATOM   1042  HB3 PRO D  65     -22.328 -15.470   0.570  0.81  0.81           H  
ATOM   1043  HG2 PRO D  65     -19.441 -14.578   0.259  0.81  0.81           H  
ATOM   1044  HG3 PRO D  65     -20.873 -13.922  -0.562  0.81  0.81           H  
ATOM   1045  HD2 PRO D  65     -21.110 -15.957  -1.907  0.81  0.81           H  
ATOM   1046  HD3 PRO D  65     -19.353 -15.700  -1.874  0.81  0.81           H  
ATOM   1047  N   LYS D  66     -22.569 -18.464  -0.112  0.75  0.75           N  
ATOM   1048  CA  LYS D  66     -23.782 -19.269  -0.024  0.75  0.75           C  
ATOM   1049  C   LYS D  66     -23.466 -20.674   0.516  0.75  0.75           C  
ATOM   1050  O   LYS D  66     -24.323 -21.340   1.097  0.75  0.75           O  
ATOM   1051  CB  LYS D  66     -24.475 -19.407  -1.386  0.75  0.75           C  
ATOM   1052  CG  LYS D  66     -24.753 -18.087  -2.113  0.75  0.75           C  
ATOM   1053  CD  LYS D  66     -25.636 -17.118  -1.323  0.75  0.75           C  
ATOM   1054  CE  LYS D  66     -25.776 -15.762  -2.002  0.75  0.75           C  
ATOM   1055  NZ  LYS D  66     -26.454 -15.900  -3.312  0.75  0.75           N1+
ATOM   1056  H   LYS D  66     -22.129 -18.306  -1.021  0.75  0.75           H  
ATOM   1057  HA  LYS D  66     -24.451 -18.796   0.704  0.75  0.75           H  
ATOM   1058  HB2 LYS D  66     -25.420 -19.949  -1.253  0.75  0.75           H  
ATOM   1059  HB3 LYS D  66     -23.863 -20.034  -2.048  0.75  0.75           H  
ATOM   1060  HG2 LYS D  66     -25.237 -18.332  -3.066  0.75  0.75           H  
ATOM   1061  HG3 LYS D  66     -23.809 -17.593  -2.367  0.75  0.75           H  
ATOM   1062  HD2 LYS D  66     -25.206 -16.940  -0.332  0.75  0.75           H  
ATOM   1063  HD3 LYS D  66     -26.624 -17.565  -1.166  0.75  0.75           H  
ATOM   1064  HE2 LYS D  66     -24.805 -15.294  -2.191  0.75  0.75           H  
ATOM   1065  HE3 LYS D  66     -26.391 -15.085  -1.401  0.75  0.75           H  
ATOM   1066  HZ1 LYS D  66     -25.889 -16.454  -3.972  0.75  0.75           H  
ATOM   1067  HZ2 LYS D  66     -26.602 -14.978  -3.742  0.75  0.75           H  
ATOM   1068  HZ3 LYS D  66     -27.380 -16.343  -3.225  0.75  0.75           H  
ATOM   1069  N   THR D  67     -22.234 -21.170   0.148  0.80  0.80           N  
ATOM   1070  CA  THR D  67     -21.768 -22.506   0.518  0.80  0.80           C  
ATOM   1071  C   THR D  67     -20.642 -22.439   1.556  0.80  0.80           C  
ATOM   1072  O   THR D  67     -20.425 -23.374   2.328  0.80  0.80           O  
ATOM   1073  CB  THR D  67     -21.231 -23.272  -0.708  0.80  0.80           C  
ATOM   1074  OG1 THR D  67     -20.196 -22.493  -1.321  0.80  0.80           O  
ATOM   1075  CG2 THR D  67     -22.341 -23.577  -1.708  0.80  0.80           C  
ATOM   1076  H   THR D  67     -21.608 -20.582  -0.397  0.80  0.80           H  
ATOM   1077  HA  THR D  67     -22.593 -23.062   0.978  0.80  0.80           H  
ATOM   1078  HB  THR D  67     -20.773 -24.216  -0.389  0.80  0.80           H  
ATOM   1079 HG21 THR D  67     -23.153 -24.139  -1.238  0.80  0.80           H  
ATOM   1080 HG22 THR D  67     -21.953 -24.173  -2.541  0.80  0.80           H  
ATOM   1081 HG23 THR D  67     -22.753 -22.661  -2.143  0.80  0.80           H  
ATOM   1082  HG1 THR D  67     -20.118 -22.777  -2.286  0.80  0.80           H  
ATOM   1083  N   GLY D  68     -19.763 -21.388   1.396  0.80  0.80           N  
ATOM   1084  CA  GLY D  68     -18.495 -21.344   2.079  0.80  0.80           C  
ATOM   1085  C   GLY D  68     -17.397 -22.041   1.282  0.80  0.80           C  
ATOM   1086  O   GLY D  68     -16.276 -22.188   1.774  0.80  0.80           O  
ATOM   1087  H   GLY D  68     -19.955 -20.616   0.749  0.80  0.80           H  
ATOM   1088  HA2 GLY D  68     -18.577 -21.823   3.059  0.80  0.80           H  
ATOM   1089  HA3 GLY D  68     -18.219 -20.293   2.205  0.80  0.80           H  
ATOM   1090  N   GLU D  69     -17.692 -22.405  -0.025  0.75  0.75           N  
ATOM   1091  CA  GLU D  69     -16.650 -22.992  -0.857  0.75  0.75           C  
ATOM   1092  C   GLU D  69     -15.686 -21.866  -1.279  0.75  0.75           C  
ATOM   1093  O   GLU D  69     -16.061 -20.753  -1.655  0.75  0.75           O  
ATOM   1094  CB  GLU D  69     -17.179 -23.840  -2.027  0.75  0.75           C  
ATOM   1095  CG  GLU D  69     -17.428 -23.111  -3.348  0.75  0.75           C  
ATOM   1096  CD  GLU D  69     -18.719 -23.610  -3.993  0.75  0.75           C  
ATOM   1097  OE1 GLU D  69     -18.612 -24.594  -4.773  0.75  0.75           O  
ATOM   1098  OE2 GLU D  69     -19.753 -22.946  -3.640  0.75  0.75           O1-
ATOM   1099  H   GLU D  69     -18.638 -22.264  -0.404  0.75  0.75           H  
ATOM   1100  HA  GLU D  69     -16.102 -23.680  -0.199  0.75  0.75           H  
ATOM   1101  HB2 GLU D  69     -18.072 -24.386  -1.698  0.75  0.75           H  
ATOM   1102  HB3 GLU D  69     -16.426 -24.613  -2.236  0.75  0.75           H  
ATOM   1103  HG2 GLU D  69     -16.587 -23.268  -4.034  0.75  0.75           H  
ATOM   1104  HG3 GLU D  69     -17.525 -22.033  -3.210  0.75  0.75           H  
ATOM   1105  N   ASP D  70     -14.356 -22.232  -1.196  0.84  0.84           N  
ATOM   1106  CA  ASP D  70     -13.248 -21.330  -1.512  0.84  0.84           C  
ATOM   1107  C   ASP D  70     -12.908 -21.573  -2.993  0.84  0.84           C  
ATOM   1108  O   ASP D  70     -12.911 -22.697  -3.500  0.84  0.84           O  
ATOM   1109  CB  ASP D  70     -12.044 -21.580  -0.608  0.84  0.84           C  
ATOM   1110  CG  ASP D  70     -11.894 -20.412   0.338  0.84  0.84           C  
ATOM   1111  OD1 ASP D  70     -10.843 -19.705   0.236  0.84  0.84           O  
ATOM   1112  OD2 ASP D  70     -12.823 -20.154   1.160  0.84  0.84           O1-
ATOM   1113  H   ASP D  70     -14.126 -23.182  -0.925  0.84  0.84           H  
ATOM   1114  HA  ASP D  70     -13.618 -20.308  -1.423  0.84  0.84           H  
ATOM   1115  HB2 ASP D  70     -11.122 -21.681  -1.193  0.84  0.84           H  
ATOM   1116  HB3 ASP D  70     -12.152 -22.493  -0.011  0.84  0.84           H  
ATOM   1117  N   ILE D  71     -12.629 -20.413  -3.699  0.88  0.88           N  
ATOM   1118  CA  ILE D  71     -12.501 -20.399  -5.158  0.88  0.88           C  
ATOM   1119  C   ILE D  71     -11.337 -19.440  -5.485  0.88  0.88           C  
ATOM   1120  O   ILE D  71     -11.270 -18.318  -4.966  0.88  0.88           O  
ATOM   1121  CB  ILE D  71     -13.819 -19.888  -5.821  0.88  0.88           C  
ATOM   1122  CG1 ILE D  71     -15.038 -20.745  -5.403  0.88  0.88           C  
ATOM   1123  CG2 ILE D  71     -13.690 -19.843  -7.350  0.88  0.88           C  
ATOM   1124  CD1 ILE D  71     -16.364 -20.282  -5.992  0.88  0.88           C  
ATOM   1125  H   ILE D  71     -12.533 -19.514  -3.201  0.88  0.88           H  
ATOM   1126  HA  ILE D  71     -12.285 -21.415  -5.498  0.88  0.88           H  
ATOM   1127  HB  ILE D  71     -14.001 -18.860  -5.476  0.88  0.88           H  
ATOM   1128 HG12 ILE D  71     -15.149 -20.716  -4.315  0.88  0.88           H  
ATOM   1129 HG13 ILE D  71     -14.870 -21.792  -5.681  0.88  0.88           H  
ATOM   1130 HG21 ILE D  71     -13.559 -20.847  -7.765  0.88  0.88           H  
ATOM   1131 HG22 ILE D  71     -12.844 -19.228  -7.664  0.88  0.88           H  
ATOM   1132 HG23 ILE D  71     -14.575 -19.396  -7.813  0.88  0.88           H  
ATOM   1133 HD11 ILE D  71     -16.540 -19.222  -5.780  0.88  0.88           H  
ATOM   1134 HD12 ILE D  71     -17.187 -20.856  -5.555  0.88  0.88           H  
ATOM   1135 HD13 ILE D  71     -16.404 -20.436  -7.073  0.88  0.88           H  
ATOM   1136  N   PRO D  72     -10.393 -19.837  -6.412  0.91  0.91           N  
ATOM   1137  CA  PRO D  72      -9.356 -18.911  -6.870  0.91  0.91           C  
ATOM   1138  C   PRO D  72      -9.922 -17.908  -7.889  0.91  0.91           C  
ATOM   1139  O   PRO D  72     -10.664 -18.238  -8.815  0.91  0.91           O  
ATOM   1140  CB  PRO D  72      -8.315 -19.817  -7.527  0.91  0.91           C  
ATOM   1141  CG  PRO D  72      -9.144 -20.985  -8.058  0.91  0.91           C  
ATOM   1142  CD  PRO D  72     -10.243 -21.153  -7.017  0.91  0.91           C  
ATOM   1143  HA  PRO D  72      -8.930 -18.375  -6.018  0.91  0.91           H  
ATOM   1144  HB2 PRO D  72      -7.614 -20.187  -6.769  0.91  0.91           H  
ATOM   1145  HB3 PRO D  72      -7.739 -19.326  -8.317  0.91  0.91           H  
ATOM   1146  HG2 PRO D  72      -8.555 -21.896  -8.194  0.91  0.91           H  
ATOM   1147  HG3 PRO D  72      -9.582 -20.722  -9.028  0.91  0.91           H  
ATOM   1148  HD2 PRO D  72     -11.183 -21.493  -7.460  0.91  0.91           H  
ATOM   1149  HD3 PRO D  72      -9.947 -21.852  -6.228  0.91  0.91           H  
ATOM   1150  N   ILE D  73      -9.457 -16.614  -7.738  0.86  0.86           N  
ATOM   1151  CA  ILE D  73      -9.756 -15.564  -8.706  0.86  0.86           C  
ATOM   1152  C   ILE D  73      -8.422 -15.412  -9.454  0.86  0.86           C  
ATOM   1153  O   ILE D  73      -7.447 -14.845  -8.964  0.86  0.86           O  
ATOM   1154  CB  ILE D  73     -10.204 -14.240  -8.046  0.86  0.86           C  
ATOM   1155  CG1 ILE D  73     -11.449 -14.471  -7.161  0.86  0.86           C  
ATOM   1156  CG2 ILE D  73     -10.480 -13.185  -9.129  0.86  0.86           C  
ATOM   1157  CD1 ILE D  73     -11.915 -13.224  -6.424  0.86  0.86           C  
ATOM   1158  H   ILE D  73      -8.834 -16.339  -6.963  0.86  0.86           H  
ATOM   1159  HA  ILE D  73     -10.535 -15.906  -9.397  0.86  0.86           H  
ATOM   1160  HB  ILE D  73      -9.397 -13.855  -7.411  0.86  0.86           H  
ATOM   1161 HG12 ILE D  73     -11.226 -15.236  -6.408  0.86  0.86           H  
ATOM   1162 HG13 ILE D  73     -12.275 -14.859  -7.769  0.86  0.86           H  
ATOM   1163 HG21 ILE D  73     -11.327 -13.478  -9.759  0.86  0.86           H  
ATOM   1164 HG22 ILE D  73      -9.612 -13.041  -9.780  0.86  0.86           H  
ATOM   1165 HG23 ILE D  73     -10.705 -12.210  -8.687  0.86  0.86           H  
ATOM   1166 HD11 ILE D  73     -11.093 -12.777  -5.861  0.86  0.86           H  
ATOM   1167 HD12 ILE D  73     -12.713 -13.479  -5.719  0.86  0.86           H  
ATOM   1168 HD13 ILE D  73     -12.316 -12.474  -7.112  0.86  0.86           H  
ATOM   1169  N   THR D  74      -8.403 -16.062 -10.669  0.81  0.81           N  
ATOM   1170  CA  THR D  74      -7.237 -16.161 -11.547  0.81  0.81           C  
ATOM   1171  C   THR D  74      -6.935 -14.833 -12.250  0.81  0.81           C  
ATOM   1172  O   THR D  74      -7.810 -13.992 -12.475  0.81  0.81           O  
ATOM   1173  CB  THR D  74      -7.478 -17.217 -12.642  0.81  0.81           C  
ATOM   1174  OG1 THR D  74      -8.740 -16.936 -13.277  0.81  0.81           O  
ATOM   1175  CG2 THR D  74      -7.521 -18.633 -12.079  0.81  0.81           C  
ATOM   1176  H   THR D  74      -9.247 -16.534 -10.981  0.81  0.81           H  
ATOM   1177  HA  THR D  74      -6.371 -16.435 -10.942  0.81  0.81           H  
ATOM   1178  HB  THR D  74      -6.701 -17.161 -13.413  0.81  0.81           H  
ATOM   1179 HG21 THR D  74      -6.587 -18.884 -11.568  0.81  0.81           H  
ATOM   1180 HG22 THR D  74      -7.681 -19.357 -12.885  0.81  0.81           H  
ATOM   1181 HG23 THR D  74      -8.353 -18.762 -11.377  0.81  0.81           H  
ATOM   1182  HG1 THR D  74      -8.788 -17.542 -14.045  0.81  0.81           H  
ATOM   1183  N   ALA D  75      -5.624 -14.724 -12.694  0.79  0.79           N  
ATOM   1184  CA  ALA D  75      -5.136 -13.518 -13.357  0.79  0.79           C  
ATOM   1185  C   ALA D  75      -5.789 -13.371 -14.739  0.79  0.79           C  
ATOM   1186  O   ALA D  75      -6.037 -14.326 -15.476  0.79  0.79           O  
ATOM   1187  CB  ALA D  75      -3.623 -13.530 -13.497  0.79  0.79           C  
ATOM   1188  H   ALA D  75      -4.977 -15.491 -12.552  0.79  0.79           H  
ATOM   1189  HA  ALA D  75      -5.445 -12.685 -12.719  0.79  0.79           H  
ATOM   1190  HB1 ALA D  75      -3.141 -13.621 -12.519  0.79  0.79           H  
ATOM   1191  HB2 ALA D  75      -3.264 -12.611 -13.973  0.79  0.79           H  
ATOM   1192  HB3 ALA D  75      -3.289 -14.374 -14.112  0.79  0.79           H  
ATOM   1193  N   ARG D  76      -6.116 -12.057 -15.040  0.70  0.70           N  
ATOM   1194  CA  ARG D  76      -7.075 -11.723 -16.081  0.70  0.70           C  
ATOM   1195  C   ARG D  76      -6.990 -10.242 -16.451  0.70  0.70           C  
ATOM   1196  O   ARG D  76      -6.527  -9.396 -15.684  0.70  0.70           O  
ATOM   1197  CB  ARG D  76      -8.503 -12.035 -15.589  0.70  0.70           C  
ATOM   1198  CG  ARG D  76      -8.885 -11.252 -14.316  0.70  0.70           C  
ATOM   1199  CD  ARG D  76     -10.171 -11.774 -13.691  0.70  0.70           C  
ATOM   1200  NE  ARG D  76      -9.993 -13.150 -13.209  0.70  0.70           N  
ATOM   1201  CZ  ARG D  76     -10.963 -14.086 -13.198  0.70  0.70           C  
ATOM   1202  NH1 ARG D  76     -12.263 -13.766 -13.378  0.70  0.70           N  
ATOM   1203  NH2 ARG D  76     -10.648 -15.379 -13.001  0.70  0.70           N1+
ATOM   1204  H   ARG D  76      -5.710 -11.296 -14.481  0.70  0.70           H  
ATOM   1205  HA  ARG D  76      -6.848 -12.330 -16.965  0.70  0.70           H  
ATOM   1206  HB2 ARG D  76      -8.581 -13.112 -15.399  0.70  0.70           H  
ATOM   1207  HB3 ARG D  76      -9.233 -11.807 -16.377  0.70  0.70           H  
ATOM   1208  HG2 ARG D  76      -9.016 -10.192 -14.561  0.70  0.70           H  
ATOM   1209  HG3 ARG D  76      -8.086 -11.317 -13.569  0.70  0.70           H  
ATOM   1210  HD2 ARG D  76     -10.971 -11.742 -14.437  0.70  0.70           H  
ATOM   1211  HD3 ARG D  76     -10.449 -11.155 -12.833  0.70  0.70           H  
ATOM   1212  HE  ARG D  76      -9.041 -13.480 -12.933  0.70  0.70           H  
ATOM   1213 HH11 ARG D  76     -12.556 -12.805 -13.480  0.70  0.70           H  
ATOM   1214 HH12 ARG D  76     -12.982 -14.474 -13.330  0.70  0.70           H  
ATOM   1215 HH21 ARG D  76     -11.358 -16.094 -13.032  0.70  0.70           H  
ATOM   1216 HH22 ARG D  76      -9.675 -15.738 -13.039  0.70  0.70           H  
ATOM   1217  N   ARG D  77      -7.576  -9.958 -17.672  0.69  0.69           N  
ATOM   1218  CA  ARG D  77      -7.715  -8.598 -18.181  0.69  0.69           C  
ATOM   1219  C   ARG D  77      -9.200  -8.219 -18.097  0.69  0.69           C  
ATOM   1220  O   ARG D  77     -10.105  -9.025 -18.321  0.69  0.69           O  
ATOM   1221  CB  ARG D  77      -7.187  -8.504 -19.616  0.69  0.69           C  
ATOM   1222  CG  ARG D  77      -7.284  -7.089 -20.199  0.69  0.69           C  
ATOM   1223  CD  ARG D  77      -6.252  -6.847 -21.295  0.69  0.69           C  
ATOM   1224  NE  ARG D  77      -4.926  -6.603 -20.716  0.69  0.69           N  
ATOM   1225  CZ  ARG D  77      -3.840  -6.194 -21.419  0.69  0.69           C  
ATOM   1226  NH1 ARG D  77      -3.873  -6.091 -22.775  0.69  0.69           N  
ATOM   1227  NH2 ARG D  77      -2.682  -5.888 -20.795  0.69  0.69           N1+
ATOM   1228  H   ARG D  77      -7.965 -10.709 -18.237  0.69  0.69           H  
ATOM   1229  HA  ARG D  77      -7.140  -7.927 -17.538  0.69  0.69           H  
ATOM   1230  HB2 ARG D  77      -7.738  -9.193 -20.269  0.69  0.69           H  
ATOM   1231  HB3 ARG D  77      -6.146  -8.851 -19.625  0.69  0.69           H  
ATOM   1232  HG2 ARG D  77      -7.145  -6.334 -19.418  0.69  0.69           H  
ATOM   1233  HG3 ARG D  77      -8.289  -6.947 -20.614  0.69  0.69           H  
ATOM   1234  HD2 ARG D  77      -6.541  -5.954 -21.855  0.69  0.69           H  
ATOM   1235  HD3 ARG D  77      -6.192  -7.704 -21.973  0.69  0.69           H  
ATOM   1236  HE  ARG D  77      -4.776  -6.781 -19.667  0.69  0.69           H  
ATOM   1237 HH11 ARG D  77      -4.701  -6.344 -23.297  0.69  0.69           H  
ATOM   1238 HH12 ARG D  77      -3.036  -5.863 -23.296  0.69  0.69           H  
ATOM   1239 HH21 ARG D  77      -1.857  -5.562 -21.271  0.69  0.69           H  
ATOM   1240 HH22 ARG D  77      -2.574  -6.010 -19.737  0.69  0.69           H  
ATOM   1241  N   VAL D  78      -9.400  -6.880 -17.798  0.78  0.78           N  
ATOM   1242  CA  VAL D  78     -10.712  -6.244 -17.808  0.78  0.78           C  
ATOM   1243  C   VAL D  78     -10.567  -4.833 -18.414  0.78  0.78           C  
ATOM   1244  O   VAL D  78      -9.477  -4.269 -18.541  0.78  0.78           O  
ATOM   1245  CB  VAL D  78     -11.357  -6.178 -16.400  0.78  0.78           C  
ATOM   1246  CG1 VAL D  78     -11.670  -7.570 -15.846  0.78  0.78           C  
ATOM   1247  CG2 VAL D  78     -10.508  -5.400 -15.389  0.78  0.78           C  
ATOM   1248  H   VAL D  78      -8.595  -6.285 -17.556  0.78  0.78           H  
ATOM   1249  HA  VAL D  78     -11.365  -6.819 -18.478  0.78  0.78           H  
ATOM   1250  HB  VAL D  78     -12.315  -5.649 -16.487  0.78  0.78           H  
ATOM   1251 HG11 VAL D  78     -10.759  -8.137 -15.629  0.78  0.78           H  
ATOM   1252 HG12 VAL D  78     -12.275  -8.146 -16.554  0.78  0.78           H  
ATOM   1253 HG13 VAL D  78     -12.239  -7.493 -14.912  0.78  0.78           H  
ATOM   1254 HG21 VAL D  78      -9.541  -5.882 -15.224  0.78  0.78           H  
ATOM   1255 HG22 VAL D  78     -11.019  -5.340 -14.422  0.78  0.78           H  
ATOM   1256 HG23 VAL D  78     -10.327  -4.375 -15.726  0.78  0.78           H  
ATOM   1257  N   VAL D  79     -11.777  -4.245 -18.743  0.83  0.83           N  
ATOM   1258  CA  VAL D  79     -11.892  -2.857 -19.193  0.83  0.83           C  
ATOM   1259  C   VAL D  79     -12.394  -2.072 -17.968  0.83  0.83           C  
ATOM   1260  O   VAL D  79     -13.283  -2.494 -17.228  0.83  0.83           O  
ATOM   1261  CB  VAL D  79     -12.885  -2.705 -20.370  0.83  0.83           C  
ATOM   1262  CG1 VAL D  79     -12.873  -1.276 -20.929  0.83  0.83           C  
ATOM   1263  CG2 VAL D  79     -12.587  -3.687 -21.509  0.83  0.83           C  
ATOM   1264  H   VAL D  79     -12.647  -4.761 -18.641  0.83  0.83           H  
ATOM   1265  HA  VAL D  79     -10.900  -2.499 -19.487  0.83  0.83           H  
ATOM   1266  HB  VAL D  79     -13.901  -2.916 -20.011  0.83  0.83           H  
ATOM   1267 HG11 VAL D  79     -11.868  -0.986 -21.255  0.83  0.83           H  
ATOM   1268 HG12 VAL D  79     -13.212  -0.552 -20.182  0.83  0.83           H  
ATOM   1269 HG13 VAL D  79     -13.544  -1.189 -21.790  0.83  0.83           H  
ATOM   1270 HG21 VAL D  79     -11.581  -3.538 -21.911  0.83  0.83           H  
ATOM   1271 HG22 VAL D  79     -13.298  -3.551 -22.332  0.83  0.83           H  
ATOM   1272 HG23 VAL D  79     -12.673  -4.726 -21.177  0.83  0.83           H  
ATOM   1273  N   THR D  80     -11.790  -0.842 -17.810  0.86  0.86           N  
ATOM   1274  CA  THR D  80     -12.210   0.140 -16.817  0.86  0.86           C  
ATOM   1275  C   THR D  80     -12.425   1.485 -17.523  0.86  0.86           C  
ATOM   1276  O   THR D  80     -11.582   2.001 -18.259  0.86  0.86           O  
ATOM   1277  CB  THR D  80     -11.143   0.330 -15.721  0.86  0.86           C  
ATOM   1278  OG1 THR D  80      -9.820   0.432 -16.264  0.86  0.86           O  
ATOM   1279  CG2 THR D  80     -11.140  -0.830 -14.732  0.86  0.86           C  
ATOM   1280  H   THR D  80     -10.999  -0.592 -18.424  0.86  0.86           H  
ATOM   1281  HA  THR D  80     -13.157  -0.179 -16.366  0.86  0.86           H  
ATOM   1282  HB  THR D  80     -11.336   1.258 -15.171  0.86  0.86           H  
ATOM   1283 HG21 THR D  80     -12.124  -0.968 -14.275  0.86  0.86           H  
ATOM   1284 HG22 THR D  80     -10.413  -0.646 -13.934  0.86  0.86           H  
ATOM   1285 HG23 THR D  80     -10.840  -1.765 -15.218  0.86  0.86           H  
ATOM   1286  HG1 THR D  80      -9.893   0.649 -17.220  0.86  0.86           H  
ATOM   1287  N   PHE D  81     -13.628   2.092 -17.231  0.87  0.87           N  
ATOM   1288  CA  PHE D  81     -13.997   3.389 -17.807  0.87  0.87           C  
ATOM   1289  C   PHE D  81     -13.539   4.463 -16.807  0.87  0.87           C  
ATOM   1290  O   PHE D  81     -13.809   4.402 -15.606  0.87  0.87           O  
ATOM   1291  CB  PHE D  81     -15.515   3.458 -18.036  0.87  0.87           C  
ATOM   1292  CG  PHE D  81     -16.056   4.745 -18.616  0.87  0.87           C  
ATOM   1293  CD1 PHE D  81     -15.364   5.474 -19.591  0.87  0.87           C  
ATOM   1294  CD2 PHE D  81     -17.318   5.207 -18.209  0.87  0.87           C  
ATOM   1295  CE1 PHE D  81     -15.879   6.671 -20.085  0.87  0.87           C  
ATOM   1296  CE2 PHE D  81     -17.849   6.389 -18.732  0.87  0.87           C  
ATOM   1297  CZ  PHE D  81     -17.123   7.128 -19.661  0.87  0.87           C  
ATOM   1298  H   PHE D  81     -14.274   1.668 -16.573  0.87  0.87           H  
ATOM   1299  HA  PHE D  81     -13.460   3.505 -18.753  0.87  0.87           H  
ATOM   1300  HB2 PHE D  81     -16.018   3.269 -17.077  0.87  0.87           H  
ATOM   1301  HB3 PHE D  81     -15.816   2.639 -18.702  0.87  0.87           H  
ATOM   1302  HD1 PHE D  81     -14.416   5.124 -19.988  0.87  0.87           H  
ATOM   1303  HD2 PHE D  81     -17.898   4.651 -17.475  0.87  0.87           H  
ATOM   1304  HE1 PHE D  81     -15.310   7.240 -20.815  0.87  0.87           H  
ATOM   1305  HE2 PHE D  81     -18.827   6.738 -18.411  0.87  0.87           H  
ATOM   1306  HZ  PHE D  81     -17.531   8.049 -20.069  0.87  0.87           H  
ATOM   1307  N   ARG D  82     -12.807   5.493 -17.377  0.76  0.76           N  
ATOM   1308  CA  ARG D  82     -12.357   6.660 -16.620  0.76  0.76           C  
ATOM   1309  C   ARG D  82     -13.205   7.843 -17.133  0.76  0.76           C  
ATOM   1310  O   ARG D  82     -12.917   8.391 -18.207  0.76  0.76           O  
ATOM   1311  CB  ARG D  82     -10.871   6.963 -16.890  0.76  0.76           C  
ATOM   1312  CG  ARG D  82      -9.937   5.753 -16.964  0.76  0.76           C  
ATOM   1313  CD  ARG D  82      -9.752   5.014 -15.648  0.76  0.76           C  
ATOM   1314  NE  ARG D  82      -9.074   5.826 -14.629  0.76  0.76           N  
ATOM   1315  CZ  ARG D  82      -7.835   6.371 -14.733  0.76  0.76           C  
ATOM   1316  NH1 ARG D  82      -6.950   6.068 -15.691  0.76  0.76           N  
ATOM   1317  NH2 ARG D  82      -7.473   7.302 -13.819  0.76  0.76           N1+
ATOM   1318  H   ARG D  82     -12.573   5.475 -18.382  0.76  0.76           H  
ATOM   1319  HA  ARG D  82     -12.495   6.499 -15.549  0.76  0.76           H  
ATOM   1320  HB2 ARG D  82     -10.511   7.673 -16.134  0.76  0.76           H  
ATOM   1321  HB3 ARG D  82     -10.763   7.490 -17.845  0.76  0.76           H  
ATOM   1322  HG2 ARG D  82      -8.976   6.129 -17.322  0.76  0.76           H  
ATOM   1323  HG3 ARG D  82     -10.288   5.048 -17.725  0.76  0.76           H  
ATOM   1324  HD2 ARG D  82      -9.186   4.086 -15.768  0.76  0.76           H  
ATOM   1325  HD3 ARG D  82     -10.723   4.723 -15.235  0.76  0.76           H  
ATOM   1326  HE  ARG D  82      -9.565   5.979 -13.757  0.76  0.76           H  
ATOM   1327 HH11 ARG D  82      -7.105   5.272 -16.397  0.76  0.76           H  
ATOM   1328 HH12 ARG D  82      -6.048   6.510 -15.768  0.76  0.76           H  
ATOM   1329 HH21 ARG D  82      -6.547   7.712 -13.836  0.76  0.76           H  
ATOM   1330 HH22 ARG D  82      -8.119   7.653 -13.124  0.76  0.76           H  
ATOM   1331  N   PRO D  83     -14.334   8.214 -16.426  0.86  0.86           N  
ATOM   1332  CA  PRO D  83     -15.228   9.264 -16.918  0.86  0.86           C  
ATOM   1333  C   PRO D  83     -14.740  10.685 -16.537  0.86  0.86           C  
ATOM   1334  O   PRO D  83     -14.353  10.982 -15.399  0.86  0.86           O  
ATOM   1335  CB  PRO D  83     -16.568   9.002 -16.217  0.86  0.86           C  
ATOM   1336  CG  PRO D  83     -16.348   7.771 -15.339  0.86  0.86           C  
ATOM   1337  CD  PRO D  83     -14.843   7.658 -15.188  0.86  0.86           C  
ATOM   1338  HA  PRO D  83     -15.323   9.179 -18.005  0.86  0.86           H  
ATOM   1339  HB2 PRO D  83     -17.366   8.820 -16.944  0.86  0.86           H  
ATOM   1340  HB3 PRO D  83     -16.894   9.848 -15.607  0.86  0.86           H  
ATOM   1341  HG2 PRO D  83     -16.735   6.884 -15.850  0.86  0.86           H  
ATOM   1342  HG3 PRO D  83     -16.860   7.845 -14.375  0.86  0.86           H  
ATOM   1343  HD2 PRO D  83     -14.480   8.286 -14.368  0.86  0.86           H  
ATOM   1344  HD3 PRO D  83     -14.530   6.633 -15.008  0.86  0.86           H  
ATOM   1345  N   GLY D  84     -14.865  11.610 -17.561  0.87  0.87           N  
ATOM   1346  CA  GLY D  84     -14.427  12.991 -17.456  0.87  0.87           C  
ATOM   1347  C   GLY D  84     -15.428  13.990 -16.854  0.87  0.87           C  
ATOM   1348  O   GLY D  84     -16.648  13.844 -16.807  0.87  0.87           O  
ATOM   1349  H   GLY D  84     -15.249  11.317 -18.474  0.87  0.87           H  
ATOM   1350  HA2 GLY D  84     -14.187  13.332 -18.469  0.87  0.87           H  
ATOM   1351  HA3 GLY D  84     -13.508  13.012 -16.860  0.87  0.87           H  
ATOM   1352  N   GLN D  85     -14.825  15.167 -16.421  0.73  0.73           N  
ATOM   1353  CA  GLN D  85     -15.566  16.157 -15.634  0.73  0.73           C  
ATOM   1354  C   GLN D  85     -16.549  16.995 -16.482  0.73  0.73           C  
ATOM   1355  O   GLN D  85     -17.499  17.602 -15.979  0.73  0.73           O  
ATOM   1356  CB  GLN D  85     -14.623  17.082 -14.852  0.73  0.73           C  
ATOM   1357  CG  GLN D  85     -13.586  16.356 -13.986  0.73  0.73           C  
ATOM   1358  CD  GLN D  85     -14.204  15.411 -12.978  0.73  0.73           C  
ATOM   1359  NE2 GLN D  85     -14.625  16.004 -11.820  0.73  0.73           N  
ATOM   1360  OE1 GLN D  85     -14.345  14.205 -13.191  0.73  0.73           O  
ATOM   1361  H   GLN D  85     -13.842  15.324 -16.623  0.73  0.73           H  
ATOM   1362  HA  GLN D  85     -16.191  15.596 -14.932  0.73  0.73           H  
ATOM   1363  HB2 GLN D  85     -15.223  17.747 -14.217  0.73  0.73           H  
ATOM   1364  HB3 GLN D  85     -14.086  17.734 -15.554  0.73  0.73           H  
ATOM   1365  HG2 GLN D  85     -12.984  17.099 -13.449  0.73  0.73           H  
ATOM   1366  HG3 GLN D  85     -12.886  15.784 -14.605  0.73  0.73           H  
ATOM   1367 HE21 GLN D  85     -14.516  16.995 -11.632  0.73  0.73           H  
ATOM   1368 HE22 GLN D  85     -15.059  15.451 -11.089  0.73  0.73           H  
ATOM   1369  N   LYS D  86     -16.269  17.052 -17.833  0.72  0.72           N  
ATOM   1370  CA  LYS D  86     -17.129  17.769 -18.792  0.72  0.72           C  
ATOM   1371  C   LYS D  86     -18.479  17.022 -18.915  0.72  0.72           C  
ATOM   1372  O   LYS D  86     -19.522  17.585 -19.246  0.72  0.72           O  
ATOM   1373  CB  LYS D  86     -16.440  17.814 -20.165  0.72  0.72           C  
ATOM   1374  CG  LYS D  86     -17.094  18.767 -21.177  0.72  0.72           C  
ATOM   1375  CD  LYS D  86     -16.597  20.208 -21.029  0.72  0.72           C  
ATOM   1376  CE  LYS D  86     -17.351  21.227 -21.880  0.72  0.72           C  
ATOM   1377  NZ  LYS D  86     -17.415  20.812 -23.303  0.72  0.72           N1+
ATOM   1378  H   LYS D  86     -15.434  16.580 -18.165  0.72  0.72           H  
ATOM   1379  HA  LYS D  86     -17.317  18.770 -18.390  0.72  0.72           H  
ATOM   1380  HB2 LYS D  86     -16.448  16.804 -20.594  0.72  0.72           H  
ATOM   1381  HB3 LYS D  86     -15.382  18.082 -20.048  0.72  0.72           H  
ATOM   1382  HG2 LYS D  86     -18.185  18.732 -21.103  0.72  0.72           H  
ATOM   1383  HG3 LYS D  86     -16.837  18.411 -22.183  0.72  0.72           H  
ATOM   1384  HD2 LYS D  86     -15.531  20.243 -21.291  0.72  0.72           H  
ATOM   1385  HD3 LYS D  86     -16.669  20.521 -19.981  0.72  0.72           H  
ATOM   1386  HE2 LYS D  86     -16.849  22.199 -21.854  0.72  0.72           H  
ATOM   1387  HE3 LYS D  86     -18.385  21.349 -21.542  0.72  0.72           H  
ATOM   1388  HZ1 LYS D  86     -16.501  20.498 -23.659  0.72  0.72           H  
ATOM   1389  HZ2 LYS D  86     -17.699  21.608 -23.896  0.72  0.72           H  
ATOM   1390  HZ3 LYS D  86     -18.098  20.055 -23.443  0.72  0.72           H  
ATOM   1391  N   LEU D  87     -18.382  15.654 -18.724  0.79  0.79           N  
ATOM   1392  CA  LEU D  87     -19.526  14.753 -18.854  0.79  0.79           C  
ATOM   1393  C   LEU D  87     -20.351  14.894 -17.572  0.79  0.79           C  
ATOM   1394  O   LEU D  87     -21.580  14.927 -17.583  0.79  0.79           O  
ATOM   1395  CB  LEU D  87     -19.052  13.310 -19.065  0.79  0.79           C  
ATOM   1396  CG  LEU D  87     -20.160  12.316 -19.463  0.79  0.79           C  
ATOM   1397  CD1 LEU D  87     -20.767  12.642 -20.828  0.79  0.79           C  
ATOM   1398  CD2 LEU D  87     -19.587  10.894 -19.480  0.79  0.79           C  
ATOM   1399  H   LEU D  87     -17.480  15.263 -18.465  0.79  0.79           H  
ATOM   1400  HA  LEU D  87     -20.128  15.113 -19.693  0.79  0.79           H  
ATOM   1401  HB2 LEU D  87     -18.581  12.944 -18.145  0.79  0.79           H  
ATOM   1402  HB3 LEU D  87     -18.267  13.296 -19.832  0.79  0.79           H  
ATOM   1403  HG  LEU D  87     -20.959  12.344 -18.713  0.79  0.79           H  
ATOM   1404 HD11 LEU D  87     -19.994  12.703 -21.602  0.79  0.79           H  
ATOM   1405 HD12 LEU D  87     -21.306  13.594 -20.809  0.79  0.79           H  
ATOM   1406 HD13 LEU D  87     -21.485  11.871 -21.129  0.79  0.79           H  
ATOM   1407 HD21 LEU D  87     -18.768  10.804 -20.201  0.79  0.79           H  
ATOM   1408 HD22 LEU D  87     -20.358  10.165 -19.748  0.79  0.79           H  
ATOM   1409 HD23 LEU D  87     -19.199  10.620 -18.493  0.79  0.79           H  
ATOM   1410  N   LYS D  88     -19.636  14.948 -16.393  0.73  0.73           N  
ATOM   1411  CA  LYS D  88     -20.305  15.054 -15.087  0.73  0.73           C  
ATOM   1412  C   LYS D  88     -20.944  16.434 -14.916  0.73  0.73           C  
ATOM   1413  O   LYS D  88     -21.955  16.594 -14.230  0.73  0.73           O  
ATOM   1414  CB  LYS D  88     -19.328  14.811 -13.938  0.73  0.73           C  
ATOM   1415  CG  LYS D  88     -18.867  13.354 -13.916  0.73  0.73           C  
ATOM   1416  CD  LYS D  88     -17.537  13.190 -13.183  0.73  0.73           C  
ATOM   1417  CE  LYS D  88     -16.795  12.004 -13.766  0.73  0.73           C  
ATOM   1418  NZ  LYS D  88     -15.392  11.992 -13.322  0.73  0.73           N1+
ATOM   1419  H   LYS D  88     -18.620  14.877 -16.447  0.73  0.73           H  
ATOM   1420  HA  LYS D  88     -21.112  14.313 -15.072  0.73  0.73           H  
ATOM   1421  HB2 LYS D  88     -19.794  15.055 -12.975  0.73  0.73           H  
ATOM   1422  HB3 LYS D  88     -18.473  15.488 -14.049  0.73  0.73           H  
ATOM   1423  HG2 LYS D  88     -18.766  12.989 -14.945  0.73  0.73           H  
ATOM   1424  HG3 LYS D  88     -19.633  12.726 -13.447  0.73  0.73           H  
ATOM   1425  HD2 LYS D  88     -17.706  13.057 -12.109  0.73  0.73           H  
ATOM   1426  HD3 LYS D  88     -16.934  14.094 -13.300  0.73  0.73           H  
ATOM   1427  HE2 LYS D  88     -16.763  12.064 -14.856  0.73  0.73           H  
ATOM   1428  HE3 LYS D  88     -17.240  11.050 -13.472  0.73  0.73           H  
ATOM   1429  HZ1 LYS D  88     -14.952  12.953 -13.312  0.73  0.73           H  
ATOM   1430  HZ2 LYS D  88     -14.818  11.475 -14.033  0.73  0.73           H  
ATOM   1431  HZ3 LYS D  88     -15.253  11.596 -12.387  0.73  0.73           H  
ATOM   1432  N   SER D  89     -20.268  17.461 -15.555  0.69  0.69           N  
ATOM   1433  CA  SER D  89     -20.820  18.809 -15.599  0.69  0.69           C  
ATOM   1434  C   SER D  89     -22.153  18.829 -16.370  0.69  0.69           C  
ATOM   1435  O   SER D  89     -22.993  19.703 -16.143  0.69  0.69           O  
ATOM   1436  CB  SER D  89     -19.875  19.806 -16.275  0.69  0.69           C  
ATOM   1437  OG  SER D  89     -18.638  19.934 -15.580  0.69  0.69           O  
ATOM   1438  H   SER D  89     -19.348  17.268 -15.954  0.69  0.69           H  
ATOM   1439  HA  SER D  89     -21.014  19.107 -14.562  0.69  0.69           H  
ATOM   1440  HB2 SER D  89     -20.333  20.801 -16.315  0.69  0.69           H  
ATOM   1441  HB3 SER D  89     -19.653  19.511 -17.306  0.69  0.69           H  
ATOM   1442  HG  SER D  89     -18.214  19.045 -15.562  0.69  0.69           H  
ATOM   1443  N   ARG D  90     -22.299  17.867 -17.359  0.67  0.67           N  
ATOM   1444  CA  ARG D  90     -23.567  17.719 -18.060  0.67  0.67           C  
ATOM   1445  C   ARG D  90     -24.599  16.976 -17.191  0.67  0.67           C  
ATOM   1446  O   ARG D  90     -25.802  17.186 -17.347  0.67  0.67           O  
ATOM   1447  CB  ARG D  90     -23.438  16.989 -19.407  0.67  0.67           C  
ATOM   1448  CG  ARG D  90     -23.057  17.935 -20.550  0.67  0.67           C  
ATOM   1449  CD  ARG D  90     -23.073  17.239 -21.914  0.67  0.67           C  
ATOM   1450  NE  ARG D  90     -24.442  16.857 -22.315  0.67  0.67           N  
ATOM   1451  CZ  ARG D  90     -24.827  16.502 -23.564  0.67  0.67           C  
ATOM   1452  NH1 ARG D  90     -23.951  16.463 -24.588  0.67  0.67           N  
ATOM   1453  NH2 ARG D  90     -26.118  16.169 -23.779  0.67  0.67           N1+
ATOM   1454  H   ARG D  90     -21.517  17.246 -17.558  0.67  0.67           H  
ATOM   1455  HA  ARG D  90     -23.981  18.724 -18.218  0.67  0.67           H  
ATOM   1456  HB2 ARG D  90     -24.394  16.510 -19.649  0.67  0.67           H  
ATOM   1457  HB3 ARG D  90     -22.701  16.183 -19.350  0.67  0.67           H  
ATOM   1458  HG2 ARG D  90     -22.056  18.341 -20.365  0.67  0.67           H  
ATOM   1459  HG3 ARG D  90     -23.754  18.782 -20.576  0.67  0.67           H  
ATOM   1460  HD2 ARG D  90     -22.456  16.335 -21.893  0.67  0.67           H  
ATOM   1461  HD3 ARG D  90     -22.681  17.938 -22.660  0.67  0.67           H  
ATOM   1462  HE  ARG D  90     -25.180  16.892 -21.618  0.67  0.67           H  
ATOM   1463 HH11 ARG D  90     -22.970  16.666 -24.444  0.67  0.67           H  
ATOM   1464 HH12 ARG D  90     -24.246  16.184 -25.515  0.67  0.67           H  
ATOM   1465 HH21 ARG D  90     -26.437  15.891 -24.699  0.67  0.67           H  
ATOM   1466 HH22 ARG D  90     -26.805  16.148 -23.032  0.67  0.67           H  
ATOM   1467  N   VAL D  91     -24.109  15.973 -16.380  0.76  0.76           N  
ATOM   1468  CA  VAL D  91     -25.001  15.121 -15.596  0.76  0.76           C  
ATOM   1469  C   VAL D  91     -25.569  15.905 -14.401  0.76  0.76           C  
ATOM   1470  O   VAL D  91     -26.793  16.016 -14.258  0.76  0.76           O  
ATOM   1471  CB  VAL D  91     -24.322  13.804 -15.157  0.76  0.76           C  
ATOM   1472  CG1 VAL D  91     -25.170  13.012 -14.152  0.76  0.76           C  
ATOM   1473  CG2 VAL D  91     -24.055  12.902 -16.369  0.76  0.76           C  
ATOM   1474  H   VAL D  91     -23.104  15.814 -16.354  0.76  0.76           H  
ATOM   1475  HA  VAL D  91     -25.859  14.879 -16.238  0.76  0.76           H  
ATOM   1476  HB  VAL D  91     -23.363  14.032 -14.678  0.76  0.76           H  
ATOM   1477 HG11 VAL D  91     -26.168  12.807 -14.552  0.76  0.76           H  
ATOM   1478 HG12 VAL D  91     -25.284  13.553 -13.208  0.76  0.76           H  
ATOM   1479 HG13 VAL D  91     -24.697  12.053 -13.917  0.76  0.76           H  
ATOM   1480 HG21 VAL D  91     -24.993  12.577 -16.833  0.76  0.76           H  
ATOM   1481 HG22 VAL D  91     -23.500  12.006 -16.069  0.76  0.76           H  
ATOM   1482 HG23 VAL D  91     -23.468  13.411 -17.135  0.76  0.76           H  
ATOM   1483  N   GLU D  92     -24.685  16.442 -13.475  0.69  0.69           N  
ATOM   1484  CA  GLU D  92     -25.233  16.917 -12.189  0.69  0.69           C  
ATOM   1485  C   GLU D  92     -26.063  18.221 -12.289  0.69  0.69           C  
ATOM   1486  O   GLU D  92     -26.682  18.684 -11.333  0.69  0.69           O  
ATOM   1487  CB  GLU D  92     -24.225  16.939 -11.030  0.69  0.69           C  
ATOM   1488  CG  GLU D  92     -23.328  18.171 -10.945  0.69  0.69           C  
ATOM   1489  CD  GLU D  92     -22.562  18.108  -9.615  0.69  0.69           C  
ATOM   1490  OE1 GLU D  92     -23.185  18.501  -8.589  0.69  0.69           O  
ATOM   1491  OE2 GLU D  92     -21.379  17.669  -9.711  0.69  0.69           O1-
ATOM   1492  H   GLU D  92     -23.676  16.489 -13.677  0.69  0.69           H  
ATOM   1493  HA  GLU D  92     -25.976  16.154 -11.913  0.69  0.69           H  
ATOM   1494  HB2 GLU D  92     -23.603  16.035 -11.070  0.69  0.69           H  
ATOM   1495  HB3 GLU D  92     -24.798  16.867 -10.094  0.69  0.69           H  
ATOM   1496  HG2 GLU D  92     -23.909  19.100 -10.962  0.69  0.69           H  
ATOM   1497  HG3 GLU D  92     -22.633  18.202 -11.791  0.69  0.69           H  
ATOM   1498  N   ASN D  93     -26.060  18.795 -13.544  0.63  0.63           N  
ATOM   1499  CA  ASN D  93     -26.850  19.963 -13.906  0.63  0.63           C  
ATOM   1500  C   ASN D  93     -28.117  19.614 -14.718  0.63  0.63           C  
ATOM   1501  O   ASN D  93     -28.867  20.505 -15.124  0.63  0.63           O  
ATOM   1502  CB  ASN D  93     -26.007  20.955 -14.708  0.63  0.63           C  
ATOM   1503  CG  ASN D  93     -24.952  21.587 -13.833  0.63  0.63           C  
ATOM   1504  ND2 ASN D  93     -23.669  21.255 -14.153  0.63  0.63           N  
ATOM   1505  OD1 ASN D  93     -25.213  22.348 -12.907  0.63  0.63           O  
ATOM   1506  H   ASN D  93     -25.471  18.360 -14.246  0.63  0.63           H  
ATOM   1507  HA  ASN D  93     -27.209  20.435 -12.984  0.63  0.63           H  
ATOM   1508  HB2 ASN D  93     -26.621  21.774 -15.103  0.63  0.63           H  
ATOM   1509  HB3 ASN D  93     -25.553  20.462 -15.576  0.63  0.63           H  
ATOM   1510 HD21 ASN D  93     -23.442  20.639 -14.944  0.63  0.63           H  
ATOM   1511 HD22 ASN D  93     -22.912  21.629 -13.596  0.63  0.63           H  
ATOM   1512  N   ALA D  94     -28.346  18.272 -14.969  0.58  0.58           N  
ATOM   1513  CA  ALA D  94     -29.499  17.827 -15.761  0.58  0.58           C  
ATOM   1514  C   ALA D  94     -30.076  16.427 -15.456  0.58  0.58           C  
ATOM   1515  O   ALA D  94     -31.237  16.149 -15.771  0.58  0.58           O  
ATOM   1516  CB  ALA D  94     -29.161  17.879 -17.250  0.58  0.58           C  
ATOM   1517  H   ALA D  94     -27.679  17.593 -14.597  0.58  0.58           H  
ATOM   1518  HA  ALA D  94     -30.315  18.535 -15.563  0.58  0.58           H  
ATOM   1519  HB1 ALA D  94     -28.782  18.864 -17.541  0.58  0.58           H  
ATOM   1520  HB2 ALA D  94     -30.046  17.663 -17.859  0.58  0.58           H  
ATOM   1521  HB3 ALA D  94     -28.401  17.134 -17.506  0.58  0.58           H  
ATOM   1522  N   SER D  95     -29.188  15.497 -14.964  0.35  0.35           N  
ATOM   1523  CA  SER D  95     -29.487  14.064 -14.837  0.35  0.35           C  
ATOM   1524  C   SER D  95     -29.536  13.276 -16.181  0.35  0.35           C  
ATOM   1525  O   SER D  95     -28.743  13.662 -17.088  0.35  0.35           O  
ATOM   1526  CB  SER D  95     -30.732  13.765 -13.995  0.35  0.35           C  
ATOM   1527  OG  SER D  95     -30.865  12.354 -13.797  0.35  0.35           O  
ATOM   1528  OXT SER D  95     -30.318  12.267 -16.171  0.35  0.35           O1-
ATOM   1529  H   SER D  95     -28.235  15.770 -14.700  0.35  0.35           H  
ATOM   1530  HA  SER D  95     -28.623  13.637 -14.311  0.35  0.35           H  
ATOM   1531  HB2 SER D  95     -31.654  14.115 -14.468  0.35  0.35           H  
ATOM   1532  HB3 SER D  95     -30.658  14.238 -13.011  0.35  0.35           H  
ATOM   1533  HG  SER D  95     -30.811  11.999 -14.736  0.35  0.35           H  
TER    1534      SER    95 
HETATM 1535  C     *     0     -23.609  20.469 -23.588  0.00  0.00           C  
HETATM 1536  C     *     0     -24.621  20.912 -22.747  0.00  0.00           C  
HETATM 1537  C     *     0     -24.321  21.271 -21.432  0.00  0.00           C  
HETATM 1538  C     *     0     -23.009  21.202 -20.935  0.00  0.00           C  
HETATM 1539  C     *     0     -22.001  20.709 -21.774  0.00  0.00           C  
HETATM 1540  C     *     0     -22.303  20.362 -23.101  0.00  0.00           C  
HETATM 1541  C     *     0     -22.692  21.622 -19.544  0.00  0.00           C  
HETATM 1542  C     *     0     -21.284  21.527 -19.106  0.00  0.00           C  
HETATM 1543  C     *     0     -20.339  20.991 -19.881  0.00  0.00           C  
HETATM 1544  C     *     0     -20.642  20.489 -21.237  0.00  0.00           C  
HETATM 1545  O     *     0     -23.535  22.057 -18.773  0.00  0.00           O  
HETATM 1546  O     *     0     -25.349  21.659 -20.618  0.00  0.00           O  
HETATM 1547  O     *     0     -19.788  19.896 -21.883  0.00  0.00           O  
HETATM 1548  O     *     0     -21.334  19.891 -23.949  0.00  0.00           O  
HETATM 1549  H     *     0     -23.854  20.188 -24.609  0.00  0.00           H  
HETATM 1550  H     *     0     -25.640  20.964 -23.121  0.00  0.00           H  
HETATM 1551  H     *     0     -21.043  21.909 -18.121  0.00  0.00           H  
HETATM 1552  H     *     0     -19.317  20.911 -19.529  0.00  0.00           H  
HETATM 1553  H     *     0     -26.194  21.525 -21.085  0.00  0.00           H  
HETATM 1554  H     *     0     -21.724  19.746 -24.829  0.00  0.00           H  
CONECT 1535 1549 1536 1540
CONECT 1536 1550 1537
CONECT 1537 1538 1546
CONECT 1538 1539 1541
CONECT 1539 1540 1544
CONECT 1540 1548
CONECT 1541 1542 1545
CONECT 1542 1551 1543
CONECT 1543 1552 1544
CONECT 1544 1547
CONECT 1546 1553
CONECT 1548 1554
END
