# Supplementary material for: An integrated in-silico approach for drug target identification in human pathogen Shigella dysenteriae
Source: PLoS One. 2024 May 16;19(5):e0303048. doi: 10.1371/journal.pone.0303048 (PMC11098424; doi:10.1371/journal.pone.0303048)
Supplement: S1 File — (ZIP) [file pone.0303048.s001.zip › Supporting Infomation/Docked Complex/Integration Host Factor Subunit Alpha interaction with Anthraquinone.pdb]

HEADER    NONAME
REMARK  99                                                                      
REMARK  99 MOE v2009.1 (Chemical Computing Group Inc.) Thu Mar 09 10:17:02 2023
HELIX    1   1 LYS LYS    5  LEU LYS   16  1              Generated by MOE    12
HELIX    2   2 ALA ALA   23  ASN ALA   40  1              Generated by MOE    18
HELIX    3   3 GLN GLN   85  VAL GLN   91  1              Generated by MOE     7
SHEET    1   1 VAL VAL   44  LEU VAL   46                 Generated by MOE     3
SHEET    2   2 GLY GLY   50  LYS GLY   57                 Generated by MOE     8
SHEET    3   3 ARG ARG   60  ASN ARG   64                 Generated by MOE     5
SHEET    4   4 GLU GLU   69  ILE GLU   73                 Generated by MOE     5
SHEET    5   5 ARG ARG   76  PRO ARG   83                 Generated by MOE     8
ATOM      1  N   ALA D   2     -30.710   6.652 -22.935  0.70  0.70           N1+
ATOM      2  CA  ALA D   2     -29.417   6.118 -22.419  0.70  0.70           C  
ATOM      3  C   ALA D   2     -28.373   6.194 -23.549  0.70  0.70           C  
ATOM      4  O   ALA D   2     -28.307   7.210 -24.246  0.70  0.70           O  
ATOM      5  CB  ALA D   2     -29.679   4.745 -21.822  0.70  0.70           C  
ATOM      6  H1  ALA D   2     -31.483   6.682 -22.270  0.70  0.70           H  
ATOM      7  H2  ALA D   2     -31.053   6.025 -23.762  0.70  0.70           H  
ATOM      8  H3  ALA D   2     -30.577   7.568 -23.375  0.70  0.70           H  
ATOM      9  HA  ALA D   2     -29.101   6.810 -21.631  0.70  0.70           H  
ATOM     10  HB1 ALA D   2     -30.490   4.782 -21.087  0.70  0.70           H  
ATOM     11  HB2 ALA D   2     -28.788   4.370 -21.307  0.70  0.70           H  
ATOM     12  HB3 ALA D   2     -29.951   4.011 -22.589  0.70  0.70           H  
ATOM     13  N   LEU D   3     -27.551   5.107 -23.750  0.82  0.82           N  
ATOM     14  CA  LEU D   3     -26.521   5.108 -24.797  0.82  0.82           C  
ATOM     15  C   LEU D   3     -26.316   3.663 -25.284  0.82  0.82           C  
ATOM     16  O   LEU D   3     -25.217   3.114 -25.356  0.82  0.82           O  
ATOM     17  CB  LEU D   3     -25.227   5.748 -24.266  0.82  0.82           C  
ATOM     18  CG  LEU D   3     -24.201   6.132 -25.355  0.82  0.82           C  
ATOM     19  CD1 LEU D   3     -24.710   7.255 -26.260  0.82  0.82           C  
ATOM     20  CD2 LEU D   3     -22.886   6.560 -24.697  0.82  0.82           C  
ATOM     21  H   LEU D   3     -27.644   4.266 -23.192  0.82  0.82           H  
ATOM     22  HA  LEU D   3     -26.916   5.681 -25.643  0.82  0.82           H  
ATOM     23  HB2 LEU D   3     -24.756   5.057 -23.554  0.82  0.82           H  
ATOM     24  HB3 LEU D   3     -25.473   6.649 -23.689  0.82  0.82           H  
ATOM     25  HG  LEU D   3     -23.986   5.260 -25.983  0.82  0.82           H  
ATOM     26 HD11 LEU D   3     -24.993   8.138 -25.677  0.82  0.82           H  
ATOM     27 HD12 LEU D   3     -25.579   6.939 -26.844  0.82  0.82           H  
ATOM     28 HD13 LEU D   3     -23.936   7.558 -26.974  0.82  0.82           H  
ATOM     29 HD21 LEU D   3     -23.028   7.438 -24.057  0.82  0.82           H  
ATOM     30 HD22 LEU D   3     -22.135   6.811 -25.453  0.82  0.82           H  
ATOM     31 HD23 LEU D   3     -22.478   5.753 -24.079  0.82  0.82           H  
ATOM     32  N   THR D   4     -27.475   3.064 -25.739  0.77  0.77           N  
ATOM     33  CA  THR D   4     -27.453   1.780 -26.423  0.77  0.77           C  
ATOM     34  C   THR D   4     -27.211   2.002 -27.930  0.77  0.77           C  
ATOM     35  O   THR D   4     -27.397   3.064 -28.526  0.77  0.77           O  
ATOM     36  CB  THR D   4     -28.755   0.973 -26.242  0.77  0.77           C  
ATOM     37  OG1 THR D   4     -29.861   1.694 -26.791  0.77  0.77           O  
ATOM     38  CG2 THR D   4     -29.040   0.621 -24.786  0.77  0.77           C  
ATOM     39  H   THR D   4     -28.401   3.537 -25.621  0.77  0.77           H  
ATOM     40  HA  THR D   4     -26.611   1.194 -26.033  0.77  0.77           H  
ATOM     41  HB  THR D   4     -28.693   0.035 -26.806  0.77  0.77           H  
ATOM     42 HG21 THR D   4     -28.228   0.023 -24.360  0.77  0.77           H  
ATOM     43 HG22 THR D   4     -29.971   0.049 -24.712  0.77  0.77           H  
ATOM     44 HG23 THR D   4     -29.174   1.514 -24.168  0.77  0.77           H  
ATOM     45  HG1 THR D   4     -29.943   2.520 -26.218  0.77  0.77           H  
ATOM     46  N   LYS D   5     -26.856   0.836 -28.592  0.75  0.75           N  
ATOM     47  CA  LYS D   5     -26.602   0.801 -30.033  0.75  0.75           C  
ATOM     48  C   LYS D   5     -27.878   1.079 -30.848  0.75  0.75           C  
ATOM     49  O   LYS D   5     -27.833   1.461 -32.022  0.75  0.75           O  
ATOM     50  CB  LYS D   5     -26.024  -0.575 -30.371  0.75  0.75           C  
ATOM     51  CG  LYS D   5     -25.571  -0.714 -31.820  0.75  0.75           C  
ATOM     52  CD  LYS D   5     -24.553  -1.837 -31.993  0.75  0.75           C  
ATOM     53  CE  LYS D   5     -25.110  -3.223 -31.697  0.75  0.75           C  
ATOM     54  NZ  LYS D   5     -24.005  -4.203 -31.711  0.75  0.75           N1+
ATOM     55  H   LYS D   5     -26.735  -0.018 -28.058  0.75  0.75           H  
ATOM     56  HA  LYS D   5     -25.883   1.599 -30.255  0.75  0.75           H  
ATOM     57  HB2 LYS D   5     -26.766  -1.353 -30.148  0.75  0.75           H  
ATOM     58  HB3 LYS D   5     -25.171  -0.763 -29.705  0.75  0.75           H  
ATOM     59  HG2 LYS D   5     -25.105   0.218 -32.154  0.75  0.75           H  
ATOM     60  HG3 LYS D   5     -26.435  -0.890 -32.473  0.75  0.75           H  
ATOM     61  HD2 LYS D   5     -23.682  -1.640 -31.357  0.75  0.75           H  
ATOM     62  HD3 LYS D   5     -24.199  -1.799 -33.028  0.75  0.75           H  
ATOM     63  HE2 LYS D   5     -25.826  -3.535 -32.462  0.75  0.75           H  
ATOM     64  HE3 LYS D   5     -25.573  -3.300 -30.710  0.75  0.75           H  
ATOM     65  HZ1 LYS D   5     -23.356  -4.017 -32.579  0.75  0.75           H  
ATOM     66  HZ2 LYS D   5     -24.290  -5.182 -31.812  0.75  0.75           H  
ATOM     67  HZ3 LYS D   5     -23.350  -4.112 -30.926  0.75  0.75           H  
ATOM     68  N   ALA D   6     -29.057   0.801 -30.182  0.81  0.81           N  
ATOM     69  CA  ALA D   6     -30.359   1.047 -30.784  0.81  0.81           C  
ATOM     70  C   ALA D   6     -30.592   2.561 -30.805  0.81  0.81           C  
ATOM     71  O   ALA D   6     -30.955   3.139 -31.834  0.81  0.81           O  
ATOM     72  CB  ALA D   6     -31.466   0.339 -30.019  0.81  0.81           C  
ATOM     73  H   ALA D   6     -29.002   0.436 -29.237  0.81  0.81           H  
ATOM     74  HA  ALA D   6     -30.330   0.693 -31.821  0.81  0.81           H  
ATOM     75  HB1 ALA D   6     -31.309  -0.745 -30.027  0.81  0.81           H  
ATOM     76  HB2 ALA D   6     -32.443   0.548 -30.468  0.81  0.81           H  
ATOM     77  HB3 ALA D   6     -31.507   0.658 -28.972  0.81  0.81           H  
ATOM     78  N   GLU D   7     -30.377   3.211 -29.597  0.73  0.73           N  
ATOM     79  CA  GLU D   7     -30.629   4.645 -29.457  0.73  0.73           C  
ATOM     80  C   GLU D   7     -29.719   5.419 -30.425  0.73  0.73           C  
ATOM     81  O   GLU D   7     -30.128   6.402 -31.046  0.73  0.73           O  
ATOM     82  CB  GLU D   7     -30.360   5.146 -28.029  0.73  0.73           C  
ATOM     83  CG  GLU D   7     -31.441   4.742 -27.020  0.73  0.73           C  
ATOM     84  CD  GLU D   7     -30.831   4.608 -25.628  0.73  0.73           C  
ATOM     85  OE1 GLU D   7     -31.287   5.368 -24.718  0.73  0.73           O  
ATOM     86  OE2 GLU D   7     -29.909   3.733 -25.531  0.73  0.73           O1-
ATOM     87  H   GLU D   7     -30.056   2.679 -28.786  0.73  0.73           H  
ATOM     88  HA  GLU D   7     -31.668   4.833 -29.754  0.73  0.73           H  
ATOM     89  HB2 GLU D   7     -30.303   6.243 -28.032  0.73  0.73           H  
ATOM     90  HB3 GLU D   7     -29.367   4.808 -27.710  0.73  0.73           H  
ATOM     91  HG2 GLU D   7     -31.883   3.773 -27.279  0.73  0.73           H  
ATOM     92  HG3 GLU D   7     -32.252   5.478 -27.020  0.73  0.73           H  
ATOM     93  N   MET D   8     -28.398   4.994 -30.485  0.76  0.76           N  
ATOM     94  CA  MET D   8     -27.452   5.698 -31.347  0.76  0.76           C  
ATOM     95  C   MET D   8     -27.900   5.561 -32.818  0.76  0.76           C  
ATOM     96  O   MET D   8     -27.820   6.500 -33.614  0.76  0.76           O  
ATOM     97  CB  MET D   8     -26.021   5.176 -31.175  0.76  0.76           C  
ATOM     98  CG  MET D   8     -25.417   5.607 -29.837  0.76  0.76           C  
ATOM     99  SD  MET D   8     -23.733   4.935 -29.603  0.76  0.76           S  
ATOM    100  CE  MET D   8     -22.806   6.093 -30.638  0.76  0.76           C  
ATOM    101  H   MET D   8     -28.095   4.208 -29.896  0.76  0.76           H  
ATOM    102  HA  MET D   8     -27.504   6.765 -31.095  0.76  0.76           H  
ATOM    103  HB2 MET D   8     -25.404   5.562 -31.996  0.76  0.76           H  
ATOM    104  HB3 MET D   8     -26.014   4.082 -31.258  0.76  0.76           H  
ATOM    105  HG2 MET D   8     -26.026   5.239 -29.007  0.76  0.76           H  
ATOM    106  HG3 MET D   8     -25.385   6.699 -29.752  0.76  0.76           H  
ATOM    107  HE1 MET D   8     -21.739   5.865 -30.559  0.76  0.76           H  
ATOM    108  HE2 MET D   8     -22.965   7.120 -30.301  0.76  0.76           H  
ATOM    109  HE3 MET D   8     -23.099   5.996 -31.686  0.76  0.76           H  
ATOM    110  N   SER D   9     -28.323   4.298 -33.193  0.79  0.79           N  
ATOM    111  CA  SER D   9     -28.675   3.999 -34.580  0.79  0.79           C  
ATOM    112  C   SER D   9     -29.924   4.777 -35.024  0.79  0.79           C  
ATOM    113  O   SER D   9     -29.995   5.286 -36.147  0.79  0.79           O  
ATOM    114  CB  SER D   9     -28.951   2.509 -34.802  0.79  0.79           C  
ATOM    115  OG  SER D   9     -27.801   1.718 -34.516  0.79  0.79           O  
ATOM    116  H   SER D   9     -28.376   3.571 -32.480  0.79  0.79           H  
ATOM    117  HA  SER D   9     -27.828   4.323 -35.197  0.79  0.79           H  
ATOM    118  HB2 SER D   9     -29.224   2.330 -35.847  0.79  0.79           H  
ATOM    119  HB3 SER D   9     -29.779   2.146 -34.184  0.79  0.79           H  
ATOM    120  HG  SER D   9     -27.770   1.618 -33.532  0.79  0.79           H  
ATOM    121  N   GLU D  10     -30.981   4.771 -34.132  0.75  0.75           N  
ATOM    122  CA  GLU D  10     -32.244   5.429 -34.466  0.75  0.75           C  
ATOM    123  C   GLU D  10     -32.020   6.955 -34.517  0.75  0.75           C  
ATOM    124  O   GLU D  10     -32.621   7.677 -35.318  0.75  0.75           O  
ATOM    125  CB  GLU D  10     -33.355   5.053 -33.478  0.75  0.75           C  
ATOM    126  CG  GLU D  10     -34.747   5.106 -34.116  0.75  0.75           C  
ATOM    127  CD  GLU D  10     -34.987   4.078 -35.218  0.75  0.75           C  
ATOM    128  OE1 GLU D  10     -34.208   3.091 -35.278  0.75  0.75           O  
ATOM    129  OE2 GLU D  10     -35.939   4.340 -36.023  0.75  0.75           O1-
ATOM    130  H   GLU D  10     -30.898   4.272 -33.238  0.75  0.75           H  
ATOM    131  HA  GLU D  10     -32.492   5.104 -35.481  0.75  0.75           H  
ATOM    132  HB2 GLU D  10     -33.334   5.724 -32.610  0.75  0.75           H  
ATOM    133  HB3 GLU D  10     -33.191   4.041 -33.089  0.75  0.75           H  
ATOM    134  HG2 GLU D  10     -34.933   6.110 -34.517  0.75  0.75           H  
ATOM    135  HG3 GLU D  10     -35.500   4.924 -33.339  0.75  0.75           H  
ATOM    136  N   TYR D  11     -31.118   7.457 -33.590  0.78  0.78           N  
ATOM    137  CA  TYR D  11     -30.735   8.860 -33.641  0.78  0.78           C  
ATOM    138  C   TYR D  11     -30.056   9.126 -34.990  0.78  0.78           C  
ATOM    139  O   TYR D  11     -30.376  10.103 -35.670  0.78  0.78           O  
ATOM    140  CB  TYR D  11     -29.819   9.271 -32.479  0.78  0.78           C  
ATOM    141  CG  TYR D  11     -29.331  10.703 -32.574  0.78  0.78           C  
ATOM    142  CD1 TYR D  11     -30.212  11.776 -32.385  0.78  0.78           C  
ATOM    143  CD2 TYR D  11     -27.989  10.972 -32.891  0.78  0.78           C  
ATOM    144  CE1 TYR D  11     -29.762  13.093 -32.512  0.78  0.78           C  
ATOM    145  CE2 TYR D  11     -27.538  12.286 -33.028  0.78  0.78           C  
ATOM    146  CZ  TYR D  11     -28.428  13.334 -32.833  0.78  0.78           C  
ATOM    147  OH  TYR D  11     -27.968  14.621 -32.957  0.78  0.78           O  
ATOM    148  H   TYR D  11     -30.736   6.843 -32.864  0.78  0.78           H  
ATOM    149  HA  TYR D  11     -31.661   9.449 -33.619  0.78  0.78           H  
ATOM    150  HB2 TYR D  11     -28.955   8.599 -32.421  0.78  0.78           H  
ATOM    151  HB3 TYR D  11     -30.351   9.147 -31.527  0.78  0.78           H  
ATOM    152  HD1 TYR D  11     -31.259  11.594 -32.145  0.78  0.78           H  
ATOM    153  HD2 TYR D  11     -27.288  10.153 -33.037  0.78  0.78           H  
ATOM    154  HE1 TYR D  11     -30.469  13.908 -32.380  0.78  0.78           H  
ATOM    155  HE2 TYR D  11     -26.498  12.478 -33.269  0.78  0.78           H  
ATOM    156  HH  TYR D  11     -28.464  15.116 -32.271  0.78  0.78           H  
ATOM    157  N   LEU D  12     -29.045   8.265 -35.381  0.81  0.81           N  
ATOM    158  CA  LEU D  12     -28.368   8.496 -36.650  0.81  0.81           C  
ATOM    159  C   LEU D  12     -29.320   8.361 -37.861  0.81  0.81           C  
ATOM    160  O   LEU D  12     -29.153   9.068 -38.860  0.81  0.81           O  
ATOM    161  CB  LEU D  12     -27.111   7.646 -36.840  0.81  0.81           C  
ATOM    162  CG  LEU D  12     -25.908   8.026 -35.947  0.81  0.81           C  
ATOM    163  CD1 LEU D  12     -24.673   7.248 -36.409  0.81  0.81           C  
ATOM    164  CD2 LEU D  12     -25.581   9.519 -35.929  0.81  0.81           C  
ATOM    165  H   LEU D  12     -28.757   7.488 -34.772  0.81  0.81           H  
ATOM    166  HA  LEU D  12     -28.087   9.553 -36.656  0.81  0.81           H  
ATOM    167  HB2 LEU D  12     -26.801   7.708 -37.891  0.81  0.81           H  
ATOM    168  HB3 LEU D  12     -27.354   6.592 -36.658  0.81  0.81           H  
ATOM    169  HG  LEU D  12     -26.125   7.726 -34.917  0.81  0.81           H  
ATOM    170 HD11 LEU D  12     -24.342   7.588 -37.396  0.81  0.81           H  
ATOM    171 HD12 LEU D  12     -24.887   6.179 -36.477  0.81  0.81           H  
ATOM    172 HD13 LEU D  12     -23.842   7.382 -35.709  0.81  0.81           H  
ATOM    173 HD21 LEU D  12     -25.446   9.911 -36.941  0.81  0.81           H  
ATOM    174 HD22 LEU D  12     -24.657   9.708 -35.370  0.81  0.81           H  
ATOM    175 HD23 LEU D  12     -26.370  10.097 -35.441  0.81  0.81           H  
ATOM    176  N   PHE D  13     -30.335   7.429 -37.761  0.77  0.77           N  
ATOM    177  CA  PHE D  13     -31.419   7.362 -38.756  0.77  0.77           C  
ATOM    178  C   PHE D  13     -32.079   8.743 -38.836  0.77  0.77           C  
ATOM    179  O   PHE D  13     -32.081   9.386 -39.890  0.77  0.77           O  
ATOM    180  CB  PHE D  13     -32.449   6.258 -38.433  0.77  0.77           C  
ATOM    181  CG  PHE D  13     -33.752   6.334 -39.202  0.77  0.77           C  
ATOM    182  CD1 PHE D  13     -33.895   5.726 -40.451  0.77  0.77           C  
ATOM    183  CD2 PHE D  13     -34.839   7.060 -38.689  0.77  0.77           C  
ATOM    184  CE1 PHE D  13     -35.071   5.883 -41.191  0.77  0.77           C  
ATOM    185  CE2 PHE D  13     -36.011   7.225 -39.428  0.77  0.77           C  
ATOM    186  CZ  PHE D  13     -36.125   6.640 -40.684  0.77  0.77           C  
ATOM    187  H   PHE D  13     -30.304   6.746 -36.992  0.77  0.77           H  
ATOM    188  HA  PHE D  13     -30.953   7.164 -39.729  0.77  0.77           H  
ATOM    189  HB2 PHE D  13     -32.695   6.272 -37.368  0.77  0.77           H  
ATOM    190  HB3 PHE D  13     -31.987   5.276 -38.598  0.77  0.77           H  
ATOM    191  HD1 PHE D  13     -33.079   5.141 -40.862  0.77  0.77           H  
ATOM    192  HD2 PHE D  13     -34.776   7.537 -37.712  0.77  0.77           H  
ATOM    193  HE1 PHE D  13     -35.157   5.444 -42.179  0.77  0.77           H  
ATOM    194  HE2 PHE D  13     -36.817   7.835 -39.022  0.77  0.77           H  
ATOM    195  HZ  PHE D  13     -37.027   6.788 -41.272  0.77  0.77           H  
ATOM    196  N   ASP D  14     -32.643   9.210 -37.660  0.77  0.77           N  
ATOM    197  CA  ASP D  14     -33.449  10.437 -37.644  0.77  0.77           C  
ATOM    198  C   ASP D  14     -32.580  11.654 -38.036  0.77  0.77           C  
ATOM    199  O   ASP D  14     -33.062  12.656 -38.567  0.77  0.77           O  
ATOM    200  CB  ASP D  14     -34.089  10.675 -36.270  0.77  0.77           C  
ATOM    201  CG  ASP D  14     -35.454  10.013 -36.034  0.77  0.77           C  
ATOM    202  OD1 ASP D  14     -36.083   9.662 -37.072  0.77  0.77           O  
ATOM    203  OD2 ASP D  14     -35.806   9.927 -34.820  0.77  0.77           O1-
ATOM    204  H   ASP D  14     -32.535   8.667 -36.791  0.77  0.77           H  
ATOM    205  HA  ASP D  14     -34.196  10.335 -38.440  0.77  0.77           H  
ATOM    206  HB2 ASP D  14     -34.266  11.750 -36.129  0.77  0.77           H  
ATOM    207  HB3 ASP D  14     -33.403  10.369 -35.470  0.77  0.77           H  
ATOM    208  N   LYS D  15     -31.267  11.611 -37.612  0.76  0.76           N  
ATOM    209  CA  LYS D  15     -30.336  12.711 -37.828  0.76  0.76           C  
ATOM    210  C   LYS D  15     -29.765  12.772 -39.258  0.76  0.76           C  
ATOM    211  O   LYS D  15     -29.587  13.859 -39.818  0.76  0.76           O  
ATOM    212  CB  LYS D  15     -29.179  12.580 -36.831  0.76  0.76           C  
ATOM    213  CG  LYS D  15     -28.149  13.703 -36.846  0.76  0.76           C  
ATOM    214  CD  LYS D  15     -28.737  15.042 -36.404  0.76  0.76           C  
ATOM    215  CE  LYS D  15     -27.672  16.096 -36.150  0.76  0.76           C  
ATOM    216  NZ  LYS D  15     -26.759  15.649 -35.070  0.76  0.76           N1+
ATOM    217  H   LYS D  15     -30.964  10.781 -37.082  0.76  0.76           H  
ATOM    218  HA  LYS D  15     -30.890  13.640 -37.655  0.76  0.76           H  
ATOM    219  HB2 LYS D  15     -28.641  11.645 -37.020  0.76  0.76           H  
ATOM    220  HB3 LYS D  15     -29.586  12.502 -35.815  0.76  0.76           H  
ATOM    221  HG2 LYS D  15     -27.689  13.805 -37.834  0.76  0.76           H  
ATOM    222  HG3 LYS D  15     -27.346  13.393 -36.168  0.76  0.76           H  
ATOM    223  HD2 LYS D  15     -29.337  14.906 -35.496  0.76  0.76           H  
ATOM    224  HD3 LYS D  15     -29.418  15.417 -37.176  0.76  0.76           H  
ATOM    225  HE2 LYS D  15     -28.125  17.032 -35.811  0.76  0.76           H  
ATOM    226  HE3 LYS D  15     -27.056  16.288 -37.033  0.76  0.76           H  
ATOM    227  HZ1 LYS D  15     -27.281  15.254 -34.251  0.76  0.76           H  
ATOM    228  HZ2 LYS D  15     -26.166  16.414 -34.726  0.76  0.76           H  
ATOM    229  HZ3 LYS D  15     -26.145  14.890 -35.391  0.76  0.76           H  
ATOM    230  N   LEU D  16     -29.246  11.590 -39.760  0.82  0.82           N  
ATOM    231  CA  LEU D  16     -28.477  11.591 -41.001  0.82  0.82           C  
ATOM    232  C   LEU D  16     -29.352  11.303 -42.226  0.82  0.82           C  
ATOM    233  O   LEU D  16     -28.963  11.577 -43.363  0.82  0.82           O  
ATOM    234  CB  LEU D  16     -27.320  10.580 -40.976  0.82  0.82           C  
ATOM    235  CG  LEU D  16     -26.286  10.800 -39.856  0.82  0.82           C  
ATOM    236  CD1 LEU D  16     -25.218   9.707 -39.930  0.82  0.82           C  
ATOM    237  CD2 LEU D  16     -25.616  12.173 -39.935  0.82  0.82           C  
ATOM    238  H   LEU D  16     -29.390  10.697 -39.270  0.82  0.82           H  
ATOM    239  HA  LEU D  16     -28.074  12.597 -41.163  0.82  0.82           H  
ATOM    240  HB2 LEU D  16     -26.803  10.612 -41.945  0.82  0.82           H  
ATOM    241  HB3 LEU D  16     -27.726   9.564 -40.896  0.82  0.82           H  
ATOM    242  HG  LEU D  16     -26.785  10.718 -38.884  0.82  0.82           H  
ATOM    243 HD11 LEU D  16     -24.698   9.723 -40.894  0.82  0.82           H  
ATOM    244 HD12 LEU D  16     -25.667   8.716 -39.804  0.82  0.82           H  
ATOM    245 HD13 LEU D  16     -24.469   9.836 -39.143  0.82  0.82           H  
ATOM    246 HD21 LEU D  16     -25.146  12.329 -40.912  0.82  0.82           H  
ATOM    247 HD22 LEU D  16     -24.841  12.270 -39.167  0.82  0.82           H  
ATOM    248 HD23 LEU D  16     -26.335  12.979 -39.769  0.82  0.82           H  
ATOM    249  N   GLY D  17     -30.502  10.580 -41.986  0.81  0.81           N  
ATOM    250  CA  GLY D  17     -31.363  10.171 -43.081  0.81  0.81           C  
ATOM    251  C   GLY D  17     -30.850   8.932 -43.812  0.81  0.81           C  
ATOM    252  O   GLY D  17     -31.280   8.616 -44.921  0.81  0.81           O  
ATOM    253  H   GLY D  17     -30.793  10.352 -41.029  0.81  0.81           H  
ATOM    254  HA2 GLY D  17     -31.449  10.992 -43.799  0.81  0.81           H  
ATOM    255  HA3 GLY D  17     -32.349   9.944 -42.664  0.81  0.81           H  
ATOM    256  N   LEU D  18     -29.995   8.143 -43.070  0.81  0.81           N  
ATOM    257  CA  LEU D  18     -29.546   6.840 -43.531  0.81  0.81           C  
ATOM    258  C   LEU D  18     -30.625   5.849 -43.085  0.81  0.81           C  
ATOM    259  O   LEU D  18     -31.417   6.093 -42.177  0.81  0.81           O  
ATOM    260  CB  LEU D  18     -28.197   6.463 -42.915  0.81  0.81           C  
ATOM    261  CG  LEU D  18     -27.011   7.318 -43.396  0.81  0.81           C  
ATOM    262  CD1 LEU D  18     -25.745   6.902 -42.645  0.81  0.81           C  
ATOM    263  CD2 LEU D  18     -26.775   7.197 -44.902  0.81  0.81           C  
ATOM    264  H   LEU D  18     -29.722   8.478 -42.151  0.81  0.81           H  
ATOM    265  HA  LEU D  18     -29.514   6.827 -44.626  0.81  0.81           H  
ATOM    266  HB2 LEU D  18     -27.981   5.410 -43.122  0.81  0.81           H  
ATOM    267  HB3 LEU D  18     -28.269   6.543 -41.821  0.81  0.81           H  
ATOM    268  HG  LEU D  18     -27.210   8.371 -43.164  0.81  0.81           H  
ATOM    269 HD11 LEU D  18     -25.478   5.861 -42.858  0.81  0.81           H  
ATOM    270 HD12 LEU D  18     -25.883   7.000 -41.563  0.81  0.81           H  
ATOM    271 HD13 LEU D  18     -24.900   7.535 -42.933  0.81  0.81           H  
ATOM    272 HD21 LEU D  18     -26.654   6.151 -45.202  0.81  0.81           H  
ATOM    273 HD22 LEU D  18     -25.871   7.740 -45.198  0.81  0.81           H  
ATOM    274 HD23 LEU D  18     -27.606   7.623 -45.472  0.81  0.81           H  
ATOM    275  N   SER D  19     -30.608   4.625 -43.728  0.80  0.80           N  
ATOM    276  CA  SER D  19     -31.567   3.599 -43.338  0.80  0.80           C  
ATOM    277  C   SER D  19     -31.118   3.015 -41.990  0.80  0.80           C  
ATOM    278  O   SER D  19     -29.970   3.113 -41.551  0.80  0.80           O  
ATOM    279  CB  SER D  19     -31.730   2.476 -44.364  0.80  0.80           C  
ATOM    280  OG  SER D  19     -30.775   1.436 -44.164  0.80  0.80           O  
ATOM    281  H   SER D  19     -29.926   4.419 -44.454  0.80  0.80           H  
ATOM    282  HA  SER D  19     -32.536   4.096 -43.205  0.80  0.80           H  
ATOM    283  HB2 SER D  19     -31.666   2.843 -45.394  0.80  0.80           H  
ATOM    284  HB3 SER D  19     -32.714   2.011 -44.241  0.80  0.80           H  
ATOM    285  HG  SER D  19     -29.993   1.649 -44.781  0.80  0.80           H  
ATOM    286  N   LYS D  20     -32.080   2.249 -41.358  0.76  0.76           N  
ATOM    287  CA  LYS D  20     -31.834   1.649 -40.046  0.76  0.76           C  
ATOM    288  C   LYS D  20     -30.807   0.497 -40.126  0.76  0.76           C  
ATOM    289  O   LYS D  20     -30.329  -0.014 -39.115  0.76  0.76           O  
ATOM    290  CB  LYS D  20     -33.138   1.146 -39.403  0.76  0.76           C  
ATOM    291  CG  LYS D  20     -34.185   2.258 -39.243  0.76  0.76           C  
ATOM    292  CD  LYS D  20     -35.435   1.783 -38.491  0.76  0.76           C  
ATOM    293  CE  LYS D  20     -36.637   2.715 -38.644  0.76  0.76           C  
ATOM    294  NZ  LYS D  20     -36.323   4.085 -38.241  0.76  0.76           N1+
ATOM    295  H   LYS D  20     -32.980   2.107 -41.801  0.76  0.76           H  
ATOM    296  HA  LYS D  20     -31.383   2.425 -39.415  0.76  0.76           H  
ATOM    297  HB2 LYS D  20     -32.914   0.714 -38.420  0.76  0.76           H  
ATOM    298  HB3 LYS D  20     -33.561   0.337 -40.012  0.76  0.76           H  
ATOM    299  HG2 LYS D  20     -34.484   2.624 -40.231  0.76  0.76           H  
ATOM    300  HG3 LYS D  20     -33.733   3.097 -38.702  0.76  0.76           H  
ATOM    301  HD2 LYS D  20     -35.193   1.656 -37.430  0.76  0.76           H  
ATOM    302  HD3 LYS D  20     -35.730   0.794 -38.863  0.76  0.76           H  
ATOM    303  HE2 LYS D  20     -37.480   2.380 -38.032  0.76  0.76           H  
ATOM    304  HE3 LYS D  20     -36.956   2.763 -39.690  0.76  0.76           H  
ATOM    305  HZ1 LYS D  20     -36.184   4.167 -37.161  0.76  0.76           H  
ATOM    306  HZ2 LYS D  20     -37.063   4.766 -38.423  0.76  0.76           H  
ATOM    307  HZ3 LYS D  20     -35.447   4.476 -38.602  0.76  0.76           H  
ATOM    308  N   ARG D  21     -30.494   0.074 -41.405  0.75  0.75           N  
ATOM    309  CA  ARG D  21     -29.478  -0.939 -41.692  0.75  0.75           C  
ATOM    310  C   ARG D  21     -28.099  -0.247 -41.736  0.75  0.75           C  
ATOM    311  O   ARG D  21     -27.060  -0.835 -41.434  0.75  0.75           O  
ATOM    312  CB  ARG D  21     -29.773  -1.598 -43.051  0.75  0.75           C  
ATOM    313  CG  ARG D  21     -28.962  -2.875 -43.326  0.75  0.75           C  
ATOM    314  CD  ARG D  21     -28.412  -2.906 -44.756  0.75  0.75           C  
ATOM    315  NE  ARG D  21     -27.373  -1.894 -44.940  0.75  0.75           N  
ATOM    316  CZ  ARG D  21     -26.120  -1.951 -44.439  0.75  0.75           C  
ATOM    317  NH1 ARG D  21     -25.600  -3.006 -43.803  0.75  0.75           N  
ATOM    318  NH2 ARG D  21     -25.358  -0.858 -44.548  0.75  0.75           N1+
ATOM    319  H   ARG D  21     -30.973   0.503 -42.199  0.75  0.75           H  
ATOM    320  HA  ARG D  21     -29.477  -1.674 -40.879  0.75  0.75           H  
ATOM    321  HB2 ARG D  21     -29.608  -0.868 -43.851  0.75  0.75           H  
ATOM    322  HB3 ARG D  21     -30.840  -1.856 -43.103  0.75  0.75           H  
ATOM    323  HG2 ARG D  21     -29.616  -3.743 -43.181  0.75  0.75           H  
ATOM    324  HG3 ARG D  21     -28.140  -2.981 -42.612  0.75  0.75           H  
ATOM    325  HD2 ARG D  21     -29.207  -2.705 -45.483  0.75  0.75           H  
ATOM    326  HD3 ARG D  21     -27.992  -3.887 -45.002  0.75  0.75           H  
ATOM    327  HE  ARG D  21     -27.554  -0.944 -45.340  0.75  0.75           H  
ATOM    328 HH11 ARG D  21     -26.044  -3.897 -43.681  0.75  0.75           H  
ATOM    329 HH12 ARG D  21     -24.666  -2.788 -43.327  0.75  0.75           H  
ATOM    330 HH21 ARG D  21     -24.461  -0.852 -44.058  0.75  0.75           H  
ATOM    331 HH22 ARG D  21     -25.856  -0.023 -44.974  0.75  0.75           H  
ATOM    332  N   ASP D  22     -28.110   1.015 -42.299  0.83  0.83           N  
ATOM    333  CA  ASP D  22     -26.894   1.723 -42.697  0.83  0.83           C  
ATOM    334  C   ASP D  22     -26.445   2.654 -41.567  0.83  0.83           C  
ATOM    335  O   ASP D  22     -25.258   2.925 -41.382  0.83  0.83           O  
ATOM    336  CB  ASP D  22     -27.095   2.517 -43.977  0.83  0.83           C  
ATOM    337  CG  ASP D  22     -27.672   1.587 -45.025  0.83  0.83           C  
ATOM    338  OD1 ASP D  22     -28.854   1.877 -45.387  0.83  0.83           O  
ATOM    339  OD2 ASP D  22     -26.959   0.586 -45.350  0.83  0.83           O1-
ATOM    340  H   ASP D  22     -29.015   1.469 -42.436  0.83  0.83           H  
ATOM    341  HA  ASP D  22     -26.098   0.985 -42.825  0.83  0.83           H  
ATOM    342  HB2 ASP D  22     -26.148   2.938 -44.332  0.83  0.83           H  
ATOM    343  HB3 ASP D  22     -27.781   3.353 -43.813  0.83  0.83           H  
ATOM    344  N   ALA D  23     -27.459   3.219 -40.825  0.88  0.88           N  
ATOM    345  CA  ALA D  23     -27.187   4.081 -39.686  0.88  0.88           C  
ATOM    346  C   ALA D  23     -26.434   3.278 -38.621  0.88  0.88           C  
ATOM    347  O   ALA D  23     -25.455   3.737 -38.032  0.88  0.88           O  
ATOM    348  CB  ALA D  23     -28.477   4.637 -39.107  0.88  0.88           C  
ATOM    349  H   ALA D  23     -28.439   3.068 -41.107  0.88  0.88           H  
ATOM    350  HA  ALA D  23     -26.535   4.894 -40.026  0.88  0.88           H  
ATOM    351  HB1 ALA D  23     -29.011   5.242 -39.847  0.88  0.88           H  
ATOM    352  HB2 ALA D  23     -28.268   5.263 -38.239  0.88  0.88           H  
ATOM    353  HB3 ALA D  23     -29.154   3.838 -38.783  0.88  0.88           H  
ATOM    354  N   LYS D  24     -26.938   2.008 -38.359  0.83  0.83           N  
ATOM    355  CA  LYS D  24     -26.302   1.151 -37.353  0.83  0.83           C  
ATOM    356  C   LYS D  24     -24.877   0.760 -37.786  0.83  0.83           C  
ATOM    357  O   LYS D  24     -24.029   0.348 -36.990  0.83  0.83           O  
ATOM    358  CB  LYS D  24     -27.146  -0.088 -36.989  0.83  0.83           C  
ATOM    359  CG  LYS D  24     -27.165  -1.219 -38.028  0.83  0.83           C  
ATOM    360  CD  LYS D  24     -26.020  -2.237 -37.871  0.83  0.83           C  
ATOM    361  CE  LYS D  24     -25.456  -2.658 -39.222  0.83  0.83           C  
ATOM    362  NZ  LYS D  24     -24.181  -3.386 -39.041  0.83  0.83           N1+
ATOM    363  H   LYS D  24     -27.762   1.690 -38.864  0.83  0.83           H  
ATOM    364  HA  LYS D  24     -26.182   1.775 -36.461  0.83  0.83           H  
ATOM    365  HB2 LYS D  24     -28.181   0.239 -36.834  0.83  0.83           H  
ATOM    366  HB3 LYS D  24     -26.799  -0.493 -36.030  0.83  0.83           H  
ATOM    367  HG2 LYS D  24     -27.179  -0.779 -39.025  0.83  0.83           H  
ATOM    368  HG3 LYS D  24     -28.110  -1.768 -37.926  0.83  0.83           H  
ATOM    369  HD2 LYS D  24     -26.393  -3.121 -37.339  0.83  0.83           H  
ATOM    370  HD3 LYS D  24     -25.220  -1.833 -37.243  0.83  0.83           H  
ATOM    371  HE2 LYS D  24     -25.224  -1.785 -39.834  0.83  0.83           H  
ATOM    372  HE3 LYS D  24     -26.136  -3.313 -39.775  0.83  0.83           H  
ATOM    373  HZ1 LYS D  24     -23.589  -3.032 -38.283  0.83  0.83           H  
ATOM    374  HZ2 LYS D  24     -23.557  -3.182 -39.919  0.83  0.83           H  
ATOM    375  HZ3 LYS D  24     -24.255  -4.408 -38.998  0.83  0.83           H  
ATOM    376  N   GLU D  25     -24.625   0.847 -39.142  0.86  0.86           N  
ATOM    377  CA  GLU D  25     -23.311   0.516 -39.676  0.86  0.86           C  
ATOM    378  C   GLU D  25     -22.331   1.603 -39.221  0.86  0.86           C  
ATOM    379  O   GLU D  25     -21.174   1.324 -38.909  0.86  0.86           O  
ATOM    380  CB  GLU D  25     -23.297   0.413 -41.205  0.86  0.86           C  
ATOM    381  CG  GLU D  25     -22.285  -0.624 -41.701  0.86  0.86           C  
ATOM    382  CD  GLU D  25     -23.002  -1.958 -41.793  0.86  0.86           C  
ATOM    383  OE1 GLU D  25     -23.718  -2.125 -42.828  0.86  0.86           O  
ATOM    384  OE2 GLU D  25     -22.887  -2.751 -40.806  0.86  0.86           O1-
ATOM    385  H   GLU D  25     -25.364   1.157 -39.768  0.86  0.86           H  
ATOM    386  HA  GLU D  25     -23.006  -0.427 -39.210  0.86  0.86           H  
ATOM    387  HB2 GLU D  25     -23.037   1.383 -41.647  0.86  0.86           H  
ATOM    388  HB3 GLU D  25     -24.299   0.163 -41.572  0.86  0.86           H  
ATOM    389  HG2 GLU D  25     -21.403  -0.690 -41.055  0.86  0.86           H  
ATOM    390  HG3 GLU D  25     -21.937  -0.353 -42.705  0.86  0.86           H  
ATOM    391  N   LEU D  26     -22.819   2.897 -39.228  0.86  0.86           N  
ATOM    392  CA  LEU D  26     -21.968   4.026 -38.850  0.86  0.86           C  
ATOM    393  C   LEU D  26     -21.712   4.034 -37.328  0.86  0.86           C  
ATOM    394  O   LEU D  26     -20.865   4.763 -36.813  0.86  0.86           O  
ATOM    395  CB  LEU D  26     -22.569   5.363 -39.308  0.86  0.86           C  
ATOM    396  CG  LEU D  26     -21.581   6.243 -40.105  0.86  0.86           C  
ATOM    397  CD1 LEU D  26     -22.293   7.504 -40.599  0.86  0.86           C  
ATOM    398  CD2 LEU D  26     -20.347   6.646 -39.296  0.86  0.86           C  
ATOM    399  H   LEU D  26     -23.794   3.055 -39.492  0.86  0.86           H  
ATOM    400  HA  LEU D  26     -20.998   3.847 -39.328  0.86  0.86           H  
ATOM    401  HB2 LEU D  26     -22.938   5.929 -38.444  0.86  0.86           H  
ATOM    402  HB3 LEU D  26     -23.443   5.182 -39.947  0.86  0.86           H  
ATOM    403  HG  LEU D  26     -21.246   5.680 -40.985  0.86  0.86           H  
ATOM    404 HD11 LEU D  26     -22.632   8.119 -39.759  0.86  0.86           H  
ATOM    405 HD12 LEU D  26     -23.166   7.244 -41.204  0.86  0.86           H  
ATOM    406 HD13 LEU D  26     -21.627   8.112 -41.219  0.86  0.86           H  
ATOM    407 HD21 LEU D  26     -20.629   7.156 -38.369  0.86  0.86           H  
ATOM    408 HD22 LEU D  26     -19.711   7.326 -39.873  0.86  0.86           H  
ATOM    409 HD23 LEU D  26     -19.734   5.777 -39.039  0.86  0.86           H  
ATOM    410  N   VAL D  27     -22.516   3.199 -36.586  0.87  0.87           N  
ATOM    411  CA  VAL D  27     -22.317   2.943 -35.166  0.87  0.87           C  
ATOM    412  C   VAL D  27     -21.370   1.733 -35.042  0.87  0.87           C  
ATOM    413  O   VAL D  27     -20.380   1.757 -34.304  0.87  0.87           O  
ATOM    414  CB  VAL D  27     -23.644   2.718 -34.415  0.87  0.87           C  
ATOM    415  CG1 VAL D  27     -23.391   2.453 -32.931  0.87  0.87           C  
ATOM    416  CG2 VAL D  27     -24.576   3.923 -34.543  0.87  0.87           C  
ATOM    417  H   VAL D  27     -23.281   2.736 -37.064  0.87  0.87           H  
ATOM    418  HA  VAL D  27     -21.792   3.804 -34.734  0.87  0.87           H  
ATOM    419  HB  VAL D  27     -24.166   1.846 -34.826  0.87  0.87           H  
ATOM    420 HG11 VAL D  27     -22.759   3.229 -32.487  0.87  0.87           H  
ATOM    421 HG12 VAL D  27     -22.897   1.487 -32.802  0.87  0.87           H  
ATOM    422 HG13 VAL D  27     -24.329   2.419 -32.368  0.87  0.87           H  
ATOM    423 HG21 VAL D  27     -24.098   4.839 -34.180  0.87  0.87           H  
ATOM    424 HG22 VAL D  27     -25.492   3.766 -33.966  0.87  0.87           H  
ATOM    425 HG23 VAL D  27     -24.874   4.079 -35.581  0.87  0.87           H  
ATOM    426  N   GLU D  28     -21.693   0.590 -35.750  0.88  0.88           N  
ATOM    427  CA  GLU D  28     -20.828  -0.578 -35.632  0.88  0.88           C  
ATOM    428  C   GLU D  28     -19.407  -0.255 -36.101  0.88  0.88           C  
ATOM    429  O   GLU D  28     -18.441  -0.727 -35.498  0.88  0.88           O  
ATOM    430  CB  GLU D  28     -21.362  -1.805 -36.380  0.88  0.88           C  
ATOM    431  CG  GLU D  28     -22.343  -2.619 -35.535  0.88  0.88           C  
ATOM    432  CD  GLU D  28     -21.749  -3.328 -34.318  0.88  0.88           C  
ATOM    433  OE1 GLU D  28     -22.595  -3.728 -33.454  0.88  0.88           O  
ATOM    434  OE2 GLU D  28     -20.492  -3.471 -34.269  0.88  0.88           O1-
ATOM    435  H   GLU D  28     -22.556   0.549 -36.311  0.88  0.88           H  
ATOM    436  HA  GLU D  28     -20.747  -0.789 -34.558  0.88  0.88           H  
ATOM    437  HB2 GLU D  28     -20.532  -2.457 -36.681  0.88  0.88           H  
ATOM    438  HB3 GLU D  28     -21.856  -1.495 -37.308  0.88  0.88           H  
ATOM    439  HG2 GLU D  28     -22.782  -3.402 -36.164  0.88  0.88           H  
ATOM    440  HG3 GLU D  28     -23.166  -1.974 -35.207  0.88  0.88           H  
ATOM    441  N   LEU D  29     -19.255   0.532 -37.225  0.94  0.94           N  
ATOM    442  CA  LEU D  29     -17.916   0.875 -37.724  0.94  0.94           C  
ATOM    443  C   LEU D  29     -17.122   1.751 -36.731  0.94  0.94           C  
ATOM    444  O   LEU D  29     -15.895   1.840 -36.782  0.94  0.94           O  
ATOM    445  CB  LEU D  29     -17.976   1.589 -39.082  0.94  0.94           C  
ATOM    446  CG  LEU D  29     -18.334   0.655 -40.257  0.94  0.94           C  
ATOM    447  CD1 LEU D  29     -18.710   1.485 -41.487  0.94  0.94           C  
ATOM    448  CD2 LEU D  29     -17.182  -0.290 -40.608  0.94  0.94           C  
ATOM    449  H   LEU D  29     -20.083   0.863 -37.746  0.94  0.94           H  
ATOM    450  HA  LEU D  29     -17.361  -0.064 -37.805  0.94  0.94           H  
ATOM    451  HB2 LEU D  29     -17.012   2.068 -39.296  0.94  0.94           H  
ATOM    452  HB3 LEU D  29     -18.707   2.406 -39.021  0.94  0.94           H  
ATOM    453  HG  LEU D  29     -19.201   0.041 -39.989  0.94  0.94           H  
ATOM    454 HD11 LEU D  29     -17.876   2.116 -41.811  0.94  0.94           H  
ATOM    455 HD12 LEU D  29     -19.565   2.135 -41.272  0.94  0.94           H  
ATOM    456 HD13 LEU D  29     -18.991   0.836 -42.324  0.94  0.94           H  
ATOM    457 HD21 LEU D  29     -16.272   0.267 -40.855  0.94  0.94           H  
ATOM    458 HD22 LEU D  29     -17.441  -0.911 -41.473  0.94  0.94           H  
ATOM    459 HD23 LEU D  29     -16.951  -0.968 -39.781  0.94  0.94           H  
ATOM    460  N   PHE D  30     -17.885   2.465 -35.830  0.88  0.88           N  
ATOM    461  CA  PHE D  30     -17.280   3.288 -34.784  0.88  0.88           C  
ATOM    462  C   PHE D  30     -16.800   2.335 -33.680  0.88  0.88           C  
ATOM    463  O   PHE D  30     -15.666   2.412 -33.201  0.88  0.88           O  
ATOM    464  CB  PHE D  30     -18.265   4.342 -34.262  0.88  0.88           C  
ATOM    465  CG  PHE D  30     -17.783   5.146 -33.078  0.88  0.88           C  
ATOM    466  CD1 PHE D  30     -16.628   5.936 -33.160  0.88  0.88           C  
ATOM    467  CD2 PHE D  30     -18.508   5.122 -31.875  0.88  0.88           C  
ATOM    468  CE1 PHE D  30     -16.205   6.684 -32.060  0.88  0.88           C  
ATOM    469  CE2 PHE D  30     -18.077   5.863 -30.776  0.88  0.88           C  
ATOM    470  CZ  PHE D  30     -16.929   6.646 -30.869  0.88  0.88           C  
ATOM    471  H   PHE D  30     -18.896   2.385 -35.881  0.88  0.88           H  
ATOM    472  HA  PHE D  30     -16.391   3.773 -35.206  0.88  0.88           H  
ATOM    473  HB2 PHE D  30     -19.217   3.869 -33.999  0.88  0.88           H  
ATOM    474  HB3 PHE D  30     -18.510   5.041 -35.073  0.88  0.88           H  
ATOM    475  HD1 PHE D  30     -16.048   5.973 -34.080  0.88  0.88           H  
ATOM    476  HD2 PHE D  30     -19.413   4.523 -31.784  0.88  0.88           H  
ATOM    477  HE1 PHE D  30     -15.315   7.304 -32.129  0.88  0.88           H  
ATOM    478  HE2 PHE D  30     -18.638   5.834 -29.846  0.88  0.88           H  
ATOM    479  HZ  PHE D  30     -16.598   7.229 -30.015  0.88  0.88           H  
ATOM    480  N   PHE D  31     -17.737   1.407 -33.244  0.88  0.88           N  
ATOM    481  CA  PHE D  31     -17.380   0.468 -32.186  0.88  0.88           C  
ATOM    482  C   PHE D  31     -16.300  -0.512 -32.671  0.88  0.88           C  
ATOM    483  O   PHE D  31     -15.513  -1.036 -31.880  0.88  0.88           O  
ATOM    484  CB  PHE D  31     -18.576  -0.354 -31.680  0.88  0.88           C  
ATOM    485  CG  PHE D  31     -19.584   0.400 -30.839  0.88  0.88           C  
ATOM    486  CD1 PHE D  31     -19.189   1.279 -29.820  0.88  0.88           C  
ATOM    487  CD2 PHE D  31     -20.953   0.156 -31.012  0.88  0.88           C  
ATOM    488  CE1 PHE D  31     -20.137   1.933 -29.031  0.88  0.88           C  
ATOM    489  CE2 PHE D  31     -21.901   0.799 -30.211  0.88  0.88           C  
ATOM    490  CZ  PHE D  31     -21.493   1.695 -29.230  0.88  0.88           C  
ATOM    491  H   PHE D  31     -18.674   1.398 -33.666  0.88  0.88           H  
ATOM    492  HA  PHE D  31     -16.919   1.050 -31.382  0.88  0.88           H  
ATOM    493  HB2 PHE D  31     -18.219  -1.194 -31.068  0.88  0.88           H  
ATOM    494  HB3 PHE D  31     -19.085  -0.804 -32.543  0.88  0.88           H  
ATOM    495  HD1 PHE D  31     -18.139   1.464 -29.616  0.88  0.88           H  
ATOM    496  HD2 PHE D  31     -21.295  -0.535 -31.779  0.88  0.88           H  
ATOM    497  HE1 PHE D  31     -19.816   2.623 -28.255  0.88  0.88           H  
ATOM    498  HE2 PHE D  31     -22.961   0.615 -30.361  0.88  0.88           H  
ATOM    499  HZ  PHE D  31     -22.229   2.204 -28.614  0.88  0.88           H  
ATOM    500  N   GLU D  32     -16.325  -0.824 -34.009  0.89  0.89           N  
ATOM    501  CA  GLU D  32     -15.376  -1.745 -34.628  0.89  0.89           C  
ATOM    502  C   GLU D  32     -13.928  -1.354 -34.333  0.89  0.89           C  
ATOM    503  O   GLU D  32     -13.079  -2.209 -34.066  0.89  0.89           O  
ATOM    504  CB  GLU D  32     -15.625  -1.803 -36.141  0.89  0.89           C  
ATOM    505  CG  GLU D  32     -14.712  -2.723 -36.930  0.89  0.89           C  
ATOM    506  CD  GLU D  32     -14.812  -4.229 -36.699  0.89  0.89           C  
ATOM    507  OE1 GLU D  32     -15.680  -4.621 -35.856  0.89  0.89           O  
ATOM    508  OE2 GLU D  32     -14.009  -4.913 -37.416  0.89  0.89           O1-
ATOM    509  H   GLU D  32     -17.093  -0.461 -34.592  0.89  0.89           H  
ATOM    510  HA  GLU D  32     -15.541  -2.710 -34.155  0.89  0.89           H  
ATOM    511  HB2 GLU D  32     -15.512  -0.795 -36.556  0.89  0.89           H  
ATOM    512  HB3 GLU D  32     -16.659  -2.103 -36.334  0.89  0.89           H  
ATOM    513  HG2 GLU D  32     -13.678  -2.411 -36.769  0.89  0.89           H  
ATOM    514  HG3 GLU D  32     -14.920  -2.563 -37.996  0.89  0.89           H  
ATOM    515  N   GLU D  33     -13.601  -0.022 -34.465  0.90  0.90           N  
ATOM    516  CA  GLU D  33     -12.218   0.390 -34.246  0.90  0.90           C  
ATOM    517  C   GLU D  33     -11.901   0.446 -32.735  0.90  0.90           C  
ATOM    518  O   GLU D  33     -10.745   0.393 -32.314  0.90  0.90           O  
ATOM    519  CB  GLU D  33     -11.855   1.679 -34.986  0.90  0.90           C  
ATOM    520  CG  GLU D  33     -11.836   1.505 -36.513  0.90  0.90           C  
ATOM    521  CD  GLU D  33     -10.843   0.464 -37.048  0.90  0.90           C  
ATOM    522  OE1 GLU D  33     -11.322  -0.339 -37.916  0.90  0.90           O  
ATOM    523  OE2 GLU D  33      -9.685   0.472 -36.550  0.90  0.90           O1-
ATOM    524  H   GLU D  33     -14.315   0.660 -34.709  0.90  0.90           H  
ATOM    525  HA  GLU D  33     -11.580  -0.412 -34.624  0.90  0.90           H  
ATOM    526  HB2 GLU D  33     -10.871   2.029 -34.651  0.90  0.90           H  
ATOM    527  HB3 GLU D  33     -12.570   2.470 -34.726  0.90  0.90           H  
ATOM    528  HG2 GLU D  33     -11.575   2.465 -36.974  0.90  0.90           H  
ATOM    529  HG3 GLU D  33     -12.845   1.255 -36.863  0.90  0.90           H  
ATOM    530  N   ILE D  34     -12.984   0.552 -31.886  0.91  0.91           N  
ATOM    531  CA  ILE D  34     -12.837   0.437 -30.428  0.91  0.91           C  
ATOM    532  C   ILE D  34     -12.575  -1.052 -30.081  0.91  0.91           C  
ATOM    533  O   ILE D  34     -11.733  -1.367 -29.232  0.91  0.91           O  
ATOM    534  CB  ILE D  34     -14.042   1.057 -29.680  0.91  0.91           C  
ATOM    535  CG1 ILE D  34     -14.077   2.581 -29.945  0.91  0.91           C  
ATOM    536  CG2 ILE D  34     -13.998   0.753 -28.177  0.91  0.91           C  
ATOM    537  CD1 ILE D  34     -15.237   3.317 -29.292  0.91  0.91           C  
ATOM    538  H   ILE D  34     -13.903   0.689 -32.297  0.91  0.91           H  
ATOM    539  HA  ILE D  34     -11.921   0.977 -30.152  0.91  0.91           H  
ATOM    540  HB  ILE D  34     -14.970   0.622 -30.065  0.91  0.91           H  
ATOM    541 HG12 ILE D  34     -14.137   2.763 -31.024  0.91  0.91           H  
ATOM    542 HG13 ILE D  34     -13.137   3.035 -29.612  0.91  0.91           H  
ATOM    543 HG21 ILE D  34     -13.106   1.178 -27.709  0.91  0.91           H  
ATOM    544 HG22 ILE D  34     -14.004  -0.325 -27.991  0.91  0.91           H  
ATOM    545 HG23 ILE D  34     -14.876   1.155 -27.662  0.91  0.91           H  
ATOM    546 HD11 ILE D  34     -16.194   2.877 -29.581  0.91  0.91           H  
ATOM    547 HD12 ILE D  34     -15.236   4.364 -29.609  0.91  0.91           H  
ATOM    548 HD13 ILE D  34     -15.160   3.310 -28.201  0.91  0.91           H  
ATOM    549  N   ARG D  35     -13.337  -1.988 -30.775  0.84  0.84           N  
ATOM    550  CA  ARG D  35     -13.063  -3.422 -30.665  0.84  0.84           C  
ATOM    551  C   ARG D  35     -11.560  -3.639 -30.966  0.84  0.84           C  
ATOM    552  O   ARG D  35     -10.816  -4.258 -30.200  0.84  0.84           O  
ATOM    553  CB  ARG D  35     -13.888  -4.308 -31.638  0.84  0.84           C  
ATOM    554  CG  ARG D  35     -15.396  -4.396 -31.363  0.84  0.84           C  
ATOM    555  CD  ARG D  35     -16.106  -5.429 -32.256  0.84  0.84           C  
ATOM    556  NE  ARG D  35     -16.497  -4.938 -33.585  0.84  0.84           N  
ATOM    557  CZ  ARG D  35     -17.725  -4.529 -33.973  0.84  0.84           C  
ATOM    558  NH1 ARG D  35     -18.735  -4.341 -33.124  0.84  0.84           N  
ATOM    559  NH2 ARG D  35     -17.928  -4.290 -35.278  0.84  0.84           N1+
ATOM    560  H   ARG D  35     -14.120  -1.654 -31.354  0.84  0.84           H  
ATOM    561  HA  ARG D  35     -13.247  -3.716 -29.625  0.84  0.84           H  
ATOM    562  HB2 ARG D  35     -13.474  -5.325 -31.588  0.84  0.84           H  
ATOM    563  HB3 ARG D  35     -13.744  -3.988 -32.672  0.84  0.84           H  
ATOM    564  HG2 ARG D  35     -15.875  -3.422 -31.478  0.84  0.84           H  
ATOM    565  HG3 ARG D  35     -15.530  -4.701 -30.318  0.84  0.84           H  
ATOM    566  HD2 ARG D  35     -17.004  -5.799 -31.751  0.84  0.84           H  
ATOM    567  HD3 ARG D  35     -15.469  -6.307 -32.412  0.84  0.84           H  
ATOM    568  HE  ARG D  35     -15.846  -4.973 -34.419  0.84  0.84           H  
ATOM    569 HH11 ARG D  35     -18.678  -4.473 -32.133  0.84  0.84           H  
ATOM    570 HH12 ARG D  35     -19.621  -3.944 -33.563  0.84  0.84           H  
ATOM    571 HH21 ARG D  35     -18.818  -3.937 -35.615  0.84  0.84           H  
ATOM    572 HH22 ARG D  35     -17.040  -4.415 -35.837  0.84  0.84           H  
ATOM    573  N   ARG D  36     -11.128  -3.102 -32.168  0.82  0.82           N  
ATOM    574  CA  ARG D  36      -9.772  -3.343 -32.651  0.82  0.82           C  
ATOM    575  C   ARG D  36      -8.681  -2.783 -31.706  0.82  0.82           C  
ATOM    576  O   ARG D  36      -7.628  -3.399 -31.502  0.82  0.82           O  
ATOM    577  CB  ARG D  36      -9.586  -2.838 -34.084  0.82  0.82           C  
ATOM    578  CD  ARG D  36     -10.633  -2.971 -36.395  0.82  0.82           C  
ATOM    579  NE  ARG D  36     -11.539  -3.739 -37.255  0.82  0.82           N  
ATOM    580  CZ  ARG D  36     -11.867  -3.413 -38.529  0.82  0.82           C  
ATOM    581  NH1 ARG D  36     -11.462  -2.287 -39.137  0.82  0.82           N  
ATOM    582  NH2 ARG D  36     -12.695  -4.248 -39.197  0.82  0.82           N1+
ATOM    583  H   ARG D  36     -11.800  -2.588 -32.748  0.82  0.82           H  
ATOM    584  HA  ARG D  36      -9.644  -4.426 -32.645  0.82  0.82           H  
ATOM    585  HB1 ARG D  36      -8.523  -2.845 -34.356  0.82  0.82           H  
ATOM    586  HB2 ARG D  36     -10.163  -3.484 -34.746  0.82  0.82           H  
ATOM    587  HB3 ARG D  36      -9.911  -1.794 -34.146  0.82  0.82           H  
ATOM    588  HD1 ARG D  36      -9.698  -2.783 -36.932  0.82  0.82           H  
ATOM    589  HD2 ARG D  36     -10.389  -3.511 -35.480  0.82  0.82           H  
ATOM    590  HD3 ARG D  36     -11.139  -2.038 -36.156  0.82  0.82           H  
ATOM    591  HE  ARG D  36     -12.095  -4.516 -36.883  0.82  0.82           H  
ATOM    592 HH11 ARG D  36     -11.255  -1.412 -38.540  0.82  0.82           H  
ATOM    593 HH12 ARG D  36     -11.667  -2.072 -40.097  0.82  0.82           H  
ATOM    594 HH21 ARG D  36     -13.030  -4.079 -40.131  0.82  0.82           H  
ATOM    595 HH22 ARG D  36     -13.327  -4.789 -38.519  0.82  0.82           H  
ATOM    596  N   ALA D  37      -8.900  -1.531 -31.169  0.92  0.92           N  
ATOM    597  CA  ALA D  37      -7.929  -0.946 -30.246  0.92  0.92           C  
ATOM    598  C   ALA D  37      -7.830  -1.779 -28.947  0.92  0.92           C  
ATOM    599  O   ALA D  37      -6.760  -1.980 -28.364  0.92  0.92           O  
ATOM    600  CB  ALA D  37      -8.316   0.485 -29.922  0.92  0.92           C  
ATOM    601  H   ALA D  37      -9.723  -0.995 -31.460  0.92  0.92           H  
ATOM    602  HA  ALA D  37      -6.947  -0.976 -30.732  0.92  0.92           H  
ATOM    603  HB1 ALA D  37      -8.278   1.111 -30.820  0.92  0.92           H  
ATOM    604  HB2 ALA D  37      -7.650   0.922 -29.172  0.92  0.92           H  
ATOM    605  HB3 ALA D  37      -9.337   0.532 -29.532  0.92  0.92           H  
ATOM    606  N   LEU D  38      -9.039  -2.196 -28.415  0.89  0.89           N  
ATOM    607  CA  LEU D  38      -9.072  -2.881 -27.132  0.89  0.89           C  
ATOM    608  C   LEU D  38      -8.565  -4.332 -27.249  0.89  0.89           C  
ATOM    609  O   LEU D  38      -8.077  -4.906 -26.271  0.89  0.89           O  
ATOM    610  CB  LEU D  38     -10.466  -2.859 -26.491  0.89  0.89           C  
ATOM    611  CG  LEU D  38     -10.957  -1.457 -26.061  0.89  0.89           C  
ATOM    612  CD1 LEU D  38     -12.402  -1.550 -25.564  0.89  0.89           C  
ATOM    613  CD2 LEU D  38     -10.088  -0.821 -24.975  0.89  0.89           C  
ATOM    614  H   LEU D  38      -9.911  -2.014 -28.927  0.89  0.89           H  
ATOM    615  HA  LEU D  38      -8.352  -2.381 -26.474  0.89  0.89           H  
ATOM    616  HB2 LEU D  38     -10.471  -3.519 -25.613  0.89  0.89           H  
ATOM    617  HB3 LEU D  38     -11.188  -3.292 -27.197  0.89  0.89           H  
ATOM    618  HG  LEU D  38     -10.942  -0.787 -26.927  0.89  0.89           H  
ATOM    619 HD11 LEU D  38     -12.476  -2.184 -24.674  0.89  0.89           H  
ATOM    620 HD12 LEU D  38     -13.053  -1.973 -26.335  0.89  0.89           H  
ATOM    621 HD13 LEU D  38     -12.790  -0.558 -25.306  0.89  0.89           H  
ATOM    622 HD21 LEU D  38     -10.041  -1.453 -24.083  0.89  0.89           H  
ATOM    623 HD22 LEU D  38     -10.496   0.150 -24.674  0.89  0.89           H  
ATOM    624 HD23 LEU D  38      -9.069  -0.643 -25.327  0.89  0.89           H  
ATOM    625  N   GLU D  39      -8.774  -4.982 -28.452  0.82  0.82           N  
ATOM    626  CA  GLU D  39      -8.268  -6.342 -28.649  0.82  0.82           C  
ATOM    627  C   GLU D  39      -6.743  -6.353 -28.867  0.82  0.82           C  
ATOM    628  O   GLU D  39      -6.059  -7.323 -28.537  0.82  0.82           O  
ATOM    629  CB  GLU D  39      -9.011  -7.116 -29.744  0.82  0.82           C  
ATOM    630  CG  GLU D  39      -8.605  -6.770 -31.175  0.82  0.82           C  
ATOM    631  CD  GLU D  39      -9.529  -7.338 -32.256  0.82  0.82           C  
ATOM    632  OE1 GLU D  39     -10.295  -8.274 -31.890  0.82  0.82           O  
ATOM    633  OE2 GLU D  39      -9.402  -6.814 -33.400  0.82  0.82           O1-
ATOM    634  H   GLU D  39      -9.311  -4.523 -29.200  0.82  0.82           H  
ATOM    635  HA  GLU D  39      -8.441  -6.872 -27.702  0.82  0.82           H  
ATOM    636  HB2 GLU D  39     -10.091  -6.971 -29.613  0.82  0.82           H  
ATOM    637  HB3 GLU D  39      -8.825  -8.188 -29.595  0.82  0.82           H  
ATOM    638  HG2 GLU D  39      -7.597  -7.147 -31.383  0.82  0.82           H  
ATOM    639  HG3 GLU D  39      -8.578  -5.688 -31.286  0.82  0.82           H  
ATOM    640  N   ASN D  40      -6.218  -5.261 -29.546  0.84  0.84           N  
ATOM    641  CA  ASN D  40      -4.769  -5.148 -29.774  0.84  0.84           C  
ATOM    642  C   ASN D  40      -4.031  -4.728 -28.490  0.84  0.84           C  
ATOM    643  O   ASN D  40      -2.805  -4.716 -28.386  0.84  0.84           O  
ATOM    644  CB  ASN D  40      -4.434  -4.181 -30.905  0.84  0.84           C  
ATOM    645  CG  ASN D  40      -4.570  -4.905 -32.221  0.84  0.84           C  
ATOM    646  OD1 ASN D  40      -3.673  -5.601 -32.688  0.84  0.84           O  
ATOM    647  ND2 ASN D  40      -5.788  -4.772 -32.818  0.84  0.84           N  
ATOM    648  H   ASN D  40      -6.850  -4.543 -29.913  0.84  0.84           H  
ATOM    649  HA  ASN D  40      -4.399  -6.155 -30.009  0.84  0.84           H  
ATOM    650  HB2 ASN D  40      -3.398  -3.827 -30.841  0.84  0.84           H  
ATOM    651  HB3 ASN D  40      -5.070  -3.290 -30.881  0.84  0.84           H  
ATOM    652 HD21 ASN D  40      -6.540  -4.207 -32.402  0.84  0.84           H  
ATOM    653 HD22 ASN D  40      -5.990  -5.242 -33.693  0.84  0.84           H  
ATOM    654  N   GLY D  41      -4.869  -4.342 -27.467  0.87  0.87           N  
ATOM    655  CA  GLY D  41      -4.387  -4.059 -26.137  0.87  0.87           C  
ATOM    656  C   GLY D  41      -3.972  -2.610 -25.940  0.87  0.87           C  
ATOM    657  O   GLY D  41      -3.212  -2.283 -25.028  0.87  0.87           O  
ATOM    658  H   GLY D  41      -5.863  -4.266 -27.666  0.87  0.87           H  
ATOM    659  HA2 GLY D  41      -3.527  -4.700 -25.919  0.87  0.87           H  
ATOM    660  HA3 GLY D  41      -5.194  -4.297 -25.441  0.87  0.87           H  
ATOM    661  N   GLU D  42      -4.623  -1.713 -26.762  0.82  0.82           N  
ATOM    662  CA  GLU D  42      -4.381  -0.279 -26.693  0.82  0.82           C  
ATOM    663  C   GLU D  42      -5.390   0.361 -25.717  0.82  0.82           C  
ATOM    664  O   GLU D  42      -6.287  -0.258 -25.149  0.82  0.82           O  
ATOM    665  CB  GLU D  42      -4.494   0.373 -28.079  0.82  0.82           C  
ATOM    666  CG  GLU D  42      -3.650  -0.312 -29.151  0.82  0.82           C  
ATOM    667  CD  GLU D  42      -3.593   0.654 -30.331  0.82  0.82           C  
ATOM    668  OE1 GLU D  42      -4.513   0.525 -31.185  0.82  0.82           O  
ATOM    669  OE2 GLU D  42      -2.647   1.489 -30.276  0.82  0.82           O1-
ATOM    670  H   GLU D  42      -5.321  -2.047 -27.445  0.82  0.82           H  
ATOM    671  HA  GLU D  42      -3.376  -0.111 -26.288  0.82  0.82           H  
ATOM    672  HB2 GLU D  42      -4.207   1.429 -28.005  0.82  0.82           H  
ATOM    673  HB3 GLU D  42      -5.541   0.381 -28.400  0.82  0.82           H  
ATOM    674  HG2 GLU D  42      -4.090  -1.266 -29.461  0.82  0.82           H  
ATOM    675  HG3 GLU D  42      -2.635  -0.509 -28.789  0.82  0.82           H  
ATOM    676  N   GLN D  43      -5.205   1.724 -25.544  0.78  0.78           N  
ATOM    677  CA  GLN D  43      -6.110   2.575 -24.765  0.78  0.78           C  
ATOM    678  C   GLN D  43      -6.943   3.325 -25.814  0.78  0.78           C  
ATOM    679  O   GLN D  43      -6.443   3.755 -26.855  0.78  0.78           O  
ATOM    680  CB  GLN D  43      -5.331   3.610 -23.929  0.78  0.78           C  
ATOM    681  CG  GLN D  43      -6.190   4.257 -22.836  0.78  0.78           C  
ATOM    682  CD  GLN D  43      -5.675   5.607 -22.365  0.78  0.78           C  
ATOM    683  OE1 GLN D  43      -5.117   6.433 -23.092  0.78  0.78           O  
ATOM    684  NE2 GLN D  43      -5.957   5.897 -21.061  0.78  0.78           N  
ATOM    685  H   GLN D  43      -4.440   2.185 -26.026  0.78  0.78           H  
ATOM    686  HA  GLN D  43      -6.750   1.950 -24.133  0.78  0.78           H  
ATOM    687  HB2 GLN D  43      -4.908   4.378 -24.591  0.78  0.78           H  
ATOM    688  HB3 GLN D  43      -4.471   3.125 -23.448  0.78  0.78           H  
ATOM    689  HG2 GLN D  43      -6.262   3.566 -21.990  0.78  0.78           H  
ATOM    690  HG3 GLN D  43      -7.209   4.443 -23.187  0.78  0.78           H  
ATOM    691 HE21 GLN D  43      -6.438   5.208 -20.412  0.78  0.78           H  
ATOM    692 HE22 GLN D  43      -5.704   6.797 -20.679  0.78  0.78           H  
ATOM    693  N   VAL D  44      -8.256   3.563 -25.452  0.86  0.86           N  
ATOM    694  CA  VAL D  44      -9.129   4.393 -26.279  0.86  0.86           C  
ATOM    695  C   VAL D  44      -9.472   5.613 -25.426  0.86  0.86           C  
ATOM    696  O   VAL D  44      -9.896   5.505 -24.274  0.86  0.86           O  
ATOM    697  CB  VAL D  44     -10.397   3.628 -26.706  0.86  0.86           C  
ATOM    698  CG1 VAL D  44     -11.427   4.535 -27.386  0.86  0.86           C  
ATOM    699  CG2 VAL D  44     -10.036   2.477 -27.645  0.86  0.86           C  
ATOM    700  H   VAL D  44      -8.627   3.165 -24.587  0.86  0.86           H  
ATOM    701  HA  VAL D  44      -8.587   4.725 -27.172  0.86  0.86           H  
ATOM    702  HB  VAL D  44     -10.872   3.192 -25.823  0.86  0.86           H  
ATOM    703 HG11 VAL D  44     -11.013   5.007 -28.283  0.86  0.86           H  
ATOM    704 HG12 VAL D  44     -11.776   5.324 -26.713  0.86  0.86           H  
ATOM    705 HG13 VAL D  44     -12.309   3.959 -27.679  0.86  0.86           H  
ATOM    706 HG21 VAL D  44      -9.539   2.850 -28.547  0.86  0.86           H  
ATOM    707 HG22 VAL D  44     -10.930   1.930 -27.957  0.86  0.86           H  
ATOM    708 HG23 VAL D  44      -9.368   1.759 -27.158  0.86  0.86           H  
ATOM    709  N   LYS D  45      -9.323   6.828 -26.073  0.78  0.78           N  
ATOM    710  CA  LYS D  45      -9.687   8.089 -25.434  0.78  0.78           C  
ATOM    711  C   LYS D  45     -10.630   8.842 -26.370  0.78  0.78           C  
ATOM    712  O   LYS D  45     -10.460   8.861 -27.589  0.78  0.78           O  
ATOM    713  CB  LYS D  45      -8.468   8.971 -25.143  0.78  0.78           C  
ATOM    714  CG  LYS D  45      -7.571   8.383 -24.049  0.78  0.78           C  
ATOM    715  CD  LYS D  45      -6.533   9.394 -23.545  0.78  0.78           C  
ATOM    716  CE  LYS D  45      -5.324   9.518 -24.462  0.78  0.78           C  
ATOM    717  NZ  LYS D  45      -4.320   8.489 -24.116  0.78  0.78           N1+
ATOM    718  H   LYS D  45      -8.983   6.860 -27.034  0.78  0.78           H  
ATOM    719  HA  LYS D  45     -10.221   7.876 -24.507  0.78  0.78           H  
ATOM    720  HB2 LYS D  45      -8.818   9.963 -24.828  0.78  0.78           H  
ATOM    721  HB3 LYS D  45      -7.885   9.123 -26.059  0.78  0.78           H  
ATOM    722  HG2 LYS D  45      -7.085   7.474 -24.417  0.78  0.78           H  
ATOM    723  HG3 LYS D  45      -8.198   8.084 -23.206  0.78  0.78           H  
ATOM    724  HD2 LYS D  45      -6.208   9.106 -22.537  0.78  0.78           H  
ATOM    725  HD3 LYS D  45      -7.008  10.377 -23.443  0.78  0.78           H  
ATOM    726  HE2 LYS D  45      -4.825  10.483 -24.335  0.78  0.78           H  
ATOM    727  HE3 LYS D  45      -5.578   9.381 -25.517  0.78  0.78           H  
ATOM    728  HZ1 LYS D  45      -3.756   8.771 -23.305  0.78  0.78           H  
ATOM    729  HZ2 LYS D  45      -3.680   8.281 -24.891  0.78  0.78           H  
ATOM    730  HZ3 LYS D  45      -4.738   7.561 -23.815  0.78  0.78           H  
ATOM    731  N   LEU D  46     -11.638   9.534 -25.726  0.85  0.85           N  
ATOM    732  CA  LEU D  46     -12.629  10.331 -26.445  0.85  0.85           C  
ATOM    733  C   LEU D  46     -12.802  11.656 -25.681  0.85  0.85           C  
ATOM    734  O   LEU D  46     -12.919  11.707 -24.453  0.85  0.85           O  
ATOM    735  CB  LEU D  46     -13.977   9.598 -26.518  0.85  0.85           C  
ATOM    736  CG  LEU D  46     -13.979   8.322 -27.384  0.85  0.85           C  
ATOM    737  CD1 LEU D  46     -15.276   7.540 -27.160  0.85  0.85           C  
ATOM    738  CD2 LEU D  46     -13.818   8.636 -28.872  0.85  0.85           C  
ATOM    739  H   LEU D  46     -11.714   9.491 -24.696  0.85  0.85           H  
ATOM    740  HA  LEU D  46     -12.254  10.554 -27.449  0.85  0.85           H  
ATOM    741  HB2 LEU D  46     -14.750  10.287 -26.883  0.85  0.85           H  
ATOM    742  HB3 LEU D  46     -14.271   9.324 -25.498  0.85  0.85           H  
ATOM    743  HG  LEU D  46     -13.152   7.670 -27.077  0.85  0.85           H  
ATOM    744 HD11 LEU D  46     -16.153   8.137 -27.433  0.85  0.85           H  
ATOM    745 HD12 LEU D  46     -15.376   7.248 -26.110  0.85  0.85           H  
ATOM    746 HD13 LEU D  46     -15.287   6.623 -27.759  0.85  0.85           H  
ATOM    747 HD21 LEU D  46     -14.617   9.296 -29.226  0.85  0.85           H  
ATOM    748 HD22 LEU D  46     -13.853   7.716 -29.466  0.85  0.85           H  
ATOM    749 HD23 LEU D  46     -12.860   9.120 -29.080  0.85  0.85           H  
ATOM    750  N   SER D  47     -12.840  12.786 -26.478  0.84  0.84           N  
ATOM    751  CA  SER D  47     -12.750  14.131 -25.904  0.84  0.84           C  
ATOM    752  C   SER D  47     -14.117  14.565 -25.356  0.84  0.84           C  
ATOM    753  O   SER D  47     -15.153  14.479 -26.014  0.84  0.84           O  
ATOM    754  CB  SER D  47     -12.276  15.150 -26.940  0.84  0.84           C  
ATOM    755  OG  SER D  47     -11.851  16.350 -26.298  0.84  0.84           O  
ATOM    756  H   SER D  47     -12.942  12.698 -27.486  0.84  0.84           H  
ATOM    757  HA  SER D  47     -12.030  14.088 -25.077  0.84  0.84           H  
ATOM    758  HB2 SER D  47     -13.067  15.401 -27.656  0.84  0.84           H  
ATOM    759  HB3 SER D  47     -11.422  14.753 -27.500  0.84  0.84           H  
ATOM    760  HG  SER D  47     -11.441  16.909 -26.985  0.84  0.84           H  
ATOM    761  N   GLY D  48     -14.071  15.051 -24.056  0.92  0.92           N  
ATOM    762  CA  GLY D  48     -15.260  15.513 -23.355  0.92  0.92           C  
ATOM    763  C   GLY D  48     -16.065  14.396 -22.695  0.92  0.92           C  
ATOM    764  O   GLY D  48     -17.148  14.617 -22.156  0.92  0.92           O  
ATOM    765  H   GLY D  48     -13.175  15.116 -23.583  0.92  0.92           H  
ATOM    766  HA2 GLY D  48     -15.911  16.037 -24.062  0.92  0.92           H  
ATOM    767  HA3 GLY D  48     -14.930  16.208 -22.578  0.92  0.92           H  
ATOM    768  N   PHE D  49     -15.451  13.166 -22.741  0.87  0.87           N  
ATOM    769  CA  PHE D  49     -16.083  11.908 -22.358  0.87  0.87           C  
ATOM    770  C   PHE D  49     -15.140  11.230 -21.361  0.87  0.87           C  
ATOM    771  O   PHE D  49     -15.444  11.113 -20.168  0.87  0.87           O  
ATOM    772  CB  PHE D  49     -16.367  11.089 -23.622  0.87  0.87           C  
ATOM    773  CG  PHE D  49     -17.104   9.797 -23.396  0.87  0.87           C  
ATOM    774  CD1 PHE D  49     -18.492   9.800 -23.212  0.87  0.87           C  
ATOM    775  CD2 PHE D  49     -16.421   8.575 -23.405  0.87  0.87           C  
ATOM    776  CE1 PHE D  49     -19.187   8.602 -23.057  0.87  0.87           C  
ATOM    777  CE2 PHE D  49     -17.124   7.379 -23.270  0.87  0.87           C  
ATOM    778  CZ  PHE D  49     -18.505   7.389 -23.096  0.87  0.87           C  
ATOM    779  H   PHE D  49     -14.497  13.124 -23.096  0.87  0.87           H  
ATOM    780  HA  PHE D  49     -17.023  12.123 -21.836  0.87  0.87           H  
ATOM    781  HB2 PHE D  49     -15.440  10.882 -24.165  0.87  0.87           H  
ATOM    782  HB3 PHE D  49     -16.959  11.698 -24.321  0.87  0.87           H  
ATOM    783  HD1 PHE D  49     -19.043  10.738 -23.199  0.87  0.87           H  
ATOM    784  HD2 PHE D  49     -15.340   8.539 -23.522  0.87  0.87           H  
ATOM    785  HE1 PHE D  49     -20.264   8.614 -22.917  0.87  0.87           H  
ATOM    786  HE2 PHE D  49     -16.588   6.436 -23.280  0.87  0.87           H  
ATOM    787  HZ  PHE D  49     -19.048   6.454 -22.984  0.87  0.87           H  
ATOM    788  N   GLY D  50     -13.916  10.828 -21.883  0.90  0.90           N  
ATOM    789  CA  GLY D  50     -12.950  10.167 -21.031  0.90  0.90           C  
ATOM    790  C   GLY D  50     -12.122   9.140 -21.781  0.90  0.90           C  
ATOM    791  O   GLY D  50     -11.906   9.206 -22.993  0.90  0.90           O  
ATOM    792  H   GLY D  50     -13.648  11.002 -22.862  0.90  0.90           H  
ATOM    793  HA2 GLY D  50     -13.476   9.691 -20.201  0.90  0.90           H  
ATOM    794  HA3 GLY D  50     -12.278  10.932 -20.631  0.90  0.90           H  
ATOM    795  N   ASN D  51     -11.612   8.171 -20.925  0.83  0.83           N  
ATOM    796  CA  ASN D  51     -10.676   7.150 -21.364  0.83  0.83           C  
ATOM    797  C   ASN D  51     -11.345   5.810 -21.052  0.83  0.83           C  
ATOM    798  O   ASN D  51     -11.918   5.597 -19.977  0.83  0.83           O  
ATOM    799  CB  ASN D  51      -9.342   7.186 -20.613  0.83  0.83           C  
ATOM    800  CG  ASN D  51      -8.702   8.551 -20.485  0.83  0.83           C  
ATOM    801  OD1 ASN D  51      -9.030   9.549 -21.116  0.83  0.83           O  
ATOM    802  ND2 ASN D  51      -7.666   8.603 -19.588  0.83  0.83           N  
ATOM    803  H   ASN D  51     -11.923   8.150 -19.946  0.83  0.83           H  
ATOM    804  HA  ASN D  51     -10.506   7.257 -22.435  0.83  0.83           H  
ATOM    805  HB2 ASN D  51      -8.632   6.524 -21.122  0.83  0.83           H  
ATOM    806  HB3 ASN D  51      -9.464   6.782 -19.604  0.83  0.83           H  
ATOM    807 HD21 ASN D  51      -7.369   7.783 -19.070  0.83  0.83           H  
ATOM    808 HD22 ASN D  51      -7.181   9.480 -19.433  0.83  0.83           H  
ATOM    809  N   PHE D  52     -11.137   4.847 -22.020  0.86  0.86           N  
ATOM    810  CA  PHE D  52     -11.442   3.441 -21.768  0.86  0.86           C  
ATOM    811  C   PHE D  52     -10.071   2.810 -21.523  0.86  0.86           C  
ATOM    812  O   PHE D  52      -9.241   2.653 -22.422  0.86  0.86           O  
ATOM    813  CB  PHE D  52     -12.133   2.743 -22.937  0.86  0.86           C  
ATOM    814  CG  PHE D  52     -13.617   3.013 -23.010  0.86  0.86           C  
ATOM    815  CD1 PHE D  52     -14.158   3.736 -24.081  0.86  0.86           C  
ATOM    816  CD2 PHE D  52     -14.478   2.503 -22.028  0.86  0.86           C  
ATOM    817  CE1 PHE D  52     -15.536   3.931 -24.174  0.86  0.86           C  
ATOM    818  CE2 PHE D  52     -15.855   2.713 -22.115  0.86  0.86           C  
ATOM    819  CZ  PHE D  52     -16.383   3.423 -23.189  0.86  0.86           C  
ATOM    820  H   PHE D  52     -10.710   5.108 -22.928  0.86  0.86           H  
ATOM    821  HA  PHE D  52     -12.045   3.354 -20.859  0.86  0.86           H  
ATOM    822  HB2 PHE D  52     -12.000   1.655 -22.860  0.86  0.86           H  
ATOM    823  HB3 PHE D  52     -11.656   3.031 -23.877  0.86  0.86           H  
ATOM    824  HD1 PHE D  52     -13.513   4.142 -24.859  0.86  0.86           H  
ATOM    825  HD2 PHE D  52     -14.083   1.932 -21.190  0.86  0.86           H  
ATOM    826  HE1 PHE D  52     -15.952   4.477 -25.018  0.86  0.86           H  
ATOM    827  HE2 PHE D  52     -16.515   2.310 -21.351  0.86  0.86           H  
ATOM    828  HZ  PHE D  52     -17.456   3.576 -23.262  0.86  0.86           H  
ATOM    829  N   ASP D  53      -9.831   2.515 -20.192  0.82  0.82           N  
ATOM    830  CA  ASP D  53      -8.539   2.031 -19.739  0.82  0.82           C  
ATOM    831  C   ASP D  53      -8.688   0.517 -19.593  0.82  0.82           C  
ATOM    832  O   ASP D  53      -9.619  -0.020 -18.986  0.82  0.82           O  
ATOM    833  CB  ASP D  53      -8.135   2.592 -18.378  0.82  0.82           C  
ATOM    834  CG  ASP D  53      -7.366   3.896 -18.399  0.82  0.82           C  
ATOM    835  OD1 ASP D  53      -7.008   4.355 -19.519  0.82  0.82           O  
ATOM    836  OD2 ASP D  53      -7.145   4.411 -17.256  0.82  0.82           O1-
ATOM    837  H   ASP D  53     -10.585   2.572 -19.491  0.82  0.82           H  
ATOM    838  HA  ASP D  53      -7.783   2.243 -20.501  0.82  0.82           H  
ATOM    839  HB2 ASP D  53      -7.484   1.876 -17.857  0.82  0.82           H  
ATOM    840  HB3 ASP D  53      -9.018   2.731 -17.745  0.82  0.82           H  
ATOM    841  N   LEU D  54      -7.623  -0.193 -20.105  0.81  0.81           N  
ATOM    842  CA  LEU D  54      -7.468  -1.612 -19.826  0.81  0.81           C  
ATOM    843  C   LEU D  54      -6.753  -1.702 -18.471  0.81  0.81           C  
ATOM    844  O   LEU D  54      -5.924  -0.866 -18.092  0.81  0.81           O  
ATOM    845  CB  LEU D  54      -6.647  -2.331 -20.896  0.81  0.81           C  
ATOM    846  CG  LEU D  54      -7.360  -2.422 -22.257  0.81  0.81           C  
ATOM    847  CD1 LEU D  54      -6.397  -2.967 -23.306  0.81  0.81           C  
ATOM    848  CD2 LEU D  54      -8.607  -3.303 -22.194  0.81  0.81           C  
ATOM    849  H   LEU D  54      -6.917   0.281 -20.663  0.81  0.81           H  
ATOM    850  HA  LEU D  54      -8.458  -2.063 -19.720  0.81  0.81           H  
ATOM    851  HB2 LEU D  54      -6.396  -3.343 -20.550  0.81  0.81           H  
ATOM    852  HB3 LEU D  54      -5.688  -1.810 -21.024  0.81  0.81           H  
ATOM    853  HG  LEU D  54      -7.662  -1.417 -22.577  0.81  0.81           H  
ATOM    854 HD11 LEU D  54      -6.074  -3.984 -23.065  0.81  0.81           H  
ATOM    855 HD12 LEU D  54      -5.505  -2.337 -23.374  0.81  0.81           H  
ATOM    856 HD13 LEU D  54      -6.873  -2.985 -24.292  0.81  0.81           H  
ATOM    857 HD21 LEU D  54      -8.385  -4.283 -21.759  0.81  0.81           H  
ATOM    858 HD22 LEU D  54      -9.025  -3.467 -23.193  0.81  0.81           H  
ATOM    859 HD23 LEU D  54      -9.385  -2.832 -21.588  0.81  0.81           H  
ATOM    860  N   ARG D  55      -7.100  -2.815 -17.729  0.69  0.69           N  
ATOM    861  CA  ARG D  55      -6.427  -3.111 -16.478  0.69  0.69           C  
ATOM    862  C   ARG D  55      -6.316  -4.630 -16.390  0.69  0.69           C  
ATOM    863  O   ARG D  55      -7.249  -5.380 -16.679  0.69  0.69           O  
ATOM    864  CB  ARG D  55      -7.181  -2.578 -15.253  0.69  0.69           C  
ATOM    865  CG  ARG D  55      -7.130  -1.055 -15.095  0.69  0.69           C  
ATOM    866  CD  ARG D  55      -5.934  -0.512 -14.325  0.69  0.69           C  
ATOM    867  NE  ARG D  55      -4.627  -1.090 -14.665  0.69  0.69           N  
ATOM    868  CZ  ARG D  55      -3.784  -0.570 -15.597  0.69  0.69           C  
ATOM    869  NH1 ARG D  55      -4.201   0.284 -16.541  0.69  0.69           N  
ATOM    870  NH2 ARG D  55      -2.484  -0.933 -15.574  0.69  0.69           N1+
ATOM    871  H   ARG D  55      -7.842  -3.460 -18.041  0.69  0.69           H  
ATOM    872  HA  ARG D  55      -5.418  -2.691 -16.522  0.69  0.69           H  
ATOM    873  HB2 ARG D  55      -6.805  -3.051 -14.338  0.69  0.69           H  
ATOM    874  HB3 ARG D  55      -8.235  -2.876 -15.337  0.69  0.69           H  
ATOM    875  HG2 ARG D  55      -8.022  -0.747 -14.537  0.69  0.69           H  
ATOM    876  HG3 ARG D  55      -7.210  -0.553 -16.060  0.69  0.69           H  
ATOM    877  HD2 ARG D  55      -6.082  -0.710 -13.257  0.69  0.69           H  
ATOM    878  HD3 ARG D  55      -5.877   0.579 -14.418  0.69  0.69           H  
ATOM    879  HE  ARG D  55      -4.200  -1.686 -13.966  0.69  0.69           H  
ATOM    880 HH11 ARG D  55      -5.144   0.158 -16.938  0.69  0.69           H  
ATOM    881 HH12 ARG D  55      -3.540   0.757 -17.143  0.69  0.69           H  
ATOM    882 HH21 ARG D  55      -1.841  -0.594 -16.282  0.69  0.69           H  
ATOM    883 HH22 ARG D  55      -2.130  -1.616 -14.916  0.69  0.69           H  
ATOM    884  N   ASP D  56      -5.086  -5.051 -15.921  0.74  0.74           N  
ATOM    885  CA  ASP D  56      -4.749  -6.461 -15.750  0.74  0.74           C  
ATOM    886  C   ASP D  56      -4.713  -6.671 -14.241  0.74  0.74           C  
ATOM    887  O   ASP D  56      -4.105  -5.920 -13.474  0.74  0.74           O  
ATOM    888  CB  ASP D  56      -3.400  -6.789 -16.365  0.74  0.74           C  
ATOM    889  CG  ASP D  56      -3.490  -6.659 -17.861  0.74  0.74           C  
ATOM    890  OD1 ASP D  56      -4.561  -6.996 -18.446  0.74  0.74           O  
ATOM    891  OD2 ASP D  56      -2.483  -6.189 -18.472  0.74  0.74           O1-
ATOM    892  H   ASP D  56      -4.373  -4.380 -15.660  0.74  0.74           H  
ATOM    893  HA  ASP D  56      -5.544  -7.070 -16.183  0.74  0.74           H  
ATOM    894  HB2 ASP D  56      -3.107  -7.817 -16.125  0.74  0.74           H  
ATOM    895  HB3 ASP D  56      -2.617  -6.126 -15.977  0.74  0.74           H  
ATOM    896  N   LYS D  57      -5.455  -7.757 -13.823  0.71  0.71           N  
ATOM    897  CA  LYS D  57      -5.651  -8.059 -12.420  0.71  0.71           C  
ATOM    898  C   LYS D  57      -4.912  -9.383 -12.160  0.71  0.71           C  
ATOM    899  O   LYS D  57      -4.968 -10.336 -12.939  0.71  0.71           O  
ATOM    900  CB  LYS D  57      -7.137  -8.156 -12.039  0.71  0.71           C  
ATOM    901  CG  LYS D  57      -8.071  -7.108 -12.675  0.71  0.71           C  
ATOM    902  CD  LYS D  57      -7.719  -5.631 -12.447  0.71  0.71           C  
ATOM    903  CE  LYS D  57      -7.961  -5.092 -11.043  0.71  0.71           C  
ATOM    904  NZ  LYS D  57      -9.416  -5.022 -10.749  0.71  0.71           N1+
ATOM    905  H   LYS D  57      -5.871  -8.398 -14.522  0.71  0.71           H  
ATOM    906  HA  LYS D  57      -5.190  -7.269 -11.816  0.71  0.71           H  
ATOM    907  HB2 LYS D  57      -7.227  -8.115 -10.947  0.71  0.71           H  
ATOM    908  HB3 LYS D  57      -7.517  -9.145 -12.326  0.71  0.71           H  
ATOM    909  HG2 LYS D  57      -9.094  -7.301 -12.334  0.71  0.71           H  
ATOM    910  HG3 LYS D  57      -8.089  -7.284 -13.759  0.71  0.71           H  
ATOM    911  HD2 LYS D  57      -8.301  -5.029 -13.156  0.71  0.71           H  
ATOM    912  HD3 LYS D  57      -6.671  -5.453 -12.701  0.71  0.71           H  
ATOM    913  HE2 LYS D  57      -7.584  -4.068 -10.953  0.71  0.71           H  
ATOM    914  HE3 LYS D  57      -7.503  -5.714 -10.269  0.71  0.71           H  
ATOM    915  HZ1 LYS D  57      -9.915  -4.501 -11.484  0.71  0.71           H  
ATOM    916  HZ2 LYS D  57      -9.617  -4.554  -9.851  0.71  0.71           H  
ATOM    917  HZ3 LYS D  57      -9.837  -5.960 -10.690  0.71  0.71           H  
ATOM    918  N   ASN D  58      -4.210  -9.396 -10.962  0.76  0.76           N  
ATOM    919  CA  ASN D  58      -3.403 -10.544 -10.517  0.76  0.76           C  
ATOM    920  C   ASN D  58      -4.300 -11.568  -9.773  0.76  0.76           C  
ATOM    921  O   ASN D  58      -5.459 -11.335  -9.431  0.76  0.76           O  
ATOM    922  CB  ASN D  58      -2.280 -10.057  -9.589  0.76  0.76           C  
ATOM    923  CG  ASN D  58      -1.163 -11.070  -9.458  0.76  0.76           C  
ATOM    924  OD1 ASN D  58      -1.159 -12.143 -10.056  0.76  0.76           O  
ATOM    925  ND2 ASN D  58      -0.165 -10.706  -8.604  0.76  0.76           N  
ATOM    926  H   ASN D  58      -4.250  -8.587 -10.351  0.76  0.76           H  
ATOM    927  HA  ASN D  58      -3.002 -11.033 -11.413  0.76  0.76           H  
ATOM    928  HB2 ASN D  58      -2.670  -9.833  -8.589  0.76  0.76           H  
ATOM    929  HB3 ASN D  58      -1.836  -9.136  -9.986  0.76  0.76           H  
ATOM    930 HD21 ASN D  58      -0.170  -9.844  -8.073  0.76  0.76           H  
ATOM    931 HD22 ASN D  58       0.625 -11.329  -8.482  0.76  0.76           H  
ATOM    932  N   GLN D  59      -3.662 -12.771  -9.507  0.80  0.80           N  
ATOM    933  CA  GLN D  59      -4.342 -13.906  -8.883  0.80  0.80           C  
ATOM    934  C   GLN D  59      -4.409 -13.739  -7.352  0.80  0.80           C  
ATOM    935  O   GLN D  59      -3.460 -13.342  -6.675  0.80  0.80           O  
ATOM    936  CB  GLN D  59      -3.610 -15.214  -9.238  0.80  0.80           C  
ATOM    937  CG  GLN D  59      -4.404 -16.484  -8.923  0.80  0.80           C  
ATOM    938  CD  GLN D  59      -4.141 -17.067  -7.557  0.80  0.80           C  
ATOM    939  OE1 GLN D  59      -4.953 -17.037  -6.639  0.80  0.80           O  
ATOM    940  NE2 GLN D  59      -2.927 -17.676  -7.424  0.80  0.80           N  
ATOM    941  H   GLN D  59      -2.666 -12.871  -9.751  0.80  0.80           H  
ATOM    942  HA  GLN D  59      -5.347 -13.917  -9.306  0.80  0.80           H  
ATOM    943  HB2 GLN D  59      -2.628 -15.238  -8.750  0.80  0.80           H  
ATOM    944  HB3 GLN D  59      -3.416 -15.208 -10.319  0.80  0.80           H  
ATOM    945  HG2 GLN D  59      -4.144 -17.257  -9.659  0.80  0.80           H  
ATOM    946  HG3 GLN D  59      -5.478 -16.321  -9.010  0.80  0.80           H  
ATOM    947 HE21 GLN D  59      -2.235 -17.712  -8.161  0.80  0.80           H  
ATOM    948 HE22 GLN D  59      -2.712 -18.114  -6.537  0.80  0.80           H  
ATOM    949  N   ARG D  60      -5.621 -14.162  -6.818  0.77  0.77           N  
ATOM    950  CA  ARG D  60      -5.853 -14.257  -5.380  0.77  0.77           C  
ATOM    951  C   ARG D  60      -7.078 -15.147  -5.102  0.77  0.77           C  
ATOM    952  O   ARG D  60      -7.920 -15.396  -5.975  0.77  0.77           O  
ATOM    953  CB  ARG D  60      -6.011 -12.868  -4.746  0.77  0.77           C  
ATOM    954  CG  ARG D  60      -7.229 -12.079  -5.229  0.77  0.77           C  
ATOM    955  CD  ARG D  60      -7.401 -10.847  -4.353  0.77  0.77           C  
ATOM    956  NE  ARG D  60      -8.562 -10.041  -4.733  0.77  0.77           N  
ATOM    957  CZ  ARG D  60      -9.831 -10.293  -4.312  0.77  0.77           C  
ATOM    958  NH1 ARG D  60     -10.177 -11.432  -3.673  0.77  0.77           N  
ATOM    959  NH2 ARG D  60     -10.788  -9.356  -4.539  0.77  0.77           N1+
ATOM    960  H   ARG D  60      -6.384 -14.440  -7.449  0.77  0.77           H  
ATOM    961  HA  ARG D  60      -4.970 -14.744  -4.949  0.77  0.77           H  
ATOM    962  HB2 ARG D  60      -5.110 -12.271  -4.933  0.77  0.77           H  
ATOM    963  HB3 ARG D  60      -6.080 -12.965  -3.659  0.77  0.77           H  
ATOM    964  HG2 ARG D  60      -8.136 -12.689  -5.187  0.77  0.77           H  
ATOM    965  HG3 ARG D  60      -7.101 -11.778  -6.275  0.77  0.77           H  
ATOM    966  HD2 ARG D  60      -6.522 -10.198  -4.440  0.77  0.77           H  
ATOM    967  HD3 ARG D  60      -7.490 -11.106  -3.292  0.77  0.77           H  
ATOM    968  HE  ARG D  60      -8.390  -9.180  -5.239  0.77  0.77           H  
ATOM    969 HH11 ARG D  60      -9.538 -12.218  -3.516  0.77  0.77           H  
ATOM    970 HH12 ARG D  60     -11.133 -11.658  -3.430  0.77  0.77           H  
ATOM    971 HH21 ARG D  60     -11.737  -9.514  -4.219  0.77  0.77           H  
ATOM    972 HH22 ARG D  60     -10.582  -8.465  -4.974  0.77  0.77           H  
ATOM    973  N   PRO D  61      -7.258 -15.622  -3.819  0.90  0.90           N  
ATOM    974  CA  PRO D  61      -8.495 -16.313  -3.468  0.90  0.90           C  
ATOM    975  C   PRO D  61      -9.722 -15.378  -3.350  0.90  0.90           C  
ATOM    976  O   PRO D  61      -9.656 -14.165  -3.139  0.90  0.90           O  
ATOM    977  CB  PRO D  61      -8.191 -16.980  -2.124  0.90  0.90           C  
ATOM    978  CG  PRO D  61      -7.146 -16.057  -1.506  0.90  0.90           C  
ATOM    979  CD  PRO D  61      -6.315 -15.626  -2.705  0.90  0.90           C  
ATOM    980  HA  PRO D  61      -8.708 -17.069  -4.230  0.90  0.90           H  
ATOM    981  HB2 PRO D  61      -7.747 -17.969  -2.293  0.90  0.90           H  
ATOM    982  HB3 PRO D  61      -9.065 -17.105  -1.479  0.90  0.90           H  
ATOM    983  HG2 PRO D  61      -6.548 -16.547  -0.733  0.90  0.90           H  
ATOM    984  HG3 PRO D  61      -7.640 -15.186  -1.058  0.90  0.90           H  
ATOM    985  HD2 PRO D  61      -5.833 -14.662  -2.552  0.90  0.90           H  
ATOM    986  HD3 PRO D  61      -5.542 -16.366  -2.938  0.90  0.90           H  
ATOM    987  N   GLY D  62     -10.899 -16.104  -3.427  0.89  0.89           N  
ATOM    988  CA  GLY D  62     -12.203 -15.631  -3.019  0.89  0.89           C  
ATOM    989  C   GLY D  62     -12.978 -16.845  -2.517  0.89  0.89           C  
ATOM    990  O   GLY D  62     -12.487 -17.973  -2.434  0.89  0.89           O  
ATOM    991  H   GLY D  62     -10.883 -17.066  -3.806  0.89  0.89           H  
ATOM    992  HA2 GLY D  62     -12.705 -15.204  -3.890  0.89  0.89           H  
ATOM    993  HA3 GLY D  62     -12.107 -14.883  -2.228  0.89  0.89           H  
ATOM    994  N   ARG D  63     -14.283 -16.581  -2.160  0.80  0.80           N  
ATOM    995  CA  ARG D  63     -15.142 -17.657  -1.695  0.80  0.80           C  
ATOM    996  C   ARG D  63     -16.605 -17.305  -1.899  0.80  0.80           C  
ATOM    997  O   ARG D  63     -16.996 -16.143  -1.983  0.80  0.80           O  
ATOM    998  CB  ARG D  63     -14.852 -18.070  -0.256  0.80  0.80           C  
ATOM    999  CG  ARG D  63     -14.969 -16.984   0.821  0.80  0.80           C  
ATOM   1000  CD  ARG D  63     -14.388 -17.507   2.142  0.80  0.80           C  
ATOM   1001  NE  ARG D  63     -12.994 -17.947   1.949  0.80  0.80           N  
ATOM   1002  CZ  ARG D  63     -11.949 -17.115   1.698  0.80  0.80           C  
ATOM   1003  NH1 ARG D  63     -12.003 -15.808   2.074  0.80  0.80           N  
ATOM   1004  NH2 ARG D  63     -10.841 -17.524   1.040  0.80  0.80           N1+
ATOM   1005  H   ARG D  63     -14.699 -15.656  -2.214  0.80  0.80           H  
ATOM   1006  HA  ARG D  63     -14.931 -18.513  -2.350  0.80  0.80           H  
ATOM   1007  HB2 ARG D  63     -13.828 -18.437  -0.261  0.80  0.80           H  
ATOM   1008  HB3 ARG D  63     -15.491 -18.911   0.038  0.80  0.80           H  
ATOM   1009  HG2 ARG D  63     -16.017 -16.702   0.964  0.80  0.80           H  
ATOM   1010  HG3 ARG D  63     -14.423 -16.086   0.514  0.80  0.80           H  
ATOM   1011  HD2 ARG D  63     -14.956 -18.379   2.484  0.80  0.80           H  
ATOM   1012  HD3 ARG D  63     -14.433 -16.763   2.942  0.80  0.80           H  
ATOM   1013  HE  ARG D  63     -12.864 -18.985   1.709  0.80  0.80           H  
ATOM   1014 HH11 ARG D  63     -12.756 -15.491   2.671  0.80  0.80           H  
ATOM   1015 HH12 ARG D  63     -11.246 -15.167   1.873  0.80  0.80           H  
ATOM   1016 HH21 ARG D  63     -10.055 -16.933   0.824  0.80  0.80           H  
ATOM   1017 HH22 ARG D  63     -10.781 -18.529   0.667  0.80  0.80           H  
ATOM   1018  N   ASN D  64     -17.399 -18.429  -1.969  0.76  0.76           N  
ATOM   1019  CA  ASN D  64     -18.825 -18.388  -2.235  0.76  0.76           C  
ATOM   1020  C   ASN D  64     -19.540 -18.321  -0.880  0.76  0.76           C  
ATOM   1021  O   ASN D  64     -19.614 -19.316  -0.150  0.76  0.76           O  
ATOM   1022  CB  ASN D  64     -19.238 -19.665  -2.962  0.76  0.76           C  
ATOM   1023  CG  ASN D  64     -20.720 -19.708  -3.228  0.76  0.76           C  
ATOM   1024  OD1 ASN D  64     -21.487 -18.791  -2.947  0.76  0.76           O  
ATOM   1025  ND2 ASN D  64     -21.147 -20.873  -3.792  0.76  0.76           N  
ATOM   1026  H   ASN D  64     -16.962 -19.355  -1.815  0.76  0.76           H  
ATOM   1027  HA  ASN D  64     -19.052 -17.523  -2.862  0.76  0.76           H  
ATOM   1028  HB2 ASN D  64     -18.966 -20.541  -2.367  0.76  0.76           H  
ATOM   1029  HB3 ASN D  64     -18.712 -19.741  -3.920  0.76  0.76           H  
ATOM   1030 HD21 ASN D  64     -20.522 -21.711  -3.901  0.76  0.76           H  
ATOM   1031 HD22 ASN D  64     -22.104 -20.991  -4.089  0.76  0.76           H  
ATOM   1032  N   PRO D  65     -20.146 -17.137  -0.510  0.81  0.81           N  
ATOM   1033  CA  PRO D  65     -20.786 -17.007   0.801  0.81  0.81           C  
ATOM   1034  C   PRO D  65     -21.985 -17.935   1.023  0.81  0.81           C  
ATOM   1035  O   PRO D  65     -22.462 -18.098   2.145  0.81  0.81           O  
ATOM   1036  CB  PRO D  65     -21.270 -15.551   0.851  0.81  0.81           C  
ATOM   1037  CG  PRO D  65     -20.411 -14.838  -0.183  0.81  0.81           C  
ATOM   1038  CD  PRO D  65     -20.229 -15.892  -1.258  0.81  0.81           C  
ATOM   1039  HA  PRO D  65     -20.032 -17.216   1.568  0.81  0.81           H  
ATOM   1040  HB2 PRO D  65     -21.161 -15.117   1.850  0.81  0.81           H  
ATOM   1041  HB3 PRO D  65     -22.328 -15.470   0.570  0.81  0.81           H  
ATOM   1042  HG2 PRO D  65     -19.441 -14.578   0.259  0.81  0.81           H  
ATOM   1043  HG3 PRO D  65     -20.873 -13.922  -0.562  0.81  0.81           H  
ATOM   1044  HD2 PRO D  65     -21.110 -15.957  -1.907  0.81  0.81           H  
ATOM   1045  HD3 PRO D  65     -19.353 -15.700  -1.874  0.81  0.81           H  
ATOM   1046  N   LYS D  66     -22.569 -18.464  -0.112  0.75  0.75           N  
ATOM   1047  CA  LYS D  66     -23.782 -19.269  -0.024  0.75  0.75           C  
ATOM   1048  C   LYS D  66     -23.466 -20.674   0.516  0.75  0.75           C  
ATOM   1049  O   LYS D  66     -24.323 -21.340   1.097  0.75  0.75           O  
ATOM   1050  CB  LYS D  66     -24.475 -19.407  -1.386  0.75  0.75           C  
ATOM   1051  CG  LYS D  66     -24.753 -18.087  -2.113  0.75  0.75           C  
ATOM   1052  CD  LYS D  66     -25.636 -17.118  -1.323  0.75  0.75           C  
ATOM   1053  CE  LYS D  66     -25.776 -15.762  -2.002  0.75  0.75           C  
ATOM   1054  NZ  LYS D  66     -26.454 -15.900  -3.312  0.75  0.75           N1+
ATOM   1055  H   LYS D  66     -22.129 -18.306  -1.021  0.75  0.75           H  
ATOM   1056  HA  LYS D  66     -24.451 -18.796   0.704  0.75  0.75           H  
ATOM   1057  HB2 LYS D  66     -25.420 -19.949  -1.253  0.75  0.75           H  
ATOM   1058  HB3 LYS D  66     -23.863 -20.034  -2.048  0.75  0.75           H  
ATOM   1059  HG2 LYS D  66     -25.237 -18.332  -3.066  0.75  0.75           H  
ATOM   1060  HG3 LYS D  66     -23.809 -17.593  -2.367  0.75  0.75           H  
ATOM   1061  HD2 LYS D  66     -25.206 -16.940  -0.332  0.75  0.75           H  
ATOM   1062  HD3 LYS D  66     -26.624 -17.565  -1.166  0.75  0.75           H  
ATOM   1063  HE2 LYS D  66     -24.805 -15.294  -2.191  0.75  0.75           H  
ATOM   1064  HE3 LYS D  66     -26.391 -15.085  -1.401  0.75  0.75           H  
ATOM   1065  HZ1 LYS D  66     -25.889 -16.454  -3.972  0.75  0.75           H  
ATOM   1066  HZ2 LYS D  66     -26.602 -14.978  -3.742  0.75  0.75           H  
ATOM   1067  HZ3 LYS D  66     -27.380 -16.343  -3.225  0.75  0.75           H  
ATOM   1068  N   THR D  67     -22.234 -21.170   0.148  0.80  0.80           N  
ATOM   1069  CA  THR D  67     -21.768 -22.506   0.518  0.80  0.80           C  
ATOM   1070  C   THR D  67     -20.642 -22.439   1.556  0.80  0.80           C  
ATOM   1071  O   THR D  67     -20.425 -23.374   2.328  0.80  0.80           O  
ATOM   1072  CB  THR D  67     -21.231 -23.272  -0.708  0.80  0.80           C  
ATOM   1073  OG1 THR D  67     -20.196 -22.493  -1.321  0.80  0.80           O  
ATOM   1074  CG2 THR D  67     -22.341 -23.577  -1.708  0.80  0.80           C  
ATOM   1075  H   THR D  67     -21.608 -20.582  -0.397  0.80  0.80           H  
ATOM   1076  HA  THR D  67     -22.593 -23.062   0.978  0.80  0.80           H  
ATOM   1077  HB  THR D  67     -20.773 -24.216  -0.389  0.80  0.80           H  
ATOM   1078 HG21 THR D  67     -23.153 -24.139  -1.238  0.80  0.80           H  
ATOM   1079 HG22 THR D  67     -21.953 -24.173  -2.541  0.80  0.80           H  
ATOM   1080 HG23 THR D  67     -22.753 -22.661  -2.143  0.80  0.80           H  
ATOM   1081  HG1 THR D  67     -20.118 -22.777  -2.286  0.80  0.80           H  
ATOM   1082  N   GLY D  68     -19.763 -21.388   1.396  0.80  0.80           N  
ATOM   1083  CA  GLY D  68     -18.495 -21.344   2.079  0.80  0.80           C  
ATOM   1084  C   GLY D  68     -17.397 -22.041   1.282  0.80  0.80           C  
ATOM   1085  O   GLY D  68     -16.276 -22.188   1.774  0.80  0.80           O  
ATOM   1086  H   GLY D  68     -19.955 -20.616   0.749  0.80  0.80           H  
ATOM   1087  HA2 GLY D  68     -18.577 -21.823   3.059  0.80  0.80           H  
ATOM   1088  HA3 GLY D  68     -18.219 -20.293   2.205  0.80  0.80           H  
ATOM   1089  N   GLU D  69     -17.692 -22.405  -0.025  0.75  0.75           N  
ATOM   1090  CA  GLU D  69     -16.650 -22.992  -0.857  0.75  0.75           C  
ATOM   1091  C   GLU D  69     -15.686 -21.866  -1.279  0.75  0.75           C  
ATOM   1092  O   GLU D  69     -16.061 -20.753  -1.655  0.75  0.75           O  
ATOM   1093  CB  GLU D  69     -17.179 -23.840  -2.027  0.75  0.75           C  
ATOM   1094  CG  GLU D  69     -17.428 -23.111  -3.348  0.75  0.75           C  
ATOM   1095  CD  GLU D  69     -18.719 -23.610  -3.993  0.75  0.75           C  
ATOM   1096  OE1 GLU D  69     -18.612 -24.594  -4.773  0.75  0.75           O  
ATOM   1097  OE2 GLU D  69     -19.753 -22.946  -3.640  0.75  0.75           O1-
ATOM   1098  H   GLU D  69     -18.638 -22.264  -0.404  0.75  0.75           H  
ATOM   1099  HA  GLU D  69     -16.102 -23.680  -0.199  0.75  0.75           H  
ATOM   1100  HB2 GLU D  69     -18.072 -24.386  -1.698  0.75  0.75           H  
ATOM   1101  HB3 GLU D  69     -16.426 -24.613  -2.236  0.75  0.75           H  
ATOM   1102  HG2 GLU D  69     -16.587 -23.268  -4.034  0.75  0.75           H  
ATOM   1103  HG3 GLU D  69     -17.525 -22.033  -3.210  0.75  0.75           H  
ATOM   1104  N   ASP D  70     -14.356 -22.232  -1.196  0.84  0.84           N  
ATOM   1105  CA  ASP D  70     -13.248 -21.330  -1.512  0.84  0.84           C  
ATOM   1106  C   ASP D  70     -12.908 -21.573  -2.993  0.84  0.84           C  
ATOM   1107  O   ASP D  70     -12.911 -22.697  -3.500  0.84  0.84           O  
ATOM   1108  CB  ASP D  70     -12.044 -21.580  -0.608  0.84  0.84           C  
ATOM   1109  CG  ASP D  70     -11.894 -20.412   0.338  0.84  0.84           C  
ATOM   1110  OD1 ASP D  70     -10.843 -19.705   0.236  0.84  0.84           O  
ATOM   1111  OD2 ASP D  70     -12.823 -20.154   1.160  0.84  0.84           O1-
ATOM   1112  H   ASP D  70     -14.126 -23.182  -0.925  0.84  0.84           H  
ATOM   1113  HA  ASP D  70     -13.618 -20.308  -1.423  0.84  0.84           H  
ATOM   1114  HB2 ASP D  70     -11.122 -21.681  -1.193  0.84  0.84           H  
ATOM   1115  HB3 ASP D  70     -12.152 -22.493  -0.011  0.84  0.84           H  
ATOM   1116  N   ILE D  71     -12.629 -20.413  -3.699  0.88  0.88           N  
ATOM   1117  CA  ILE D  71     -12.501 -20.399  -5.158  0.88  0.88           C  
ATOM   1118  C   ILE D  71     -11.337 -19.440  -5.485  0.88  0.88           C  
ATOM   1119  O   ILE D  71     -11.270 -18.318  -4.966  0.88  0.88           O  
ATOM   1120  CB  ILE D  71     -13.819 -19.888  -5.821  0.88  0.88           C  
ATOM   1121  CG1 ILE D  71     -15.038 -20.745  -5.403  0.88  0.88           C  
ATOM   1122  CG2 ILE D  71     -13.690 -19.843  -7.350  0.88  0.88           C  
ATOM   1123  CD1 ILE D  71     -16.364 -20.282  -5.992  0.88  0.88           C  
ATOM   1124  H   ILE D  71     -12.533 -19.514  -3.201  0.88  0.88           H  
ATOM   1125  HA  ILE D  71     -12.285 -21.415  -5.498  0.88  0.88           H  
ATOM   1126  HB  ILE D  71     -14.001 -18.860  -5.476  0.88  0.88           H  
ATOM   1127 HG12 ILE D  71     -15.149 -20.716  -4.315  0.88  0.88           H  
ATOM   1128 HG13 ILE D  71     -14.870 -21.792  -5.681  0.88  0.88           H  
ATOM   1129 HG21 ILE D  71     -13.559 -20.847  -7.765  0.88  0.88           H  
ATOM   1130 HG22 ILE D  71     -12.844 -19.228  -7.664  0.88  0.88           H  
ATOM   1131 HG23 ILE D  71     -14.575 -19.396  -7.813  0.88  0.88           H  
ATOM   1132 HD11 ILE D  71     -16.540 -19.222  -5.780  0.88  0.88           H  
ATOM   1133 HD12 ILE D  71     -17.187 -20.856  -5.555  0.88  0.88           H  
ATOM   1134 HD13 ILE D  71     -16.404 -20.436  -7.073  0.88  0.88           H  
ATOM   1135  N   PRO D  72     -10.393 -19.837  -6.412  0.91  0.91           N  
ATOM   1136  CA  PRO D  72      -9.356 -18.911  -6.870  0.91  0.91           C  
ATOM   1137  C   PRO D  72      -9.922 -17.908  -7.889  0.91  0.91           C  
ATOM   1138  O   PRO D  72     -10.664 -18.238  -8.815  0.91  0.91           O  
ATOM   1139  CB  PRO D  72      -8.315 -19.817  -7.527  0.91  0.91           C  
ATOM   1140  CG  PRO D  72      -9.144 -20.985  -8.058  0.91  0.91           C  
ATOM   1141  CD  PRO D  72     -10.243 -21.153  -7.017  0.91  0.91           C  
ATOM   1142  HA  PRO D  72      -8.930 -18.375  -6.018  0.91  0.91           H  
ATOM   1143  HB2 PRO D  72      -7.614 -20.187  -6.769  0.91  0.91           H  
ATOM   1144  HB3 PRO D  72      -7.739 -19.326  -8.317  0.91  0.91           H  
ATOM   1145  HG2 PRO D  72      -8.555 -21.896  -8.194  0.91  0.91           H  
ATOM   1146  HG3 PRO D  72      -9.582 -20.722  -9.028  0.91  0.91           H  
ATOM   1147  HD2 PRO D  72     -11.183 -21.493  -7.460  0.91  0.91           H  
ATOM   1148  HD3 PRO D  72      -9.947 -21.852  -6.228  0.91  0.91           H  
ATOM   1149  N   ILE D  73      -9.457 -16.614  -7.738  0.86  0.86           N  
ATOM   1150  CA  ILE D  73      -9.756 -15.564  -8.706  0.86  0.86           C  
ATOM   1151  C   ILE D  73      -8.422 -15.412  -9.454  0.86  0.86           C  
ATOM   1152  O   ILE D  73      -7.447 -14.845  -8.964  0.86  0.86           O  
ATOM   1153  CB  ILE D  73     -10.204 -14.240  -8.046  0.86  0.86           C  
ATOM   1154  CG1 ILE D  73     -11.449 -14.471  -7.161  0.86  0.86           C  
ATOM   1155  CG2 ILE D  73     -10.480 -13.185  -9.129  0.86  0.86           C  
ATOM   1156  CD1 ILE D  73     -11.915 -13.224  -6.424  0.86  0.86           C  
ATOM   1157  H   ILE D  73      -8.834 -16.339  -6.963  0.86  0.86           H  
ATOM   1158  HA  ILE D  73     -10.535 -15.906  -9.397  0.86  0.86           H  
ATOM   1159  HB  ILE D  73      -9.397 -13.855  -7.411  0.86  0.86           H  
ATOM   1160 HG12 ILE D  73     -11.226 -15.236  -6.408  0.86  0.86           H  
ATOM   1161 HG13 ILE D  73     -12.275 -14.859  -7.769  0.86  0.86           H  
ATOM   1162 HG21 ILE D  73     -11.327 -13.478  -9.759  0.86  0.86           H  
ATOM   1163 HG22 ILE D  73      -9.612 -13.041  -9.780  0.86  0.86           H  
ATOM   1164 HG23 ILE D  73     -10.705 -12.210  -8.687  0.86  0.86           H  
ATOM   1165 HD11 ILE D  73     -11.093 -12.777  -5.861  0.86  0.86           H  
ATOM   1166 HD12 ILE D  73     -12.713 -13.479  -5.719  0.86  0.86           H  
ATOM   1167 HD13 ILE D  73     -12.316 -12.474  -7.112  0.86  0.86           H  
ATOM   1168  N   THR D  74      -8.403 -16.062 -10.669  0.81  0.81           N  
ATOM   1169  CA  THR D  74      -7.237 -16.161 -11.547  0.81  0.81           C  
ATOM   1170  C   THR D  74      -6.935 -14.833 -12.250  0.81  0.81           C  
ATOM   1171  O   THR D  74      -7.810 -13.992 -12.475  0.81  0.81           O  
ATOM   1172  CB  THR D  74      -7.478 -17.217 -12.642  0.81  0.81           C  
ATOM   1173  OG1 THR D  74      -8.740 -16.936 -13.277  0.81  0.81           O  
ATOM   1174  CG2 THR D  74      -7.521 -18.633 -12.079  0.81  0.81           C  
ATOM   1175  H   THR D  74      -9.247 -16.534 -10.981  0.81  0.81           H  
ATOM   1176  HA  THR D  74      -6.371 -16.435 -10.942  0.81  0.81           H  
ATOM   1177  HB  THR D  74      -6.701 -17.161 -13.413  0.81  0.81           H  
ATOM   1178 HG21 THR D  74      -6.587 -18.884 -11.568  0.81  0.81           H  
ATOM   1179 HG22 THR D  74      -7.681 -19.357 -12.885  0.81  0.81           H  
ATOM   1180 HG23 THR D  74      -8.353 -18.762 -11.377  0.81  0.81           H  
ATOM   1181  HG1 THR D  74      -8.788 -17.542 -14.045  0.81  0.81           H  
ATOM   1182  N   ALA D  75      -5.624 -14.724 -12.694  0.79  0.79           N  
ATOM   1183  CA  ALA D  75      -5.136 -13.518 -13.357  0.79  0.79           C  
ATOM   1184  C   ALA D  75      -5.789 -13.371 -14.739  0.79  0.79           C  
ATOM   1185  O   ALA D  75      -6.037 -14.326 -15.476  0.79  0.79           O  
ATOM   1186  CB  ALA D  75      -3.623 -13.530 -13.497  0.79  0.79           C  
ATOM   1187  H   ALA D  75      -4.977 -15.491 -12.552  0.79  0.79           H  
ATOM   1188  HA  ALA D  75      -5.445 -12.685 -12.719  0.79  0.79           H  
ATOM   1189  HB1 ALA D  75      -3.141 -13.621 -12.519  0.79  0.79           H  
ATOM   1190  HB2 ALA D  75      -3.264 -12.611 -13.973  0.79  0.79           H  
ATOM   1191  HB3 ALA D  75      -3.289 -14.374 -14.112  0.79  0.79           H  
ATOM   1192  N   ARG D  76      -6.116 -12.057 -15.040  0.70  0.70           N  
ATOM   1193  CA  ARG D  76      -7.075 -11.723 -16.081  0.70  0.70           C  
ATOM   1194  C   ARG D  76      -6.990 -10.242 -16.451  0.70  0.70           C  
ATOM   1195  O   ARG D  76      -6.527  -9.396 -15.684  0.70  0.70           O  
ATOM   1196  CB  ARG D  76      -8.503 -12.035 -15.589  0.70  0.70           C  
ATOM   1197  CG  ARG D  76      -8.885 -11.252 -14.316  0.70  0.70           C  
ATOM   1198  CD  ARG D  76     -10.171 -11.774 -13.691  0.70  0.70           C  
ATOM   1199  NE  ARG D  76      -9.993 -13.150 -13.209  0.70  0.70           N  
ATOM   1200  CZ  ARG D  76     -10.963 -14.086 -13.198  0.70  0.70           C  
ATOM   1201  NH1 ARG D  76     -12.263 -13.766 -13.378  0.70  0.70           N  
ATOM   1202  NH2 ARG D  76     -10.648 -15.379 -13.001  0.70  0.70           N1+
ATOM   1203  H   ARG D  76      -5.710 -11.296 -14.481  0.70  0.70           H  
ATOM   1204  HA  ARG D  76      -6.848 -12.330 -16.965  0.70  0.70           H  
ATOM   1205  HB2 ARG D  76      -8.581 -13.112 -15.399  0.70  0.70           H  
ATOM   1206  HB3 ARG D  76      -9.233 -11.807 -16.377  0.70  0.70           H  
ATOM   1207  HG2 ARG D  76      -9.016 -10.192 -14.561  0.70  0.70           H  
ATOM   1208  HG3 ARG D  76      -8.086 -11.317 -13.569  0.70  0.70           H  
ATOM   1209  HD2 ARG D  76     -10.971 -11.742 -14.437  0.70  0.70           H  
ATOM   1210  HD3 ARG D  76     -10.449 -11.155 -12.833  0.70  0.70           H  
ATOM   1211  HE  ARG D  76      -9.041 -13.480 -12.933  0.70  0.70           H  
ATOM   1212 HH11 ARG D  76     -12.556 -12.805 -13.480  0.70  0.70           H  
ATOM   1213 HH12 ARG D  76     -12.982 -14.474 -13.330  0.70  0.70           H  
ATOM   1214 HH21 ARG D  76     -11.358 -16.094 -13.032  0.70  0.70           H  
ATOM   1215 HH22 ARG D  76      -9.675 -15.738 -13.039  0.70  0.70           H  
ATOM   1216  N   ARG D  77      -7.576  -9.958 -17.672  0.69  0.69           N  
ATOM   1217  CA  ARG D  77      -7.715  -8.598 -18.181  0.69  0.69           C  
ATOM   1218  C   ARG D  77      -9.200  -8.219 -18.097  0.69  0.69           C  
ATOM   1219  O   ARG D  77     -10.105  -9.025 -18.321  0.69  0.69           O  
ATOM   1220  CB  ARG D  77      -7.187  -8.504 -19.616  0.69  0.69           C  
ATOM   1221  CG  ARG D  77      -7.284  -7.089 -20.199  0.69  0.69           C  
ATOM   1222  CD  ARG D  77      -6.252  -6.847 -21.295  0.69  0.69           C  
ATOM   1223  NE  ARG D  77      -4.926  -6.603 -20.716  0.69  0.69           N  
ATOM   1224  CZ  ARG D  77      -3.840  -6.194 -21.419  0.69  0.69           C  
ATOM   1225  NH1 ARG D  77      -3.873  -6.091 -22.775  0.69  0.69           N  
ATOM   1226  NH2 ARG D  77      -2.682  -5.888 -20.795  0.69  0.69           N1+
ATOM   1227  H   ARG D  77      -7.965 -10.709 -18.237  0.69  0.69           H  
ATOM   1228  HA  ARG D  77      -7.140  -7.927 -17.538  0.69  0.69           H  
ATOM   1229  HB2 ARG D  77      -7.738  -9.193 -20.269  0.69  0.69           H  
ATOM   1230  HB3 ARG D  77      -6.146  -8.851 -19.625  0.69  0.69           H  
ATOM   1231  HG2 ARG D  77      -7.145  -6.334 -19.418  0.69  0.69           H  
ATOM   1232  HG3 ARG D  77      -8.289  -6.947 -20.614  0.69  0.69           H  
ATOM   1233  HD2 ARG D  77      -6.541  -5.954 -21.855  0.69  0.69           H  
ATOM   1234  HD3 ARG D  77      -6.192  -7.704 -21.973  0.69  0.69           H  
ATOM   1235  HE  ARG D  77      -4.776  -6.781 -19.667  0.69  0.69           H  
ATOM   1236 HH11 ARG D  77      -4.701  -6.344 -23.297  0.69  0.69           H  
ATOM   1237 HH12 ARG D  77      -3.036  -5.863 -23.296  0.69  0.69           H  
ATOM   1238 HH21 ARG D  77      -1.857  -5.562 -21.271  0.69  0.69           H  
ATOM   1239 HH22 ARG D  77      -2.574  -6.010 -19.737  0.69  0.69           H  
ATOM   1240  N   VAL D  78      -9.400  -6.880 -17.798  0.78  0.78           N  
ATOM   1241  CA  VAL D  78     -10.712  -6.244 -17.808  0.78  0.78           C  
ATOM   1242  C   VAL D  78     -10.567  -4.833 -18.414  0.78  0.78           C  
ATOM   1243  O   VAL D  78      -9.477  -4.269 -18.541  0.78  0.78           O  
ATOM   1244  CB  VAL D  78     -11.357  -6.178 -16.400  0.78  0.78           C  
ATOM   1245  CG1 VAL D  78     -11.670  -7.570 -15.846  0.78  0.78           C  
ATOM   1246  CG2 VAL D  78     -10.508  -5.400 -15.389  0.78  0.78           C  
ATOM   1247  H   VAL D  78      -8.595  -6.285 -17.556  0.78  0.78           H  
ATOM   1248  HA  VAL D  78     -11.365  -6.819 -18.478  0.78  0.78           H  
ATOM   1249  HB  VAL D  78     -12.315  -5.649 -16.487  0.78  0.78           H  
ATOM   1250 HG11 VAL D  78     -10.759  -8.137 -15.629  0.78  0.78           H  
ATOM   1251 HG12 VAL D  78     -12.275  -8.146 -16.554  0.78  0.78           H  
ATOM   1252 HG13 VAL D  78     -12.239  -7.493 -14.912  0.78  0.78           H  
ATOM   1253 HG21 VAL D  78      -9.541  -5.882 -15.224  0.78  0.78           H  
ATOM   1254 HG22 VAL D  78     -11.019  -5.340 -14.422  0.78  0.78           H  
ATOM   1255 HG23 VAL D  78     -10.327  -4.375 -15.726  0.78  0.78           H  
ATOM   1256  N   VAL D  79     -11.777  -4.245 -18.743  0.83  0.83           N  
ATOM   1257  CA  VAL D  79     -11.892  -2.857 -19.193  0.83  0.83           C  
ATOM   1258  C   VAL D  79     -12.394  -2.072 -17.968  0.83  0.83           C  
ATOM   1259  O   VAL D  79     -13.283  -2.494 -17.228  0.83  0.83           O  
ATOM   1260  CB  VAL D  79     -12.885  -2.705 -20.370  0.83  0.83           C  
ATOM   1261  CG1 VAL D  79     -12.873  -1.276 -20.929  0.83  0.83           C  
ATOM   1262  CG2 VAL D  79     -12.587  -3.687 -21.509  0.83  0.83           C  
ATOM   1263  H   VAL D  79     -12.647  -4.761 -18.641  0.83  0.83           H  
ATOM   1264  HA  VAL D  79     -10.900  -2.499 -19.487  0.83  0.83           H  
ATOM   1265  HB  VAL D  79     -13.901  -2.916 -20.011  0.83  0.83           H  
ATOM   1266 HG11 VAL D  79     -11.868  -0.986 -21.255  0.83  0.83           H  
ATOM   1267 HG12 VAL D  79     -13.212  -0.552 -20.182  0.83  0.83           H  
ATOM   1268 HG13 VAL D  79     -13.544  -1.189 -21.790  0.83  0.83           H  
ATOM   1269 HG21 VAL D  79     -11.581  -3.538 -21.911  0.83  0.83           H  
ATOM   1270 HG22 VAL D  79     -13.298  -3.551 -22.332  0.83  0.83           H  
ATOM   1271 HG23 VAL D  79     -12.673  -4.726 -21.177  0.83  0.83           H  
ATOM   1272  N   THR D  80     -11.790  -0.842 -17.810  0.86  0.86           N  
ATOM   1273  CA  THR D  80     -12.210   0.140 -16.817  0.86  0.86           C  
ATOM   1274  C   THR D  80     -12.425   1.485 -17.523  0.86  0.86           C  
ATOM   1275  O   THR D  80     -11.582   2.001 -18.259  0.86  0.86           O  
ATOM   1276  CB  THR D  80     -11.143   0.330 -15.721  0.86  0.86           C  
ATOM   1277  OG1 THR D  80      -9.820   0.432 -16.264  0.86  0.86           O  
ATOM   1278  CG2 THR D  80     -11.140  -0.830 -14.732  0.86  0.86           C  
ATOM   1279  H   THR D  80     -10.999  -0.592 -18.424  0.86  0.86           H  
ATOM   1280  HA  THR D  80     -13.157  -0.179 -16.366  0.86  0.86           H  
ATOM   1281  HB  THR D  80     -11.336   1.258 -15.171  0.86  0.86           H  
ATOM   1282 HG21 THR D  80     -12.124  -0.968 -14.275  0.86  0.86           H  
ATOM   1283 HG22 THR D  80     -10.413  -0.646 -13.934  0.86  0.86           H  
ATOM   1284 HG23 THR D  80     -10.840  -1.765 -15.218  0.86  0.86           H  
ATOM   1285  HG1 THR D  80      -9.893   0.649 -17.220  0.86  0.86           H  
ATOM   1286  N   PHE D  81     -13.628   2.092 -17.231  0.87  0.87           N  
ATOM   1287  CA  PHE D  81     -13.997   3.389 -17.807  0.87  0.87           C  
ATOM   1288  C   PHE D  81     -13.539   4.463 -16.807  0.87  0.87           C  
ATOM   1289  O   PHE D  81     -13.809   4.402 -15.606  0.87  0.87           O  
ATOM   1290  CB  PHE D  81     -15.515   3.458 -18.036  0.87  0.87           C  
ATOM   1291  CG  PHE D  81     -16.056   4.745 -18.616  0.87  0.87           C  
ATOM   1292  CD1 PHE D  81     -15.364   5.474 -19.591  0.87  0.87           C  
ATOM   1293  CD2 PHE D  81     -17.318   5.207 -18.209  0.87  0.87           C  
ATOM   1294  CE1 PHE D  81     -15.879   6.671 -20.085  0.87  0.87           C  
ATOM   1295  CE2 PHE D  81     -17.849   6.389 -18.732  0.87  0.87           C  
ATOM   1296  CZ  PHE D  81     -17.123   7.128 -19.661  0.87  0.87           C  
ATOM   1297  H   PHE D  81     -14.274   1.668 -16.573  0.87  0.87           H  
ATOM   1298  HA  PHE D  81     -13.460   3.505 -18.753  0.87  0.87           H  
ATOM   1299  HB2 PHE D  81     -16.018   3.269 -17.077  0.87  0.87           H  
ATOM   1300  HB3 PHE D  81     -15.816   2.639 -18.702  0.87  0.87           H  
ATOM   1301  HD1 PHE D  81     -14.416   5.124 -19.988  0.87  0.87           H  
ATOM   1302  HD2 PHE D  81     -17.898   4.651 -17.475  0.87  0.87           H  
ATOM   1303  HE1 PHE D  81     -15.310   7.240 -20.815  0.87  0.87           H  
ATOM   1304  HE2 PHE D  81     -18.827   6.738 -18.411  0.87  0.87           H  
ATOM   1305  HZ  PHE D  81     -17.531   8.049 -20.069  0.87  0.87           H  
ATOM   1306  N   ARG D  82     -12.807   5.493 -17.377  0.76  0.76           N  
ATOM   1307  CA  ARG D  82     -12.357   6.660 -16.620  0.76  0.76           C  
ATOM   1308  C   ARG D  82     -13.205   7.843 -17.133  0.76  0.76           C  
ATOM   1309  O   ARG D  82     -12.917   8.391 -18.207  0.76  0.76           O  
ATOM   1310  CB  ARG D  82     -10.871   6.963 -16.890  0.76  0.76           C  
ATOM   1311  CG  ARG D  82      -9.937   5.753 -16.964  0.76  0.76           C  
ATOM   1312  CD  ARG D  82      -9.752   5.014 -15.648  0.76  0.76           C  
ATOM   1313  NE  ARG D  82      -9.074   5.826 -14.629  0.76  0.76           N  
ATOM   1314  CZ  ARG D  82      -7.835   6.371 -14.733  0.76  0.76           C  
ATOM   1315  NH1 ARG D  82      -6.950   6.068 -15.691  0.76  0.76           N  
ATOM   1316  NH2 ARG D  82      -7.473   7.302 -13.819  0.76  0.76           N1+
ATOM   1317  H   ARG D  82     -12.573   5.475 -18.382  0.76  0.76           H  
ATOM   1318  HA  ARG D  82     -12.495   6.499 -15.549  0.76  0.76           H  
ATOM   1319  HB2 ARG D  82     -10.511   7.673 -16.134  0.76  0.76           H  
ATOM   1320  HB3 ARG D  82     -10.763   7.490 -17.845  0.76  0.76           H  
ATOM   1321  HG2 ARG D  82      -8.976   6.129 -17.322  0.76  0.76           H  
ATOM   1322  HG3 ARG D  82     -10.288   5.048 -17.725  0.76  0.76           H  
ATOM   1323  HD2 ARG D  82      -9.186   4.086 -15.768  0.76  0.76           H  
ATOM   1324  HD3 ARG D  82     -10.723   4.723 -15.235  0.76  0.76           H  
ATOM   1325  HE  ARG D  82      -9.565   5.979 -13.757  0.76  0.76           H  
ATOM   1326 HH11 ARG D  82      -7.105   5.272 -16.397  0.76  0.76           H  
ATOM   1327 HH12 ARG D  82      -6.048   6.510 -15.768  0.76  0.76           H  
ATOM   1328 HH21 ARG D  82      -6.547   7.712 -13.836  0.76  0.76           H  
ATOM   1329 HH22 ARG D  82      -8.119   7.653 -13.124  0.76  0.76           H  
ATOM   1330  N   PRO D  83     -14.334   8.214 -16.426  0.86  0.86           N  
ATOM   1331  CA  PRO D  83     -15.228   9.264 -16.918  0.86  0.86           C  
ATOM   1332  C   PRO D  83     -14.740  10.685 -16.537  0.86  0.86           C  
ATOM   1333  O   PRO D  83     -14.353  10.982 -15.399  0.86  0.86           O  
ATOM   1334  CB  PRO D  83     -16.568   9.002 -16.217  0.86  0.86           C  
ATOM   1335  CG  PRO D  83     -16.348   7.771 -15.339  0.86  0.86           C  
ATOM   1336  CD  PRO D  83     -14.843   7.658 -15.188  0.86  0.86           C  
ATOM   1337  HA  PRO D  83     -15.323   9.179 -18.005  0.86  0.86           H  
ATOM   1338  HB2 PRO D  83     -17.366   8.820 -16.944  0.86  0.86           H  
ATOM   1339  HB3 PRO D  83     -16.894   9.848 -15.607  0.86  0.86           H  
ATOM   1340  HG2 PRO D  83     -16.735   6.884 -15.850  0.86  0.86           H  
ATOM   1341  HG3 PRO D  83     -16.860   7.845 -14.375  0.86  0.86           H  
ATOM   1342  HD2 PRO D  83     -14.480   8.286 -14.368  0.86  0.86           H  
ATOM   1343  HD3 PRO D  83     -14.530   6.633 -15.008  0.86  0.86           H  
ATOM   1344  N   GLY D  84     -14.865  11.610 -17.561  0.87  0.87           N  
ATOM   1345  CA  GLY D  84     -14.427  12.991 -17.456  0.87  0.87           C  
ATOM   1346  C   GLY D  84     -15.428  13.990 -16.854  0.87  0.87           C  
ATOM   1347  O   GLY D  84     -16.648  13.844 -16.807  0.87  0.87           O  
ATOM   1348  H   GLY D  84     -15.249  11.317 -18.474  0.87  0.87           H  
ATOM   1349  HA2 GLY D  84     -14.187  13.332 -18.469  0.87  0.87           H  
ATOM   1350  HA3 GLY D  84     -13.508  13.012 -16.860  0.87  0.87           H  
ATOM   1351  N   GLN D  85     -14.825  15.167 -16.421  0.73  0.73           N  
ATOM   1352  CA  GLN D  85     -15.566  16.157 -15.634  0.73  0.73           C  
ATOM   1353  C   GLN D  85     -16.549  16.995 -16.482  0.73  0.73           C  
ATOM   1354  O   GLN D  85     -17.499  17.602 -15.979  0.73  0.73           O  
ATOM   1355  CB  GLN D  85     -14.623  17.082 -14.852  0.73  0.73           C  
ATOM   1356  CG  GLN D  85     -13.586  16.356 -13.986  0.73  0.73           C  
ATOM   1357  CD  GLN D  85     -14.204  15.411 -12.978  0.73  0.73           C  
ATOM   1358  NE2 GLN D  85     -14.625  16.004 -11.820  0.73  0.73           N  
ATOM   1359  OE1 GLN D  85     -14.345  14.205 -13.191  0.73  0.73           O  
ATOM   1360  H   GLN D  85     -13.842  15.324 -16.623  0.73  0.73           H  
ATOM   1361  HA  GLN D  85     -16.191  15.596 -14.932  0.73  0.73           H  
ATOM   1362  HB2 GLN D  85     -15.223  17.747 -14.217  0.73  0.73           H  
ATOM   1363  HB3 GLN D  85     -14.086  17.734 -15.554  0.73  0.73           H  
ATOM   1364  HG2 GLN D  85     -12.984  17.099 -13.449  0.73  0.73           H  
ATOM   1365  HG3 GLN D  85     -12.886  15.784 -14.605  0.73  0.73           H  
ATOM   1366 HE21 GLN D  85     -14.516  16.995 -11.632  0.73  0.73           H  
ATOM   1367 HE22 GLN D  85     -15.059  15.451 -11.089  0.73  0.73           H  
ATOM   1368  N   LYS D  86     -16.269  17.052 -17.833  0.72  0.72           N  
ATOM   1369  CA  LYS D  86     -17.129  17.769 -18.792  0.72  0.72           C  
ATOM   1370  C   LYS D  86     -18.479  17.022 -18.915  0.72  0.72           C  
ATOM   1371  O   LYS D  86     -19.522  17.585 -19.246  0.72  0.72           O  
ATOM   1372  CB  LYS D  86     -16.440  17.814 -20.165  0.72  0.72           C  
ATOM   1373  CG  LYS D  86     -17.094  18.767 -21.177  0.72  0.72           C  
ATOM   1374  CD  LYS D  86     -16.597  20.208 -21.029  0.72  0.72           C  
ATOM   1375  CE  LYS D  86     -17.351  21.227 -21.880  0.72  0.72           C  
ATOM   1376  NZ  LYS D  86     -17.415  20.812 -23.303  0.72  0.72           N1+
ATOM   1377  H   LYS D  86     -15.434  16.580 -18.165  0.72  0.72           H  
ATOM   1378  HA  LYS D  86     -17.317  18.770 -18.390  0.72  0.72           H  
ATOM   1379  HB2 LYS D  86     -16.448  16.804 -20.594  0.72  0.72           H  
ATOM   1380  HB3 LYS D  86     -15.382  18.082 -20.048  0.72  0.72           H  
ATOM   1381  HG2 LYS D  86     -18.185  18.732 -21.103  0.72  0.72           H  
ATOM   1382  HG3 LYS D  86     -16.837  18.411 -22.183  0.72  0.72           H  
ATOM   1383  HD2 LYS D  86     -15.531  20.243 -21.291  0.72  0.72           H  
ATOM   1384  HD3 LYS D  86     -16.669  20.521 -19.981  0.72  0.72           H  
ATOM   1385  HE2 LYS D  86     -16.849  22.199 -21.854  0.72  0.72           H  
ATOM   1386  HE3 LYS D  86     -18.385  21.349 -21.542  0.72  0.72           H  
ATOM   1387  HZ1 LYS D  86     -16.501  20.498 -23.659  0.72  0.72           H  
ATOM   1388  HZ2 LYS D  86     -17.699  21.608 -23.896  0.72  0.72           H  
ATOM   1389  HZ3 LYS D  86     -18.098  20.055 -23.443  0.72  0.72           H  
ATOM   1390  N   LEU D  87     -18.382  15.654 -18.724  0.79  0.79           N  
ATOM   1391  CA  LEU D  87     -19.526  14.753 -18.854  0.79  0.79           C  
ATOM   1392  C   LEU D  87     -20.351  14.894 -17.572  0.79  0.79           C  
ATOM   1393  O   LEU D  87     -21.580  14.927 -17.583  0.79  0.79           O  
ATOM   1394  CB  LEU D  87     -19.052  13.310 -19.065  0.79  0.79           C  
ATOM   1395  CG  LEU D  87     -20.160  12.316 -19.463  0.79  0.79           C  
ATOM   1396  CD1 LEU D  87     -20.767  12.642 -20.828  0.79  0.79           C  
ATOM   1397  CD2 LEU D  87     -19.587  10.894 -19.480  0.79  0.79           C  
ATOM   1398  H   LEU D  87     -17.480  15.263 -18.465  0.79  0.79           H  
ATOM   1399  HA  LEU D  87     -20.128  15.113 -19.693  0.79  0.79           H  
ATOM   1400  HB2 LEU D  87     -18.581  12.944 -18.145  0.79  0.79           H  
ATOM   1401  HB3 LEU D  87     -18.267  13.296 -19.832  0.79  0.79           H  
ATOM   1402  HG  LEU D  87     -20.959  12.344 -18.713  0.79  0.79           H  
ATOM   1403 HD11 LEU D  87     -19.994  12.703 -21.602  0.79  0.79           H  
ATOM   1404 HD12 LEU D  87     -21.306  13.594 -20.809  0.79  0.79           H  
ATOM   1405 HD13 LEU D  87     -21.485  11.871 -21.129  0.79  0.79           H  
ATOM   1406 HD21 LEU D  87     -18.768  10.804 -20.201  0.79  0.79           H  
ATOM   1407 HD22 LEU D  87     -20.358  10.165 -19.748  0.79  0.79           H  
ATOM   1408 HD23 LEU D  87     -19.199  10.620 -18.493  0.79  0.79           H  
ATOM   1409  N   LYS D  88     -19.636  14.948 -16.393  0.73  0.73           N  
ATOM   1410  CA  LYS D  88     -20.305  15.054 -15.087  0.73  0.73           C  
ATOM   1411  C   LYS D  88     -20.944  16.434 -14.916  0.73  0.73           C  
ATOM   1412  O   LYS D  88     -21.955  16.594 -14.230  0.73  0.73           O  
ATOM   1413  CB  LYS D  88     -19.328  14.811 -13.938  0.73  0.73           C  
ATOM   1414  CG  LYS D  88     -18.867  13.354 -13.916  0.73  0.73           C  
ATOM   1415  CD  LYS D  88     -17.537  13.190 -13.183  0.73  0.73           C  
ATOM   1416  CE  LYS D  88     -16.795  12.004 -13.766  0.73  0.73           C  
ATOM   1417  NZ  LYS D  88     -15.392  11.992 -13.322  0.73  0.73           N1+
ATOM   1418  H   LYS D  88     -18.620  14.877 -16.447  0.73  0.73           H  
ATOM   1419  HA  LYS D  88     -21.112  14.313 -15.072  0.73  0.73           H  
ATOM   1420  HB2 LYS D  88     -19.794  15.055 -12.975  0.73  0.73           H  
ATOM   1421  HB3 LYS D  88     -18.473  15.488 -14.049  0.73  0.73           H  
ATOM   1422  HG2 LYS D  88     -18.766  12.989 -14.945  0.73  0.73           H  
ATOM   1423  HG3 LYS D  88     -19.633  12.726 -13.447  0.73  0.73           H  
ATOM   1424  HD2 LYS D  88     -17.706  13.057 -12.109  0.73  0.73           H  
ATOM   1425  HD3 LYS D  88     -16.934  14.094 -13.300  0.73  0.73           H  
ATOM   1426  HE2 LYS D  88     -16.763  12.064 -14.856  0.73  0.73           H  
ATOM   1427  HE3 LYS D  88     -17.240  11.050 -13.472  0.73  0.73           H  
ATOM   1428  HZ1 LYS D  88     -14.952  12.953 -13.312  0.73  0.73           H  
ATOM   1429  HZ2 LYS D  88     -14.818  11.475 -14.033  0.73  0.73           H  
ATOM   1430  HZ3 LYS D  88     -15.253  11.596 -12.387  0.73  0.73           H  
ATOM   1431  N   SER D  89     -20.268  17.461 -15.555  0.69  0.69           N  
ATOM   1432  CA  SER D  89     -20.820  18.809 -15.599  0.69  0.69           C  
ATOM   1433  C   SER D  89     -22.153  18.829 -16.370  0.69  0.69           C  
ATOM   1434  O   SER D  89     -22.993  19.703 -16.143  0.69  0.69           O  
ATOM   1435  CB  SER D  89     -19.875  19.806 -16.275  0.69  0.69           C  
ATOM   1436  OG  SER D  89     -18.638  19.934 -15.580  0.69  0.69           O  
ATOM   1437  H   SER D  89     -19.348  17.268 -15.954  0.69  0.69           H  
ATOM   1438  HA  SER D  89     -21.014  19.107 -14.562  0.69  0.69           H  
ATOM   1439  HB2 SER D  89     -20.333  20.801 -16.315  0.69  0.69           H  
ATOM   1440  HB3 SER D  89     -19.653  19.511 -17.306  0.69  0.69           H  
ATOM   1441  HG  SER D  89     -18.214  19.045 -15.562  0.69  0.69           H  
ATOM   1442  N   ARG D  90     -22.299  17.867 -17.359  0.67  0.67           N  
ATOM   1443  CA  ARG D  90     -23.567  17.719 -18.060  0.67  0.67           C  
ATOM   1444  C   ARG D  90     -24.599  16.976 -17.191  0.67  0.67           C  
ATOM   1445  O   ARG D  90     -25.802  17.186 -17.347  0.67  0.67           O  
ATOM   1446  CB  ARG D  90     -23.438  16.989 -19.407  0.67  0.67           C  
ATOM   1447  CG  ARG D  90     -23.057  17.935 -20.550  0.67  0.67           C  
ATOM   1448  CD  ARG D  90     -23.073  17.239 -21.914  0.67  0.67           C  
ATOM   1449  NE  ARG D  90     -24.442  16.857 -22.315  0.67  0.67           N  
ATOM   1450  CZ  ARG D  90     -24.827  16.502 -23.564  0.67  0.67           C  
ATOM   1451  NH1 ARG D  90     -23.951  16.463 -24.588  0.67  0.67           N  
ATOM   1452  NH2 ARG D  90     -26.118  16.169 -23.779  0.67  0.67           N1+
ATOM   1453  H   ARG D  90     -21.517  17.246 -17.558  0.67  0.67           H  
ATOM   1454  HA  ARG D  90     -23.981  18.724 -18.218  0.67  0.67           H  
ATOM   1455  HB2 ARG D  90     -24.394  16.510 -19.649  0.67  0.67           H  
ATOM   1456  HB3 ARG D  90     -22.701  16.183 -19.350  0.67  0.67           H  
ATOM   1457  HG2 ARG D  90     -22.056  18.341 -20.365  0.67  0.67           H  
ATOM   1458  HG3 ARG D  90     -23.754  18.782 -20.576  0.67  0.67           H  
ATOM   1459  HD2 ARG D  90     -22.456  16.335 -21.893  0.67  0.67           H  
ATOM   1460  HD3 ARG D  90     -22.681  17.938 -22.660  0.67  0.67           H  
ATOM   1461  HE  ARG D  90     -25.180  16.892 -21.618  0.67  0.67           H  
ATOM   1462 HH11 ARG D  90     -22.970  16.666 -24.444  0.67  0.67           H  
ATOM   1463 HH12 ARG D  90     -24.246  16.184 -25.515  0.67  0.67           H  
ATOM   1464 HH21 ARG D  90     -26.437  15.891 -24.699  0.67  0.67           H  
ATOM   1465 HH22 ARG D  90     -26.805  16.148 -23.032  0.67  0.67           H  
ATOM   1466  N   VAL D  91     -24.109  15.973 -16.380  0.76  0.76           N  
ATOM   1467  CA  VAL D  91     -25.001  15.121 -15.596  0.76  0.76           C  
ATOM   1468  C   VAL D  91     -25.569  15.905 -14.401  0.76  0.76           C  
ATOM   1469  O   VAL D  91     -26.793  16.016 -14.258  0.76  0.76           O  
ATOM   1470  CB  VAL D  91     -24.322  13.804 -15.157  0.76  0.76           C  
ATOM   1471  CG1 VAL D  91     -25.170  13.012 -14.152  0.76  0.76           C  
ATOM   1472  CG2 VAL D  91     -24.055  12.902 -16.369  0.76  0.76           C  
ATOM   1473  H   VAL D  91     -23.104  15.814 -16.354  0.76  0.76           H  
ATOM   1474  HA  VAL D  91     -25.859  14.879 -16.238  0.76  0.76           H  
ATOM   1475  HB  VAL D  91     -23.363  14.032 -14.678  0.76  0.76           H  
ATOM   1476 HG11 VAL D  91     -26.168  12.807 -14.552  0.76  0.76           H  
ATOM   1477 HG12 VAL D  91     -25.284  13.553 -13.208  0.76  0.76           H  
ATOM   1478 HG13 VAL D  91     -24.697  12.053 -13.917  0.76  0.76           H  
ATOM   1479 HG21 VAL D  91     -24.993  12.577 -16.833  0.76  0.76           H  
ATOM   1480 HG22 VAL D  91     -23.500  12.006 -16.069  0.76  0.76           H  
ATOM   1481 HG23 VAL D  91     -23.468  13.411 -17.135  0.76  0.76           H  
ATOM   1482  N   GLU D  92     -24.685  16.442 -13.475  0.69  0.69           N  
ATOM   1483  CA  GLU D  92     -25.233  16.917 -12.189  0.69  0.69           C  
ATOM   1484  C   GLU D  92     -26.063  18.221 -12.289  0.69  0.69           C  
ATOM   1485  O   GLU D  92     -26.682  18.684 -11.333  0.69  0.69           O  
ATOM   1486  CB  GLU D  92     -24.225  16.939 -11.030  0.69  0.69           C  
ATOM   1487  CG  GLU D  92     -23.328  18.171 -10.945  0.69  0.69           C  
ATOM   1488  CD  GLU D  92     -22.562  18.108  -9.615  0.69  0.69           C  
ATOM   1489  OE1 GLU D  92     -23.185  18.501  -8.589  0.69  0.69           O  
ATOM   1490  OE2 GLU D  92     -21.379  17.669  -9.711  0.69  0.69           O1-
ATOM   1491  H   GLU D  92     -23.676  16.489 -13.677  0.69  0.69           H  
ATOM   1492  HA  GLU D  92     -25.976  16.154 -11.913  0.69  0.69           H  
ATOM   1493  HB2 GLU D  92     -23.603  16.035 -11.070  0.69  0.69           H  
ATOM   1494  HB3 GLU D  92     -24.798  16.867 -10.094  0.69  0.69           H  
ATOM   1495  HG2 GLU D  92     -23.909  19.100 -10.962  0.69  0.69           H  
ATOM   1496  HG3 GLU D  92     -22.633  18.202 -11.791  0.69  0.69           H  
ATOM   1497  N   ASN D  93     -26.060  18.795 -13.544  0.63  0.63           N  
ATOM   1498  CA  ASN D  93     -26.850  19.963 -13.906  0.63  0.63           C  
ATOM   1499  C   ASN D  93     -28.117  19.614 -14.718  0.63  0.63           C  
ATOM   1500  O   ASN D  93     -28.867  20.505 -15.124  0.63  0.63           O  
ATOM   1501  CB  ASN D  93     -26.007  20.955 -14.708  0.63  0.63           C  
ATOM   1502  CG  ASN D  93     -24.952  21.587 -13.833  0.63  0.63           C  
ATOM   1503  ND2 ASN D  93     -23.669  21.255 -14.153  0.63  0.63           N  
ATOM   1504  OD1 ASN D  93     -25.213  22.348 -12.907  0.63  0.63           O  
ATOM   1505  H   ASN D  93     -25.471  18.360 -14.246  0.63  0.63           H  
ATOM   1506  HA  ASN D  93     -27.209  20.435 -12.984  0.63  0.63           H  
ATOM   1507  HB2 ASN D  93     -26.621  21.774 -15.103  0.63  0.63           H  
ATOM   1508  HB3 ASN D  93     -25.553  20.462 -15.576  0.63  0.63           H  
ATOM   1509 HD21 ASN D  93     -23.442  20.639 -14.944  0.63  0.63           H  
ATOM   1510 HD22 ASN D  93     -22.912  21.629 -13.596  0.63  0.63           H  
ATOM   1511  N   ALA D  94     -28.346  18.272 -14.969  0.58  0.58           N  
ATOM   1512  CA  ALA D  94     -29.499  17.827 -15.761  0.58  0.58           C  
ATOM   1513  C   ALA D  94     -30.076  16.427 -15.456  0.58  0.58           C  
ATOM   1514  O   ALA D  94     -31.237  16.149 -15.771  0.58  0.58           O  
ATOM   1515  CB  ALA D  94     -29.161  17.879 -17.250  0.58  0.58           C  
ATOM   1516  H   ALA D  94     -27.679  17.593 -14.597  0.58  0.58           H  
ATOM   1517  HA  ALA D  94     -30.315  18.535 -15.563  0.58  0.58           H  
ATOM   1518  HB1 ALA D  94     -28.782  18.864 -17.541  0.58  0.58           H  
ATOM   1519  HB2 ALA D  94     -30.046  17.663 -17.859  0.58  0.58           H  
ATOM   1520  HB3 ALA D  94     -28.401  17.134 -17.506  0.58  0.58           H  
ATOM   1521  N   SER D  95     -29.188  15.497 -14.964  0.35  0.35           N  
ATOM   1522  CA  SER D  95     -29.487  14.064 -14.837  0.35  0.35           C  
ATOM   1523  C   SER D  95     -29.536  13.276 -16.181  0.35  0.35           C  
ATOM   1524  O   SER D  95     -28.743  13.662 -17.088  0.35  0.35           O  
ATOM   1525  CB  SER D  95     -30.732  13.765 -13.995  0.35  0.35           C  
ATOM   1526  OG  SER D  95     -30.865  12.354 -13.797  0.35  0.35           O  
ATOM   1527  OXT SER D  95     -30.318  12.267 -16.171  0.35  0.35           O1-
ATOM   1528  H   SER D  95     -28.235  15.770 -14.700  0.35  0.35           H  
ATOM   1529  HA  SER D  95     -28.623  13.637 -14.311  0.35  0.35           H  
ATOM   1530  HB2 SER D  95     -31.654  14.115 -14.468  0.35  0.35           H  
ATOM   1531  HB3 SER D  95     -30.658  14.238 -13.011  0.35  0.35           H  
ATOM   1532  HG  SER D  95     -30.811  11.999 -14.736  0.35  0.35           H  
TER    1533      SER    95 
HETATM 1534  C     *     0     -28.684  16.006 -20.391  0.00  0.00           C  
HETATM 1535  C     *     0     -29.197  17.302 -20.546  0.00  0.00           C  
HETATM 1536  C     *     0     -30.547  17.556 -20.293  0.00  0.00           C  
HETATM 1537  C     *     0     -31.384  16.521 -19.881  0.00  0.00           C  
HETATM 1538  C     *     0     -30.880  15.228 -19.742  0.00  0.00           C  
HETATM 1539  C     *     0     -29.528  14.968 -20.002  0.00  0.00           C  
HETATM 1540  C     *     0     -29.021  13.583 -19.908  0.00  0.00           C  
HETATM 1541  C     *     0     -27.571  13.343 -20.056  0.00  0.00           C  
HETATM 1542  C     *     0     -26.718  14.384 -20.421  0.00  0.00           C  
HETATM 1543  C     *     0     -27.255  15.742 -20.658  0.00  0.00           C  
HETATM 1544  C     *     0     -27.057  12.055 -19.848  0.00  0.00           C  
HETATM 1545  C     *     0     -25.698  11.810 -20.030  0.00  0.00           C  
HETATM 1546  C     *     0     -24.851  12.844 -20.415  0.00  0.00           C  
HETATM 1547  C     *     0     -25.354  14.129 -20.603  0.00  0.00           C  
HETATM 1548  O     *     0     -26.537  16.635 -21.091  0.00  0.00           O  
HETATM 1549  O     *     0     -29.790  12.643 -19.750  0.00  0.00           O  
HETATM 1550  H     *     0     -28.563  18.130 -20.861  0.00  0.00           H  
HETATM 1551  H     *     0     -30.947  18.560 -20.405  0.00  0.00           H  
HETATM 1552  H     *     0     -32.430  16.716 -19.674  0.00  0.00           H  
HETATM 1553  H     *     0     -31.550  14.432 -19.431  0.00  0.00           H  
HETATM 1554  H     *     0     -27.704  11.233 -19.555  0.00  0.00           H  
HETATM 1555  H     *     0     -25.295  10.814 -19.876  0.00  0.00           H  
HETATM 1556  H     *     0     -23.796  12.650 -20.574  0.00  0.00           H  
HETATM 1557  H     *     0     -24.667  14.913 -20.898  0.00  0.00           H  
CONECT  573  574  583
CONECT  574  575  577  584
CONECT  575  576
CONECT  577  587  585  586
CONECT  578  590  579  588  589
CONECT  579  580  591
CONECT  580  581  582
CONECT  581  592  593
CONECT  582  594  595
CONECT 1534 1535 1539 1543
CONECT 1535 1550 1536
CONECT 1536 1551 1537
CONECT 1537 1552 1538
CONECT 1538 1553 1539
CONECT 1539 1540
CONECT 1540 1541 1549
CONECT 1541 1542 1544
CONECT 1542 1543 1547
CONECT 1543 1548
CONECT 1544 1554 1545
CONECT 1545 1555 1546
CONECT 1546 1556 1547
CONECT 1547 1557
END
