# Supplementary material for: An integrated in-silico approach for drug target identification in human pathogen Shigella dysenteriae
Source: PLoS One. 2024 May 16;19(5):e0303048. doi: 10.1371/journal.pone.0303048 (PMC11098424; doi:10.1371/journal.pone.0303048)
Supplement: S1 File — (ZIP) [file pone.0303048.s001.zip › Supporting Infomation/Docked Complex/Tyrosine recombinase XerC interaction with 1,4-dimethoxy-2-(2-methylbut-3-en-1-ynyl) benzene.pdb]

REMARK  99                                                                      
REMARK  99 MOE v2009.1 (Chemical Computing Group Inc.) Fri Aug 26 09:59:57 2022
HELIX    1   1 ASP ASP    7  VAL ASP   17  1              Generated by MOE    11
HELIX    2   2 PRO PRO   23  GLU PRO   42  1              Generated by MOE    20
HELIX    3   3 ALA ALA   53  LYS ALA   66  1              Generated by MOE    14
HELIX    4   4 LEU LEU   73  SER LEU   89  1              Generated by MOE    17
HELIX    5   5 VAL VAL  116  ILE VAL  125  1              Generated by MOE    10
HELIX    6   6 ALA ALA  132  ALA ALA  145  1              Generated by MOE    14
HELIX    7   7 LEU LEU  149  VAL LEU  153  1              Generated by MOE     5
HELIX    8   8 ILE ILE  157  HIS ILE  159  5              Generated by MOE     3
HELIX    9   9 GLY GLY  182  LEU GLY  195  1              Generated by MOE    14
HELIX   10  10 ASP ASP  197  PHE ASP  199  5              Generated by MOE     3
HELIX   11  11 ALA ALA  217  GLN ALA  231  1              Generated by MOE    15
HELIX   12  12 PRO PRO  239  SER PRO  253  1              Generated by MOE    15
HELIX   13  13 ARG ARG  258  VAL ARG  260  5              Generated by MOE     3
HELIX   14  14 THR THR  271  VAL THR  286  1              Generated by MOE    16
SHEET    1   1 LEU LEU  160  ASP LEU  161                 Generated by MOE     2
SHEET    2   2 GLU GLU  166  GLY GLU  171                 Generated by MOE     6
SHEET    3   3 LYS LYS  175  PRO LYS  180                 Generated by MOE     6
ATOM      1  N   THR A   6       8.027 -49.999  38.241  0.75  0.75           N1+
ATOM      2  CA  THR A   6       8.608 -48.602  38.237  0.75  0.75           C  
ATOM      3  C   THR A   6       9.938 -48.464  37.548  0.75  0.75           C  
ATOM      4  O   THR A   6      10.043 -47.720  36.583  0.75  0.75           O  
ATOM      5  CB  THR A   6       8.678 -48.019  39.643  0.75  0.75           C  
ATOM      6  OG1 THR A   6       7.402 -48.162  40.252  0.75  0.75           O  
ATOM      7  CG2 THR A   6       8.965 -46.514  39.564  0.75  0.75           C  
ATOM      8  N   ASP A   7      10.999 -49.179  37.978  0.77  0.77           N  
ATOM      9  CA  ASP A   7      12.314 -49.061  37.368  0.77  0.77           C  
ATOM     10  C   ASP A   7      12.391 -49.512  35.903  0.77  0.77           C  
ATOM     11  O   ASP A   7      13.100 -48.908  35.106  0.77  0.77           O  
ATOM     12  CB  ASP A   7      13.376 -49.649  38.319  0.77  0.77           C  
ATOM     13  CG  ASP A   7      13.219 -48.891  39.633  0.77  0.77           C  
ATOM     14  OD1 ASP A   7      13.424 -47.645  39.640  0.77  0.77           O  
ATOM     15  OD2 ASP A   7      12.716 -49.512  40.593  0.77  0.77           O1-
ATOM     16  N   VAL A   8      11.574 -50.500  35.465  0.81  0.81           N  
ATOM     17  CA  VAL A   8      11.342 -50.768  34.041  0.81  0.81           C  
ATOM     18  C   VAL A   8      10.778 -49.551  33.289  0.81  0.81           C  
ATOM     19  O   VAL A   8      11.275 -49.178  32.231  0.81  0.81           O  
ATOM     20  CB  VAL A   8      10.490 -52.026  33.837  0.81  0.81           C  
ATOM     21  CG1 VAL A   8      10.201 -52.287  32.346  0.81  0.81           C  
ATOM     22  CG2 VAL A   8      11.242 -53.244  34.413  0.81  0.81           C  
ATOM     23  N   GLU A   9       9.797 -48.814  33.843  0.76  0.76           N  
ATOM     24  CA  GLU A   9       9.323 -47.558  33.277  0.76  0.76           C  
ATOM     25  C   GLU A   9      10.357 -46.449  33.196  0.76  0.76           C  
ATOM     26  O   GLU A   9      10.450 -45.730  32.202  0.76  0.76           O  
ATOM     27  CB  GLU A   9       8.072 -47.056  34.060  0.76  0.76           C  
ATOM     28  CG  GLU A   9       6.838 -46.787  33.171  0.76  0.76           C  
ATOM     29  CD  GLU A   9       6.646 -47.941  32.198  0.76  0.76           C  
ATOM     30  OE1 GLU A   9       6.543 -49.099  32.659  0.76  0.76           O  
ATOM     31  OE2 GLU A   9       6.709 -47.653  30.976  0.76  0.76           O1-
ATOM     32  N   ARG A  10      11.201 -46.301  34.235  0.75  0.75           N  
ATOM     33  CA  ARG A  10      12.334 -45.396  34.230  0.75  0.75           C  
ATOM     34  C   ARG A  10      13.345 -45.744  33.147  0.75  0.75           C  
ATOM     35  O   ARG A  10      13.875 -44.854  32.480  0.75  0.75           O  
ATOM     36  CB  ARG A  10      12.998 -45.392  35.621  0.75  0.75           C  
ATOM     37  CG  ARG A  10      12.139 -44.675  36.678  0.75  0.75           C  
ATOM     38  CD  ARG A  10      12.560 -45.067  38.092  0.75  0.75           C  
ATOM     39  NE  ARG A  10      11.844 -44.183  39.053  0.75  0.75           N  
ATOM     40  CZ  ARG A  10      11.875 -44.395  40.374  0.75  0.75           C  
ATOM     41  NH1 ARG A  10      11.308 -43.486  41.166  0.75  0.75           N  
ATOM     42  NH2 ARG A  10      12.438 -45.474  40.912  0.75  0.75           N1+
ATOM     43  N   TYR A  11      13.588 -47.049  32.928  0.81  0.81           N  
ATOM     44  CA  TYR A  11      14.363 -47.561  31.820  0.81  0.81           C  
ATOM     45  C   TYR A  11      13.759 -47.254  30.447  0.81  0.81           C  
ATOM     46  O   TYR A  11      14.431 -46.678  29.594  0.81  0.81           O  
ATOM     47  CB  TYR A  11      14.518 -49.096  32.000  0.81  0.81           C  
ATOM     48  CG  TYR A  11      15.283 -49.719  30.880  0.81  0.81           C  
ATOM     49  CD1 TYR A  11      14.686 -50.697  30.067  0.81  0.81           C  
ATOM     50  CD2 TYR A  11      16.564 -49.250  30.572  0.81  0.81           C  
ATOM     51  CE1 TYR A  11      15.362 -51.185  28.946  0.81  0.81           C  
ATOM     52  CE2 TYR A  11      17.230 -49.709  29.434  0.81  0.81           C  
ATOM     53  CZ  TYR A  11      16.615 -50.665  28.626  0.81  0.81           C  
ATOM     54  OH  TYR A  11      17.236 -51.043  27.441  0.81  0.81           O  
ATOM     55  N   LEU A  12      12.465 -47.566  30.207  0.81  0.81           N  
ATOM     56  CA  LEU A  12      11.801 -47.281  28.939  0.81  0.81           C  
ATOM     57  C   LEU A  12      11.725 -45.786  28.665  0.81  0.81           C  
ATOM     58  O   LEU A  12      11.792 -45.348  27.520  0.81  0.81           O  
ATOM     59  CB  LEU A  12      10.360 -47.866  28.842  0.81  0.81           C  
ATOM     60  CG  LEU A  12      10.187 -49.367  28.478  0.81  0.81           C  
ATOM     61  CD1 LEU A  12      11.473 -50.123  28.114  0.81  0.81           C  
ATOM     62  CD2 LEU A  12       9.443 -50.115  29.586  0.81  0.81           C  
ATOM     63  N   ARG A  13      11.579 -44.959  29.720  0.73  0.73           N  
ATOM     64  CA  ARG A  13      11.730 -43.520  29.635  0.73  0.73           C  
ATOM     65  C   ARG A  13      13.126 -43.076  29.216  0.73  0.73           C  
ATOM     66  O   ARG A  13      13.273 -42.225  28.349  0.73  0.73           O  
ATOM     67  CB  ARG A  13      11.386 -42.880  31.003  0.73  0.73           C  
ATOM     68  CG  ARG A  13      11.392 -41.335  31.008  0.73  0.73           C  
ATOM     69  CD  ARG A  13      11.375 -40.704  32.404  0.73  0.73           C  
ATOM     70  NE  ARG A  13      12.692 -41.028  33.061  0.73  0.73           N  
ATOM     71  CZ  ARG A  13      13.735 -40.188  33.148  0.73  0.73           C  
ATOM     72  NH1 ARG A  13      14.738 -40.506  33.964  0.73  0.73           N  
ATOM     73  NH2 ARG A  13      13.774 -39.038  32.486  0.73  0.73           N1+
ATOM     74  N   TYR A  14      14.210 -43.639  29.784  0.78  0.78           N  
ATOM     75  CA  TYR A  14      15.547 -43.321  29.319  0.78  0.78           C  
ATOM     76  C   TYR A  14      15.803 -43.794  27.887  0.78  0.78           C  
ATOM     77  O   TYR A  14      16.357 -43.066  27.066  0.78  0.78           O  
ATOM     78  CB  TYR A  14      16.612 -43.859  30.306  0.78  0.78           C  
ATOM     79  CG  TYR A  14      18.028 -43.559  29.873  0.78  0.78           C  
ATOM     80  CD1 TYR A  14      18.380 -42.459  29.063  0.78  0.78           C  
ATOM     81  CD2 TYR A  14      19.040 -44.439  30.268  0.78  0.78           C  
ATOM     82  CE1 TYR A  14      19.713 -42.244  28.695  0.78  0.78           C  
ATOM     83  CE2 TYR A  14      20.378 -44.173  29.978  0.78  0.78           C  
ATOM     84  CZ  TYR A  14      20.713 -43.086  29.188  0.78  0.78           C  
ATOM     85  OH  TYR A  14      22.060 -42.949  28.831  0.78  0.78           O  
ATOM     86  N   LEU A  15      15.354 -45.001  27.520  0.78  0.78           N  
ATOM     87  CA  LEU A  15      15.474 -45.449  26.149  0.78  0.78           C  
ATOM     88  C   LEU A  15      14.783 -44.531  25.148  0.78  0.78           C  
ATOM     89  O   LEU A  15      15.356 -44.163  24.129  0.78  0.78           O  
ATOM     90  CB  LEU A  15      14.863 -46.851  25.978  0.78  0.78           C  
ATOM     91  CG  LEU A  15      15.758 -48.040  26.345  0.78  0.78           C  
ATOM     92  CD1 LEU A  15      14.950 -49.301  26.030  0.78  0.78           C  
ATOM     93  CD2 LEU A  15      17.089 -48.049  25.574  0.78  0.78           C  
ATOM     94  N   SER A  16      13.551 -44.077  25.432  0.76  0.76           N  
ATOM     95  CA  SER A  16      12.853 -43.159  24.545  0.76  0.76           C  
ATOM     96  C   SER A  16      13.472 -41.761  24.479  0.76  0.76           C  
ATOM     97  O   SER A  16      13.411 -41.093  23.448  0.76  0.76           O  
ATOM     98  CB  SER A  16      11.348 -43.098  24.890  0.76  0.76           C  
ATOM     99  OG  SER A  16      11.130 -42.625  26.216  0.76  0.76           O  
ATOM    100  N   VAL A  17      14.146 -41.309  25.560  0.76  0.76           N  
ATOM    101  CA  VAL A  17      14.840 -40.024  25.662  0.76  0.76           C  
ATOM    102  C   VAL A  17      15.940 -39.811  24.621  0.76  0.76           C  
ATOM    103  O   VAL A  17      16.129 -38.706  24.103  0.76  0.76           O  
ATOM    104  CB  VAL A  17      15.379 -39.827  27.089  0.76  0.76           C  
ATOM    105  CG1 VAL A  17      16.591 -38.885  27.195  0.76  0.76           C  
ATOM    106  CG2 VAL A  17      14.253 -39.262  27.974  0.76  0.76           C  
ATOM    107  N   GLU A  18      16.704 -40.857  24.257  0.65  0.65           N  
ATOM    108  CA  GLU A  18      17.858 -40.711  23.379  0.65  0.65           C  
ATOM    109  C   GLU A  18      17.500 -40.850  21.896  0.65  0.65           C  
ATOM    110  O   GLU A  18      18.378 -40.945  21.041  0.65  0.65           O  
ATOM    111  CB  GLU A  18      18.971 -41.701  23.805  0.65  0.65           C  
ATOM    112  CG  GLU A  18      19.905 -41.117  24.904  0.65  0.65           C  
ATOM    113  CD  GLU A  18      20.821 -42.137  25.592  0.65  0.65           C  
ATOM    114  OE1 GLU A  18      20.632 -43.362  25.402  0.65  0.65           O  
ATOM    115  OE2 GLU A  18      21.690 -41.685  26.390  0.65  0.65           O1-
ATOM    116  N   ARG A  19      16.187 -40.796  21.554  0.63  0.63           N  
ATOM    117  CA  ARG A  19      15.658 -40.778  20.191  0.63  0.63           C  
ATOM    118  C   ARG A  19      15.986 -42.034  19.405  0.63  0.63           C  
ATOM    119  O   ARG A  19      16.417 -41.995  18.254  0.63  0.63           O  
ATOM    120  CB  ARG A  19      16.064 -39.516  19.382  0.63  0.63           C  
ATOM    121  CG  ARG A  19      15.671 -38.190  20.057  0.63  0.63           C  
ATOM    122  CD  ARG A  19      16.000 -36.978  19.185  0.63  0.63           C  
ATOM    123  NE  ARG A  19      15.604 -35.767  19.972  0.63  0.63           N  
ATOM    124  CZ  ARG A  19      15.738 -34.507  19.539  0.63  0.63           C  
ATOM    125  NH1 ARG A  19      15.401 -33.500  20.341  0.63  0.63           N  
ATOM    126  NH2 ARG A  19      16.202 -34.236  18.322  0.63  0.63           N1+
ATOM    127  N   GLN A  20      15.771 -43.190  20.041  0.70  0.70           N  
ATOM    128  CA  GLN A  20      16.239 -44.462  19.565  0.70  0.70           C  
ATOM    129  C   GLN A  20      15.124 -45.472  19.710  0.70  0.70           C  
ATOM    130  O   GLN A  20      14.116 -45.229  20.373  0.70  0.70           O  
ATOM    131  CB  GLN A  20      17.478 -44.911  20.384  0.70  0.70           C  
ATOM    132  CG  GLN A  20      17.219 -44.952  21.908  0.70  0.70           C  
ATOM    133  CD  GLN A  20      18.390 -45.546  22.696  0.70  0.70           C  
ATOM    134  OE1 GLN A  20      19.179 -46.341  22.187  0.70  0.70           O  
ATOM    135  NE2 GLN A  20      18.480 -45.160  23.989  0.70  0.70           N  
ATOM    136  N   LEU A  21      15.293 -46.646  19.070  0.73  0.73           N  
ATOM    137  CA  LEU A  21      14.313 -47.713  19.053  0.73  0.73           C  
ATOM    138  C   LEU A  21      12.992 -47.281  18.398  0.73  0.73           C  
ATOM    139  O   LEU A  21      12.981 -46.682  17.327  0.73  0.73           O  
ATOM    140  CB  LEU A  21      14.151 -48.393  20.453  0.73  0.73           C  
ATOM    141  CG  LEU A  21      15.350 -49.250  20.946  0.73  0.73           C  
ATOM    142  CD1 LEU A  21      16.671 -48.504  21.183  0.73  0.73           C  
ATOM    143  CD2 LEU A  21      14.987 -49.924  22.273  0.73  0.73           C  
ATOM    144  N   SER A  22      11.839 -47.651  18.973  0.76  0.76           N  
ATOM    145  CA  SER A  22      10.533 -47.460  18.365  0.76  0.76           C  
ATOM    146  C   SER A  22       9.555 -47.870  19.438  0.76  0.76           C  
ATOM    147  O   SER A  22       9.961 -48.696  20.264  0.76  0.76           O  
ATOM    148  CB  SER A  22      10.355 -48.344  17.082  0.76  0.76           C  
ATOM    149  OG  SER A  22       9.006 -48.475  16.626  0.76  0.76           O  
ATOM    150  N   PRO A  23       8.302 -47.406  19.545  0.77  0.77           N  
ATOM    151  CA  PRO A  23       7.370 -47.913  20.544  0.77  0.77           C  
ATOM    152  C   PRO A  23       7.103 -49.401  20.398  0.77  0.77           C  
ATOM    153  O   PRO A  23       6.771 -50.030  21.394  0.77  0.77           O  
ATOM    154  CB  PRO A  23       6.123 -47.028  20.419  0.77  0.77           C  
ATOM    155  CG  PRO A  23       6.184 -46.471  18.993  0.77  0.77           C  
ATOM    156  CD  PRO A  23       7.688 -46.371  18.702  0.77  0.77           C  
ATOM    157  N   ILE A  24       7.288 -50.000  19.199  0.77  0.77           N  
ATOM    158  CA  ILE A  24       7.263 -51.449  19.005  0.77  0.77           C  
ATOM    159  C   ILE A  24       8.283 -52.165  19.879  0.77  0.77           C  
ATOM    160  O   ILE A  24       7.968 -53.061  20.657  0.77  0.77           O  
ATOM    161  CB  ILE A  24       7.608 -51.782  17.542  0.77  0.77           C  
ATOM    162  CG1 ILE A  24       6.527 -51.257  16.569  0.77  0.77           C  
ATOM    163  CG2 ILE A  24       7.841 -53.303  17.335  0.77  0.77           C  
ATOM    164  CD1 ILE A  24       6.988 -51.243  15.102  0.77  0.77           C  
ATOM    165  N   THR A  25       9.562 -51.757  19.791  0.78  0.78           N  
ATOM    166  CA  THR A  25      10.649 -52.398  20.518  0.78  0.78           C  
ATOM    167  C   THR A  25      10.605 -52.019  21.990  0.78  0.78           C  
ATOM    168  O   THR A  25      10.801 -52.870  22.848  0.78  0.78           O  
ATOM    169  CB  THR A  25      12.015 -52.361  19.797  0.78  0.78           C  
ATOM    170  OG1 THR A  25      13.125 -52.129  20.644  0.78  0.78           O  
ATOM    171  CG2 THR A  25      12.040 -51.292  18.698  0.78  0.78           C  
ATOM    172  N   LEU A  26      10.229 -50.769  22.336  0.81  0.81           N  
ATOM    173  CA  LEU A  26       9.987 -50.376  23.717  0.81  0.81           C  
ATOM    174  C   LEU A  26       8.862 -51.135  24.418  0.81  0.81           C  
ATOM    175  O   LEU A  26       9.036 -51.604  25.540  0.81  0.81           O  
ATOM    176  CB  LEU A  26       9.641 -48.872  23.771  0.81  0.81           C  
ATOM    177  CG  LEU A  26      10.860 -47.951  23.620  0.81  0.81           C  
ATOM    178  CD1 LEU A  26      10.430 -46.533  23.224  0.81  0.81           C  
ATOM    179  CD2 LEU A  26      11.648 -47.899  24.932  0.81  0.81           C  
ATOM    180  N   LEU A  27       7.684 -51.314  23.780  0.81  0.81           N  
ATOM    181  CA  LEU A  27       6.612 -52.126  24.335  0.81  0.81           C  
ATOM    182  C   LEU A  27       6.963 -53.602  24.379  0.81  0.81           C  
ATOM    183  O   LEU A  27       6.644 -54.292  25.343  0.81  0.81           O  
ATOM    184  CB  LEU A  27       5.262 -51.905  23.613  0.81  0.81           C  
ATOM    185  CG  LEU A  27       4.637 -50.511  23.853  0.81  0.81           C  
ATOM    186  CD1 LEU A  27       3.386 -50.340  22.979  0.81  0.81           C  
ATOM    187  CD2 LEU A  27       4.276 -50.280  25.330  0.81  0.81           C  
ATOM    188  N   ASN A  28       7.691 -54.132  23.373  0.77  0.77           N  
ATOM    189  CA  ASN A  28       8.273 -55.460  23.467  0.77  0.77           C  
ATOM    190  C   ASN A  28       9.254 -55.591  24.625  0.77  0.77           C  
ATOM    191  O   ASN A  28       9.222 -56.581  25.347  0.77  0.77           O  
ATOM    192  CB  ASN A  28       9.007 -55.861  22.168  0.77  0.77           C  
ATOM    193  CG  ASN A  28       7.995 -56.278  21.111  0.77  0.77           C  
ATOM    194  OD1 ASN A  28       6.917 -56.794  21.410  0.77  0.77           O  
ATOM    195  ND2 ASN A  28       8.370 -56.115  19.823  0.77  0.77           N  
ATOM    196  N   TYR A  29      10.123 -54.594  24.874  0.79  0.79           N  
ATOM    197  CA  TYR A  29      10.980 -54.562  26.047  0.79  0.79           C  
ATOM    198  C   TYR A  29      10.199 -54.517  27.347  0.79  0.79           C  
ATOM    199  O   TYR A  29      10.506 -55.285  28.251  0.79  0.79           O  
ATOM    200  CB  TYR A  29      11.988 -53.382  26.031  0.79  0.79           C  
ATOM    201  CG  TYR A  29      13.170 -53.563  25.111  0.79  0.79           C  
ATOM    202  CD1 TYR A  29      13.330 -54.605  24.175  0.79  0.79           C  
ATOM    203  CD2 TYR A  29      14.191 -52.611  25.228  0.79  0.79           C  
ATOM    204  CE1 TYR A  29      14.482 -54.672  23.377  0.79  0.79           C  
ATOM    205  CE2 TYR A  29      15.343 -52.677  24.434  0.79  0.79           C  
ATOM    206  CZ  TYR A  29      15.480 -53.704  23.498  0.79  0.79           C  
ATOM    207  OH  TYR A  29      16.616 -53.746  22.666  0.79  0.79           O  
ATOM    208  N   GLN A  30       9.125 -53.699  27.465  0.75  0.75           N  
ATOM    209  CA  GLN A  30       8.239 -53.742  28.627  0.75  0.75           C  
ATOM    210  C   GLN A  30       7.654 -55.127  28.831  0.75  0.75           C  
ATOM    211  O   GLN A  30       7.740 -55.704  29.907  0.75  0.75           O  
ATOM    212  CB  GLN A  30       7.042 -52.756  28.501  0.75  0.75           C  
ATOM    213  CG  GLN A  30       6.192 -52.661  29.798  0.75  0.75           C  
ATOM    214  CD  GLN A  30       4.862 -51.937  29.577  0.75  0.75           C  
ATOM    215  OE1 GLN A  30       4.694 -51.145  28.646  0.75  0.75           O  
ATOM    216  NE2 GLN A  30       3.872 -52.236  30.451  0.75  0.75           N  
ATOM    217  N   ARG A  31       7.137 -55.732  27.753  0.71  0.71           N  
ATOM    218  CA  ARG A  31       6.565 -57.055  27.737  0.71  0.71           C  
ATOM    219  C   ARG A  31       7.517 -58.184  28.120  0.71  0.71           C  
ATOM    220  O   ARG A  31       7.176 -59.069  28.906  0.71  0.71           O  
ATOM    221  CB  ARG A  31       6.025 -57.272  26.309  0.71  0.71           C  
ATOM    222  CG  ARG A  31       5.088 -58.473  26.159  0.71  0.71           C  
ATOM    223  CD  ARG A  31       3.879 -58.134  25.283  0.71  0.71           C  
ATOM    224  NE  ARG A  31       2.866 -59.217  25.491  0.71  0.71           N  
ATOM    225  CZ  ARG A  31       2.922 -60.435  24.936  0.71  0.71           C  
ATOM    226  NH1 ARG A  31       3.809 -60.740  23.996  0.71  0.71           N  
ATOM    227  NH2 ARG A  31       2.057 -61.364  25.335  0.71  0.71           N1+
ATOM    228  N   GLN A  32       8.761 -58.186  27.596  0.74  0.74           N  
ATOM    229  CA  GLN A  32       9.767 -59.141  28.014  0.74  0.74           C  
ATOM    230  C   GLN A  32      10.228 -58.918  29.451  0.74  0.74           C  
ATOM    231  O   GLN A  32      10.319 -59.870  30.223  0.74  0.74           O  
ATOM    232  CB  GLN A  32      11.008 -59.135  27.080  0.74  0.74           C  
ATOM    233  CG  GLN A  32      10.741 -59.444  25.579  0.74  0.74           C  
ATOM    234  CD  GLN A  32      10.036 -60.775  25.314  0.74  0.74           C  
ATOM    235  OE1 GLN A  32      10.179 -61.763  26.031  0.74  0.74           O  
ATOM    236  NE2 GLN A  32       9.241 -60.831  24.219  0.74  0.74           N  
ATOM    237  N   LEU A  33      10.509 -57.657  29.849  0.80  0.80           N  
ATOM    238  CA  LEU A  33      10.984 -57.297  31.175  0.80  0.80           C  
ATOM    239  C   LEU A  33       9.954 -57.469  32.281  0.80  0.80           C  
ATOM    240  O   LEU A  33      10.284 -57.943  33.363  0.80  0.80           O  
ATOM    241  CB  LEU A  33      11.565 -55.865  31.203  0.80  0.80           C  
ATOM    242  CG  LEU A  33      12.809 -55.690  30.304  0.80  0.80           C  
ATOM    243  CD1 LEU A  33      13.199 -54.208  30.198  0.80  0.80           C  
ATOM    244  CD2 LEU A  33      13.998 -56.532  30.790  0.80  0.80           C  
ATOM    245  N   GLU A  34       8.672 -57.131  32.044  0.76  0.76           N  
ATOM    246  CA  GLU A  34       7.577 -57.375  32.970  0.76  0.76           C  
ATOM    247  C   GLU A  34       7.384 -58.858  33.237  0.76  0.76           C  
ATOM    248  O   GLU A  34       7.303 -59.305  34.379  0.76  0.76           O  
ATOM    249  CB  GLU A  34       6.286 -56.713  32.437  0.76  0.76           C  
ATOM    250  CG  GLU A  34       5.061 -56.766  33.381  0.76  0.76           C  
ATOM    251  CD  GLU A  34       3.926 -55.834  32.939  0.76  0.76           C  
ATOM    252  OE1 GLU A  34       4.120 -55.017  31.999  0.76  0.76           O  
ATOM    253  OE2 GLU A  34       2.843 -55.940  33.568  0.76  0.76           O1-
ATOM    254  N   ALA A  35       7.442 -59.697  32.178  0.81  0.81           N  
ATOM    255  CA  ALA A  35       7.495 -61.135  32.332  0.81  0.81           C  
ATOM    256  C   ALA A  35       8.717 -61.612  33.123  0.81  0.81           C  
ATOM    257  O   ALA A  35       8.597 -62.453  34.008  0.81  0.81           O  
ATOM    258  CB  ALA A  35       7.448 -61.802  30.941  0.81  0.81           C  
ATOM    259  N   ILE A  36       9.917 -61.040  32.878  0.78  0.78           N  
ATOM    260  CA  ILE A  36      11.122 -61.319  33.657  0.78  0.78           C  
ATOM    261  C   ILE A  36      10.978 -60.978  35.127  0.78  0.78           C  
ATOM    262  O   ILE A  36      11.367 -61.775  35.975  0.78  0.78           O  
ATOM    263  CB  ILE A  36      12.350 -60.612  33.072  0.78  0.78           C  
ATOM    264  CG1 ILE A  36      12.799 -61.287  31.754  0.78  0.78           C  
ATOM    265  CG2 ILE A  36      13.536 -60.484  34.062  0.78  0.78           C  
ATOM    266  CD1 ILE A  36      13.386 -62.696  31.916  0.78  0.78           C  
ATOM    267  N   ILE A  37      10.396 -59.821  35.503  0.76  0.76           N  
ATOM    268  CA  ILE A  37      10.260 -59.495  36.915  0.76  0.76           C  
ATOM    269  C   ILE A  37       9.133 -60.259  37.598  0.76  0.76           C  
ATOM    270  O   ILE A  37       9.198 -60.500  38.803  0.76  0.76           O  
ATOM    271  CB  ILE A  37      10.214 -58.002  37.220  0.76  0.76           C  
ATOM    272  CG1 ILE A  37       8.909 -57.309  36.772  0.76  0.76           C  
ATOM    273  CG2 ILE A  37      11.472 -57.363  36.586  0.76  0.76           C  
ATOM    274  CD1 ILE A  37       8.743 -55.910  37.380  0.76  0.76           C  
ATOM    275  N   ASN A  38       8.112 -60.737  36.845  0.77  0.77           N  
ATOM    276  CA  ASN A  38       7.169 -61.736  37.333  0.77  0.77           C  
ATOM    277  C   ASN A  38       7.870 -63.059  37.627  0.77  0.77           C  
ATOM    278  O   ASN A  38       7.736 -63.618  38.711  0.77  0.77           O  
ATOM    279  CB  ASN A  38       6.033 -62.007  36.307  0.77  0.77           C  
ATOM    280  CG  ASN A  38       5.153 -60.772  36.151  0.77  0.77           C  
ATOM    281  OD1 ASN A  38       5.051 -59.930  37.041  0.77  0.77           O  
ATOM    282  ND2 ASN A  38       4.461 -60.674  34.991  0.77  0.77           N  
ATOM    283  N   PHE A  39       8.709 -63.552  36.688  0.75  0.75           N  
ATOM    284  CA  PHE A  39       9.496 -64.761  36.880  0.75  0.75           C  
ATOM    285  C   PHE A  39      10.501 -64.624  38.018  0.75  0.75           C  
ATOM    286  O   PHE A  39      10.675 -65.525  38.834  0.75  0.75           O  
ATOM    287  CB  PHE A  39      10.273 -65.163  35.586  0.75  0.75           C  
ATOM    288  CG  PHE A  39       9.382 -65.477  34.404  0.75  0.75           C  
ATOM    289  CD1 PHE A  39       8.100 -66.045  34.534  0.75  0.75           C  
ATOM    290  CD2 PHE A  39       9.859 -65.192  33.112  0.75  0.75           C  
ATOM    291  CE1 PHE A  39       7.291 -66.251  33.408  0.75  0.75           C  
ATOM    292  CE2 PHE A  39       9.055 -65.396  31.983  0.75  0.75           C  
ATOM    293  CZ  PHE A  39       7.762 -65.911  32.134  0.75  0.75           C  
ATOM    294  N   ALA A  40      11.188 -63.472  38.127  0.79  0.79           N  
ATOM    295  CA  ALA A  40      12.086 -63.188  39.225  0.79  0.79           C  
ATOM    296  C   ALA A  40      11.398 -63.134  40.577  0.79  0.79           C  
ATOM    297  O   ALA A  40      11.832 -63.816  41.494  0.79  0.79           O  
ATOM    298  CB  ALA A  40      12.898 -61.903  38.953  0.79  0.79           C  
ATOM    299  N   SER A  41      10.263 -62.413  40.719  0.77  0.77           N  
ATOM    300  CA  SER A  41       9.523 -62.344  41.978  0.77  0.77           C  
ATOM    301  C   SER A  41       8.959 -63.682  42.436  0.77  0.77           C  
ATOM    302  O   SER A  41       9.031 -64.026  43.615  0.77  0.77           O  
ATOM    303  CB  SER A  41       8.430 -61.235  41.983  0.77  0.77           C  
ATOM    304  OG  SER A  41       7.322 -61.514  41.128  0.77  0.77           O  
ATOM    305  N   GLU A  42       8.460 -64.508  41.492  0.74  0.74           N  
ATOM    306  CA  GLU A  42       8.029 -65.879  41.714  0.74  0.74           C  
ATOM    307  C   GLU A  42       9.130 -66.773  42.281  0.74  0.74           C  
ATOM    308  O   GLU A  42       8.904 -67.614  43.148  0.74  0.74           O  
ATOM    309  CB  GLU A  42       7.557 -66.462  40.359  0.74  0.74           C  
ATOM    310  CG  GLU A  42       7.029 -67.918  40.399  0.74  0.74           C  
ATOM    311  CD  GLU A  42       6.926 -68.558  39.012  0.74  0.74           C  
ATOM    312  OE1 GLU A  42       6.261 -69.621  38.924  0.74  0.74           O  
ATOM    313  OE2 GLU A  42       7.557 -68.044  38.048  0.74  0.74           O1-
ATOM    314  N   ASN A  43      10.386 -66.579  41.830  0.76  0.76           N  
ATOM    315  CA  ASN A  43      11.508 -67.409  42.235  0.76  0.76           C  
ATOM    316  C   ASN A  43      12.235 -66.781  43.432  0.76  0.76           C  
ATOM    317  O   ASN A  43      13.307 -67.234  43.827  0.76  0.76           O  
ATOM    318  CB  ASN A  43      12.486 -67.682  41.045  0.76  0.76           C  
ATOM    319  CG  ASN A  43      11.884 -68.624  39.994  0.76  0.76           C  
ATOM    320  OD1 ASN A  43      12.364 -69.733  39.737  0.76  0.76           O  
ATOM    321  ND2 ASN A  43      10.812 -68.190  39.298  0.76  0.76           N  
ATOM    322  N   GLY A  44      11.619 -65.762  44.075  0.79  0.79           N  
ATOM    323  CA  GLY A  44      12.073 -65.147  45.315  0.79  0.79           C  
ATOM    324  C   GLY A  44      12.786 -63.830  45.145  0.79  0.79           C  
ATOM    325  O   GLY A  44      12.984 -63.308  44.055  0.79  0.79           O  
ATOM    326  N   LEU A  45      13.169 -63.199  46.269  0.37  0.37           N  
ATOM    327  CA  LEU A  45      13.819 -61.905  46.241  0.37  0.37           C  
ATOM    328  C   LEU A  45      15.315 -61.982  45.936  0.37  0.37           C  
ATOM    329  O   LEU A  45      15.983 -62.963  46.248  0.37  0.37           O  
ATOM    330  CB  LEU A  45      13.617 -61.151  47.582  0.37  0.37           C  
ATOM    331  CG  LEU A  45      12.172 -60.690  47.870  0.37  0.37           C  
ATOM    332  CD1 LEU A  45      12.117 -59.995  49.241  0.37  0.37           C  
ATOM    333  CD2 LEU A  45      11.638 -59.736  46.787  0.37  0.37           C  
ATOM    334  N   GLN A  46      15.926 -60.945  45.329  0.47  0.47           N  
ATOM    335  CA  GLN A  46      15.357 -59.689  44.854  0.47  0.47           C  
ATOM    336  C   GLN A  46      15.110 -59.686  43.359  0.47  0.47           C  
ATOM    337  O   GLN A  46      15.973 -60.053  42.565  0.47  0.47           O  
ATOM    338  CB  GLN A  46      16.281 -58.482  45.142  0.47  0.47           C  
ATOM    339  CG  GLN A  46      16.555 -58.210  46.635  0.47  0.47           C  
ATOM    340  CD  GLN A  46      15.297 -57.721  47.344  0.47  0.47           C  
ATOM    341  OE1 GLN A  46      14.336 -57.253  46.729  0.47  0.47           O  
ATOM    342  NE2 GLN A  46      15.284 -57.840  48.689  0.47  0.47           N  
ATOM    343  N   SER A  47      13.926 -59.186  42.945  0.68  0.68           N  
ATOM    344  CA  SER A  47      13.463 -59.153  41.564  0.68  0.68           C  
ATOM    345  C   SER A  47      14.388 -58.432  40.603  0.68  0.68           C  
ATOM    346  O   SER A  47      14.623 -58.891  39.489  0.68  0.68           O  
ATOM    347  CB  SER A  47      12.076 -58.464  41.452  0.68  0.68           C  
ATOM    348  OG  SER A  47      11.204 -58.947  42.473  0.68  0.68           O  
ATOM    349  N   TRP A  48      14.943 -57.278  41.026  0.71  0.71           N  
ATOM    350  CA  TRP A  48      15.925 -56.535  40.255  0.71  0.71           C  
ATOM    351  C   TRP A  48      17.326 -56.704  40.845  0.71  0.71           C  
ATOM    352  O   TRP A  48      18.255 -57.128  40.163  0.71  0.71           O  
ATOM    353  CB  TRP A  48      15.536 -55.029  40.193  0.71  0.71           C  
ATOM    354  CG  TRP A  48      14.102 -54.781  39.735  0.71  0.71           C  
ATOM    355  CD1 TRP A  48      13.588 -54.807  38.469  0.71  0.71           C  
ATOM    356  CD2 TRP A  48      12.988 -54.537  40.616  0.71  0.71           C  
ATOM    357  NE1 TRP A  48      12.227 -54.576  38.497  0.71  0.71           N  
ATOM    358  CE2 TRP A  48      11.838 -54.420  39.806  0.71  0.71           C  
ATOM    359  CE3 TRP A  48      12.905 -54.421  42.002  0.71  0.71           C  
ATOM    360  CZ2 TRP A  48      10.587 -54.195  40.367  0.71  0.71           C  
ATOM    361  CZ3 TRP A  48      11.640 -54.203  42.568  0.71  0.71           C  
ATOM    362  CH2 TRP A  48      10.496 -54.091  41.764  0.71  0.71           C  
ATOM    363  N   GLN A  49      17.492 -56.419  42.157  0.63  0.63           N  
ATOM    364  CA  GLN A  49      18.775 -56.245  42.831  0.63  0.63           C  
ATOM    365  C   GLN A  49      19.629 -57.493  43.050  0.63  0.63           C  
ATOM    366  O   GLN A  49      20.789 -57.392  43.436  0.63  0.63           O  
ATOM    367  CB  GLN A  49      18.543 -55.606  44.225  0.63  0.63           C  
ATOM    368  CG  GLN A  49      18.007 -54.161  44.165  0.63  0.63           C  
ATOM    369  CD  GLN A  49      17.772 -53.591  45.567  0.63  0.63           C  
ATOM    370  OE1 GLN A  49      17.557 -54.320  46.540  0.63  0.63           O  
ATOM    371  NE2 GLN A  49      17.799 -52.246  45.667  0.63  0.63           N  
ATOM    372  N   GLN A  50      19.092 -58.708  42.848  0.61  0.61           N  
ATOM    373  CA  GLN A  50      19.811 -59.925  43.197  0.61  0.61           C  
ATOM    374  C   GLN A  50      19.548 -60.995  42.155  0.61  0.61           C  
ATOM    375  O   GLN A  50      19.752 -62.185  42.361  0.61  0.61           O  
ATOM    376  CB  GLN A  50      19.315 -60.407  44.581  0.61  0.61           C  
ATOM    377  CG  GLN A  50      20.129 -61.517  45.287  0.61  0.61           C  
ATOM    378  CD  GLN A  50      19.327 -62.031  46.480  0.61  0.61           C  
ATOM    379  OE1 GLN A  50      18.724 -61.250  47.221  0.61  0.61           O  
ATOM    380  NE2 GLN A  50      19.279 -63.369  46.664  0.61  0.61           N  
ATOM    381  N   CYS A  51      19.075 -60.605  40.959  0.71  0.71           N  
ATOM    382  CA  CYS A  51      18.835 -61.580  39.914  0.71  0.71           C  
ATOM    383  C   CYS A  51      20.129 -61.924  39.183  0.71  0.71           C  
ATOM    384  O   CYS A  51      20.468 -61.325  38.163  0.71  0.71           O  
ATOM    385  CB  CYS A  51      17.747 -61.086  38.930  0.71  0.71           C  
ATOM    386  SG  CYS A  51      17.217 -62.372  37.743  0.71  0.71           S  
ATOM    387  N   ASP A  52      20.891 -62.894  39.728  0.69  0.69           N  
ATOM    388  CA  ASP A  52      22.148 -63.387  39.206  0.69  0.69           C  
ATOM    389  C   ASP A  52      22.156 -63.846  37.756  0.69  0.69           C  
ATOM    390  O   ASP A  52      21.146 -64.199  37.150  0.69  0.69           O  
ATOM    391  CB  ASP A  52      22.701 -64.546  40.068  0.69  0.69           C  
ATOM    392  CG  ASP A  52      23.047 -64.031  41.450  0.69  0.69           C  
ATOM    393  OD1 ASP A  52      23.901 -63.113  41.511  0.69  0.69           O  
ATOM    394  OD2 ASP A  52      22.491 -64.576  42.433  0.69  0.69           O1-
ATOM    395  N   ALA A  53      23.372 -63.941  37.182  0.73  0.73           N  
ATOM    396  CA  ALA A  53      23.619 -64.430  35.840  0.73  0.73           C  
ATOM    397  C   ALA A  53      23.074 -65.837  35.598  0.73  0.73           C  
ATOM    398  O   ALA A  53      22.516 -66.142  34.547  0.73  0.73           O  
ATOM    399  CB  ALA A  53      25.139 -64.412  35.582  0.73  0.73           C  
ATOM    400  N   ALA A  54      23.181 -66.729  36.604  0.73  0.73           N  
ATOM    401  CA  ALA A  54      22.561 -68.035  36.591  0.73  0.73           C  
ATOM    402  C   ALA A  54      21.030 -68.000  36.537  0.73  0.73           C  
ATOM    403  O   ALA A  54      20.412 -68.760  35.793  0.73  0.73           O  
ATOM    404  CB  ALA A  54      23.040 -68.822  37.825  0.73  0.73           C  
ATOM    405  N   MET A  55      20.372 -67.094  37.295  0.71  0.71           N  
ATOM    406  CA  MET A  55      18.932 -66.897  37.253  0.71  0.71           C  
ATOM    407  C   MET A  55      18.471 -66.366  35.900  0.71  0.71           C  
ATOM    408  O   MET A  55      17.539 -66.896  35.295  0.71  0.71           O  
ATOM    409  CB  MET A  55      18.489 -65.937  38.387  0.71  0.71           C  
ATOM    410  CG  MET A  55      18.715 -66.502  39.806  0.71  0.71           C  
ATOM    411  SD  MET A  55      18.541 -65.276  41.140  0.71  0.71           S  
ATOM    412  CE  MET A  55      16.780 -64.864  40.962  0.71  0.71           C  
ATOM    413  N   VAL A  56      19.179 -65.359  35.346  0.76  0.76           N  
ATOM    414  CA  VAL A  56      18.929 -64.812  34.020  0.76  0.76           C  
ATOM    415  C   VAL A  56      19.101 -65.854  32.916  0.76  0.76           C  
ATOM    416  O   VAL A  56      18.268 -65.978  32.015  0.76  0.76           O  
ATOM    417  CB  VAL A  56      19.816 -63.590  33.775  0.76  0.76           C  
ATOM    418  CG1 VAL A  56      19.664 -63.055  32.339  0.76  0.76           C  
ATOM    419  CG2 VAL A  56      19.426 -62.478  34.770  0.76  0.76           C  
ATOM    420  N   ARG A  57      20.155 -66.693  33.002  0.67  0.67           N  
ATOM    421  CA  ARG A  57      20.368 -67.831  32.125  0.67  0.67           C  
ATOM    422  C   ARG A  57      19.228 -68.844  32.181  0.67  0.67           C  
ATOM    423  O   ARG A  57      18.750 -69.325  31.156  0.67  0.67           O  
ATOM    424  CB  ARG A  57      21.680 -68.545  32.536  0.67  0.67           C  
ATOM    425  CG  ARG A  57      22.107 -69.729  31.641  0.67  0.67           C  
ATOM    426  CD  ARG A  57      23.038 -70.725  32.343  0.67  0.67           C  
ATOM    427  NE  ARG A  57      22.218 -71.384  33.414  0.67  0.67           N  
ATOM    428  CZ  ARG A  57      22.695 -72.198  34.363  0.67  0.67           C  
ATOM    429  NH1 ARG A  57      21.849 -72.682  35.266  0.67  0.67           N  
ATOM    430  NH2 ARG A  57      23.979 -72.530  34.427  0.67  0.67           N1+
ATOM    431  N   ASN A  58      18.724 -69.172  33.387  0.75  0.75           N  
ATOM    432  CA  ASN A  58      17.576 -70.048  33.554  0.75  0.75           C  
ATOM    433  C   ASN A  58      16.307 -69.479  32.917  0.75  0.75           C  
ATOM    434  O   ASN A  58      15.549 -70.201  32.272  0.75  0.75           O  
ATOM    435  CB  ASN A  58      17.307 -70.339  35.052  0.75  0.75           C  
ATOM    436  CG  ASN A  58      18.443 -71.145  35.676  0.75  0.75           C  
ATOM    437  OD1 ASN A  58      19.330 -71.703  35.025  0.75  0.75           O  
ATOM    438  ND2 ASN A  58      18.405 -71.238  37.027  0.75  0.75           N  
ATOM    439  N   PHE A  59      16.045 -68.162  33.048  0.74  0.74           N  
ATOM    440  CA  PHE A  59      14.926 -67.499  32.391  0.74  0.74           C  
ATOM    441  C   PHE A  59      15.015 -67.534  30.873  0.74  0.74           C  
ATOM    442  O   PHE A  59      14.022 -67.762  30.183  0.74  0.74           O  
ATOM    443  CB  PHE A  59      14.797 -66.017  32.830  0.74  0.74           C  
ATOM    444  CG  PHE A  59      14.525 -65.830  34.301  0.74  0.74           C  
ATOM    445  CD1 PHE A  59      13.971 -66.821  35.139  0.74  0.74           C  
ATOM    446  CD2 PHE A  59      14.835 -64.580  34.858  0.74  0.74           C  
ATOM    447  CE1 PHE A  59      13.779 -66.576  36.504  0.74  0.74           C  
ATOM    448  CE2 PHE A  59      14.619 -64.325  36.215  0.74  0.74           C  
ATOM    449  CZ  PHE A  59      14.112 -65.331  37.041  0.74  0.74           C  
ATOM    450  N   ALA A  60      16.226 -67.341  30.320  0.75  0.75           N  
ATOM    451  CA  ALA A  60      16.519 -67.490  28.910  0.75  0.75           C  
ATOM    452  C   ALA A  60      16.269 -68.908  28.385  0.75  0.75           C  
ATOM    453  O   ALA A  60      15.659 -69.104  27.334  0.75  0.75           O  
ATOM    454  CB  ALA A  60      17.983 -67.072  28.676  0.75  0.75           C  
ATOM    455  N   VAL A  61      16.682 -69.942  29.143  0.72  0.72           N  
ATOM    456  CA  VAL A  61      16.357 -71.339  28.878  0.72  0.72           C  
ATOM    457  C   VAL A  61      14.864 -71.650  28.984  0.72  0.72           C  
ATOM    458  O   VAL A  61      14.302 -72.328  28.123  0.72  0.72           O  
ATOM    459  CB  VAL A  61      17.187 -72.256  29.768  0.72  0.72           C  
ATOM    460  CG1 VAL A  61      16.774 -73.736  29.631  0.72  0.72           C  
ATOM    461  CG2 VAL A  61      18.667 -72.108  29.361  0.72  0.72           C  
ATOM    462  N   ARG A  62      14.147 -71.122  30.004  0.64  0.64           N  
ATOM    463  CA  ARG A  62      12.693 -71.219  30.093  0.64  0.64           C  
ATOM    464  C   ARG A  62      11.998 -70.572  28.899  0.64  0.64           C  
ATOM    465  O   ARG A  62      11.032 -71.109  28.367  0.64  0.64           O  
ATOM    466  CB  ARG A  62      12.127 -70.552  31.381  0.64  0.64           C  
ATOM    467  CG  ARG A  62      12.403 -71.294  32.709  0.64  0.64           C  
ATOM    468  CD  ARG A  62      11.888 -70.497  33.922  0.64  0.64           C  
ATOM    469  NE  ARG A  62      12.176 -71.251  35.189  0.64  0.64           N  
ATOM    470  CZ  ARG A  62      12.092 -70.698  36.411  0.64  0.64           C  
ATOM    471  NH1 ARG A  62      12.476 -71.386  37.484  0.64  0.64           N  
ATOM    472  NH2 ARG A  62      11.642 -69.462  36.598  0.64  0.64           N1+
ATOM    473  N   SER A  63      12.490 -69.406  28.437  0.52  0.52           N  
ATOM    474  CA  SER A  63      12.008 -68.720  27.244  0.52  0.52           C  
ATOM    475  C   SER A  63      12.180 -69.520  25.970  0.52  0.52           C  
ATOM    476  O   SER A  63      11.275 -69.592  25.148  0.52  0.52           O  
ATOM    477  CB  SER A  63      12.744 -67.374  27.048  0.52  0.52           C  
ATOM    478  OG  SER A  63      12.130 -66.537  26.065  0.52  0.52           O  
ATOM    479  N   ARG A  64      13.341 -70.178  25.793  0.57  0.57           N  
ATOM    480  CA  ARG A  64      13.609 -71.061  24.672  0.57  0.57           C  
ATOM    481  C   ARG A  64      12.650 -72.248  24.604  0.57  0.57           C  
ATOM    482  O   ARG A  64      12.197 -72.639  23.531  0.57  0.57           O  
ATOM    483  CB  ARG A  64      15.080 -71.546  24.747  0.57  0.57           C  
ATOM    484  CG  ARG A  64      15.529 -72.414  23.554  0.57  0.57           C  
ATOM    485  CD  ARG A  64      17.001 -72.833  23.630  0.57  0.57           C  
ATOM    486  NE  ARG A  64      17.259 -73.707  22.439  0.57  0.57           N  
ATOM    487  CZ  ARG A  64      18.433 -74.295  22.166  0.57  0.57           C  
ATOM    488  NH1 ARG A  64      18.541 -75.071  21.088  0.57  0.57           N  
ATOM    489  NH2 ARG A  64      19.496 -74.127  22.945  0.57  0.57           N1+
ATOM    490  N   ARG A  65      12.280 -72.823  25.766  0.51  0.51           N  
ATOM    491  CA  ARG A  65      11.321 -73.911  25.853  0.51  0.51           C  
ATOM    492  C   ARG A  65       9.867 -73.492  25.632  0.51  0.51           C  
ATOM    493  O   ARG A  65       9.009 -74.339  25.404  0.51  0.51           O  
ATOM    494  CB  ARG A  65      11.412 -74.603  27.235  0.51  0.51           C  
ATOM    495  CG  ARG A  65      12.749 -75.330  27.490  0.51  0.51           C  
ATOM    496  CD  ARG A  65      12.808 -75.955  28.887  0.51  0.51           C  
ATOM    497  NE  ARG A  65      14.139 -76.633  29.027  0.51  0.51           N  
ATOM    498  CZ  ARG A  65      14.566 -77.228  30.149  0.51  0.51           C  
ATOM    499  NH1 ARG A  65      15.773 -77.788  30.181  0.51  0.51           N  
ATOM    500  NH2 ARG A  65      13.808 -77.277  31.240  0.51  0.51           N1+
ATOM    501  N   LYS A  66       9.539 -72.183  25.672  0.54  0.54           N  
ATOM    502  CA  LYS A  66       8.211 -71.702  25.315  0.54  0.54           C  
ATOM    503  C   LYS A  66       8.015 -71.609  23.809  0.54  0.54           C  
ATOM    504  O   LYS A  66       6.890 -71.516  23.322  0.54  0.54           O  
ATOM    505  CB  LYS A  66       7.968 -70.283  25.890  0.54  0.54           C  
ATOM    506  CG  LYS A  66       7.858 -70.242  27.419  0.54  0.54           C  
ATOM    507  CD  LYS A  66       7.797 -68.797  27.939  0.54  0.54           C  
ATOM    508  CE  LYS A  66       7.875 -68.677  29.463  0.54  0.54           C  
ATOM    509  NZ  LYS A  66       6.729 -69.376  30.087  0.54  0.54           N1+
ATOM    510  N   GLY A  67       9.117 -71.638  23.034  0.53  0.53           N  
ATOM    511  CA  GLY A  67       9.088 -71.475  21.591  0.53  0.53           C  
ATOM    512  C   GLY A  67       8.993 -70.040  21.136  0.53  0.53           C  
ATOM    513  O   GLY A  67       8.457 -69.160  21.806  0.53  0.53           O  
ATOM    514  N   LEU A  68       9.501 -69.777  19.915  0.48  0.48           N  
ATOM    515  CA  LEU A  68       9.688 -68.449  19.354  0.48  0.48           C  
ATOM    516  C   LEU A  68       8.427 -67.607  19.231  0.48  0.48           C  
ATOM    517  O   LEU A  68       8.466 -66.393  19.412  0.48  0.48           O  
ATOM    518  CB  LEU A  68      10.363 -68.551  17.963  0.48  0.48           C  
ATOM    519  CG  LEU A  68      11.802 -69.111  17.990  0.48  0.48           C  
ATOM    520  CD1 LEU A  68      12.298 -69.355  16.556  0.48  0.48           C  
ATOM    521  CD2 LEU A  68      12.771 -68.171  18.729  0.48  0.48           C  
ATOM    522  N   GLY A  69       7.270 -68.239  18.929  0.33  0.33           N  
ATOM    523  CA  GLY A  69       5.987 -67.544  18.843  0.33  0.33           C  
ATOM    524  C   GLY A  69       5.448 -67.038  20.157  0.33  0.33           C  
ATOM    525  O   GLY A  69       4.666 -66.093  20.187  0.33  0.33           O  
ATOM    526  N   ALA A  70       5.852 -67.647  21.287  0.35  0.35           N  
ATOM    527  CA  ALA A  70       5.527 -67.142  22.600  0.35  0.35           C  
ATOM    528  C   ALA A  70       6.608 -66.202  23.112  0.35  0.35           C  
ATOM    529  O   ALA A  70       6.326 -65.135  23.662  0.35  0.35           O  
ATOM    530  CB  ALA A  70       5.372 -68.330  23.564  0.35  0.35           C  
ATOM    531  N   ALA A  71       7.891 -66.580  22.946  0.39  0.39           N  
ATOM    532  CA  ALA A  71       8.981 -65.720  23.325  0.39  0.39           C  
ATOM    533  C   ALA A  71      10.224 -65.916  22.466  0.39  0.39           C  
ATOM    534  O   ALA A  71      10.805 -66.995  22.369  0.39  0.39           O  
ATOM    535  CB  ALA A  71       9.336 -65.962  24.803  0.39  0.39           C  
ATOM    536  N   SER A  72      10.725 -64.824  21.861  0.69  0.69           N  
ATOM    537  CA  SER A  72      12.007 -64.837  21.172  0.69  0.69           C  
ATOM    538  C   SER A  72      13.137 -64.695  22.168  0.69  0.69           C  
ATOM    539  O   SER A  72      13.186 -63.732  22.933  0.69  0.69           O  
ATOM    540  CB  SER A  72      12.123 -63.696  20.122  0.69  0.69           C  
ATOM    541  OG  SER A  72      13.416 -63.631  19.505  0.69  0.69           O  
ATOM    542  N   LEU A  73      14.102 -65.644  22.170  0.71  0.71           N  
ATOM    543  CA  LEU A  73      15.278 -65.549  23.015  0.71  0.71           C  
ATOM    544  C   LEU A  73      16.108 -64.315  22.706  0.71  0.71           C  
ATOM    545  O   LEU A  73      16.471 -63.585  23.618  0.71  0.71           O  
ATOM    546  CB  LEU A  73      16.151 -66.831  22.927  0.71  0.71           C  
ATOM    547  CG  LEU A  73      17.487 -66.790  23.712  0.71  0.71           C  
ATOM    548  CD1 LEU A  73      17.314 -66.399  25.187  0.71  0.71           C  
ATOM    549  CD2 LEU A  73      18.220 -68.139  23.635  0.71  0.71           C  
ATOM    550  N   ALA A  74      16.357 -63.991  21.421  0.74  0.74           N  
ATOM    551  CA  ALA A  74      17.160 -62.844  21.039  0.74  0.74           C  
ATOM    552  C   ALA A  74      16.595 -61.507  21.522  0.74  0.74           C  
ATOM    553  O   ALA A  74      17.315 -60.673  22.064  0.74  0.74           O  
ATOM    554  CB  ALA A  74      17.309 -62.837  19.503  0.74  0.74           C  
ATOM    555  N   LEU A  75      15.269 -61.306  21.382  0.73  0.73           N  
ATOM    556  CA  LEU A  75      14.577 -60.122  21.862  0.73  0.73           C  
ATOM    557  C   LEU A  75      14.473 -60.054  23.380  0.73  0.73           C  
ATOM    558  O   LEU A  75      14.617 -58.998  23.992  0.73  0.73           O  
ATOM    559  CB  LEU A  75      13.181 -60.034  21.200  0.73  0.73           C  
ATOM    560  CG  LEU A  75      12.349 -58.767  21.492  0.73  0.73           C  
ATOM    561  CD1 LEU A  75      13.108 -57.473  21.156  0.73  0.73           C  
ATOM    562  CD2 LEU A  75      11.032 -58.840  20.704  0.73  0.73           C  
ATOM    563  N   ARG A  76      14.241 -61.197  24.063  0.70  0.70           N  
ATOM    564  CA  ARG A  76      14.301 -61.230  25.513  0.70  0.70           C  
ATOM    565  C   ARG A  76      15.697 -60.909  26.031  0.70  0.70           C  
ATOM    566  O   ARG A  76      15.865 -60.129  26.965  0.70  0.70           O  
ATOM    567  CB  ARG A  76      13.813 -62.595  26.058  0.70  0.70           C  
ATOM    568  CG  ARG A  76      13.715 -62.652  27.598  0.70  0.70           C  
ATOM    569  CD  ARG A  76      13.249 -64.002  28.154  0.70  0.70           C  
ATOM    570  NE  ARG A  76      11.830 -64.231  27.737  0.70  0.70           N  
ATOM    571  CZ  ARG A  76      10.748 -63.705  28.330  0.70  0.70           C  
ATOM    572  NH1 ARG A  76       9.548 -63.914  27.799  0.70  0.70           N  
ATOM    573  NH2 ARG A  76      10.845 -62.953  29.420  0.70  0.70           N1+
ATOM    574  N   LEU A  77      16.735 -61.474  25.388  0.76  0.76           N  
ATOM    575  CA  LEU A  77      18.131 -61.246  25.684  0.76  0.76           C  
ATOM    576  C   LEU A  77      18.567 -59.803  25.477  0.76  0.76           C  
ATOM    577  O   LEU A  77      19.247 -59.228  26.326  0.76  0.76           O  
ATOM    578  CB  LEU A  77      18.983 -62.205  24.816  0.76  0.76           C  
ATOM    579  CG  LEU A  77      20.400 -62.514  25.321  0.76  0.76           C  
ATOM    580  CD1 LEU A  77      20.345 -63.226  26.680  0.76  0.76           C  
ATOM    581  CD2 LEU A  77      21.128 -63.413  24.309  0.76  0.76           C  
ATOM    582  N   SER A  78      18.152 -59.148  24.369  0.78  0.78           N  
ATOM    583  CA  SER A  78      18.422 -57.732  24.145  0.78  0.78           C  
ATOM    584  C   SER A  78      17.765 -56.823  25.162  0.78  0.78           C  
ATOM    585  O   SER A  78      18.414 -55.909  25.679  0.78  0.78           O  
ATOM    586  CB  SER A  78      18.094 -57.242  22.706  0.78  0.78           C  
ATOM    587  OG  SER A  78      16.708 -57.338  22.386  0.78  0.78           O  
ATOM    588  N   ALA A  79      16.492 -57.084  25.528  0.85  0.85           N  
ATOM    589  CA  ALA A  79      15.824 -56.364  26.591  0.85  0.85           C  
ATOM    590  C   ALA A  79      16.500 -56.545  27.950  0.85  0.85           C  
ATOM    591  O   ALA A  79      16.786 -55.575  28.649  0.85  0.85           O  
ATOM    592  CB  ALA A  79      14.354 -56.827  26.685  0.85  0.85           C  
ATOM    593  N   LEU A  80      16.836 -57.801  28.324  0.80  0.80           N  
ATOM    594  CA  LEU A  80      17.516 -58.135  29.567  0.80  0.80           C  
ATOM    595  C   LEU A  80      18.873 -57.498  29.703  0.80  0.80           C  
ATOM    596  O   LEU A  80      19.188 -56.874  30.714  0.80  0.80           O  
ATOM    597  CB  LEU A  80      17.782 -59.659  29.644  0.80  0.80           C  
ATOM    598  CG  LEU A  80      16.583 -60.496  30.100  0.80  0.80           C  
ATOM    599  CD1 LEU A  80      16.847 -61.981  29.812  0.80  0.80           C  
ATOM    600  CD2 LEU A  80      16.324 -60.257  31.591  0.80  0.80           C  
ATOM    601  N   ARG A  81      19.717 -57.615  28.667  0.72  0.72           N  
ATOM    602  CA  ARG A  81      21.026 -57.015  28.693  0.72  0.72           C  
ATOM    603  C   ARG A  81      20.981 -55.506  28.768  0.72  0.72           C  
ATOM    604  O   ARG A  81      21.653 -54.905  29.595  0.72  0.72           O  
ATOM    605  CB  ARG A  81      21.825 -57.374  27.427  0.72  0.72           C  
ATOM    606  CG  ARG A  81      22.401 -58.801  27.400  0.72  0.72           C  
ATOM    607  CD  ARG A  81      23.672 -58.942  26.543  0.72  0.72           C  
ATOM    608  NE  ARG A  81      24.846 -58.491  27.374  0.72  0.72           N  
ATOM    609  CZ  ARG A  81      25.309 -57.238  27.489  0.72  0.72           C  
ATOM    610  NH1 ARG A  81      24.930 -56.232  26.715  0.72  0.72           N  
ATOM    611  NH2 ARG A  81      26.082 -56.925  28.525  0.72  0.72           N1+
ATOM    612  N   SER A  82      20.154 -54.861  27.930  0.81  0.81           N  
ATOM    613  CA  SER A  82      20.057 -53.413  27.884  0.81  0.81           C  
ATOM    614  C   SER A  82      19.465 -52.838  29.171  0.81  0.81           C  
ATOM    615  O   SER A  82      19.905 -51.790  29.646  0.81  0.81           O  
ATOM    616  CB  SER A  82      19.310 -52.927  26.620  0.81  0.81           C  
ATOM    617  OG  SER A  82      19.867 -53.475  25.426  0.81  0.81           O  
ATOM    618  N   PHE A  83      18.490 -53.535  29.811  0.81  0.81           N  
ATOM    619  CA  PHE A  83      18.016 -53.205  31.151  0.81  0.81           C  
ATOM    620  C   PHE A  83      19.120 -53.326  32.197  0.81  0.81           C  
ATOM    621  O   PHE A  83      19.375 -52.408  32.965  0.81  0.81           O  
ATOM    622  CB  PHE A  83      16.833 -54.145  31.554  0.81  0.81           C  
ATOM    623  CG  PHE A  83      16.182 -53.800  32.877  0.81  0.81           C  
ATOM    624  CD1 PHE A  83      16.301 -54.641  33.996  0.81  0.81           C  
ATOM    625  CD2 PHE A  83      15.443 -52.619  33.007  0.81  0.81           C  
ATOM    626  CE1 PHE A  83      15.670 -54.315  35.206  0.81  0.81           C  
ATOM    627  CE2 PHE A  83      14.815 -52.280  34.210  0.81  0.81           C  
ATOM    628  CZ  PHE A  83      14.914 -53.138  35.311  0.81  0.81           C  
ATOM    629  N   PHE A  84      19.856 -54.448  32.237  0.77  0.77           N  
ATOM    630  CA  PHE A  84      20.919 -54.631  33.207  0.77  0.77           C  
ATOM    631  C   PHE A  84      22.152 -53.753  32.993  0.77  0.77           C  
ATOM    632  O   PHE A  84      22.714 -53.254  33.964  0.77  0.77           O  
ATOM    633  CB  PHE A  84      21.255 -56.129  33.382  0.77  0.77           C  
ATOM    634  CG  PHE A  84      20.233 -56.774  34.288  0.77  0.77           C  
ATOM    635  CD1 PHE A  84      20.199 -56.417  35.648  0.77  0.77           C  
ATOM    636  CD2 PHE A  84      19.313 -57.728  33.821  0.77  0.77           C  
ATOM    637  CE1 PHE A  84      19.262 -56.989  36.518  0.77  0.77           C  
ATOM    638  CE2 PHE A  84      18.367 -58.297  34.684  0.77  0.77           C  
ATOM    639  CZ  PHE A  84      18.343 -57.927  36.034  0.77  0.77           C  
ATOM    640  N   ASP A  85      22.570 -53.462  31.738  0.75  0.75           N  
ATOM    641  CA  ASP A  85      23.556 -52.429  31.433  0.75  0.75           C  
ATOM    642  C   ASP A  85      23.086 -51.038  31.943  0.75  0.75           C  
ATOM    643  O   ASP A  85      23.881 -50.237  32.439  0.75  0.75           O  
ATOM    644  CB  ASP A  85      23.962 -52.450  29.911  0.75  0.75           C  
ATOM    645  CG  ASP A  85      25.033 -53.495  29.579  0.75  0.75           C  
ATOM    646  OD1 ASP A  85      24.813 -54.391  28.714  0.75  0.75           O  
ATOM    647  OD2 ASP A  85      26.132 -53.440  30.194  0.75  0.75           O1-
ATOM    648  N   TRP A  86      21.765 -50.726  31.909  0.78  0.78           N  
ATOM    649  CA  TRP A  86      21.206 -49.549  32.571  0.78  0.78           C  
ATOM    650  C   TRP A  86      21.304 -49.497  34.105  0.78  0.78           C  
ATOM    651  O   TRP A  86      21.692 -48.469  34.652  0.78  0.78           O  
ATOM    652  CB  TRP A  86      19.725 -49.308  32.155  0.78  0.78           C  
ATOM    653  CG  TRP A  86      19.032 -48.102  32.792  0.78  0.78           C  
ATOM    654  CD1 TRP A  86      19.381 -46.792  32.691  0.78  0.78           C  
ATOM    655  CD2 TRP A  86      17.938 -48.150  33.732  0.78  0.78           C  
ATOM    656  NE1 TRP A  86      18.494 -46.000  33.394  0.78  0.78           N  
ATOM    657  CE2 TRP A  86      17.640 -46.821  34.091  0.78  0.78           C  
ATOM    658  CE3 TRP A  86      17.231 -49.210  34.282  0.78  0.78           C  
ATOM    659  CZ2 TRP A  86      16.658 -46.531  35.033  0.78  0.78           C  
ATOM    660  CZ3 TRP A  86      16.269 -48.926  35.263  0.78  0.78           C  
ATOM    661  CH2 TRP A  86      15.987 -47.606  35.637  0.78  0.78           C  
ATOM    662  N   LEU A  87      20.974 -50.564  34.870  0.77  0.77           N  
ATOM    663  CA  LEU A  87      20.961 -50.494  36.340  0.77  0.77           C  
ATOM    664  C   LEU A  87      22.348 -50.231  36.906  0.77  0.77           C  
ATOM    665  O   LEU A  87      22.530 -49.510  37.887  0.77  0.77           O  
ATOM    666  CB  LEU A  87      20.410 -51.777  37.037  0.77  0.77           C  
ATOM    667  CG  LEU A  87      18.872 -51.955  37.084  0.77  0.77           C  
ATOM    668  CD1 LEU A  87      18.138 -50.801  37.784  0.77  0.77           C  
ATOM    669  CD2 LEU A  87      18.263 -52.204  35.715  0.77  0.77           C  
ATOM    670  N   VAL A  88      23.354 -50.816  36.243  0.76  0.76           N  
ATOM    671  CA  VAL A  88      24.774 -50.625  36.445  0.76  0.76           C  
ATOM    672  C   VAL A  88      25.214 -49.200  36.146  0.76  0.76           C  
ATOM    673  O   VAL A  88      25.955 -48.584  36.911  0.76  0.76           O  
ATOM    674  CB  VAL A  88      25.489 -51.598  35.523  0.76  0.76           C  
ATOM    675  CG1 VAL A  88      27.023 -51.468  35.590  0.76  0.76           C  
ATOM    676  CG2 VAL A  88      25.073 -53.023  35.911  0.76  0.76           C  
ATOM    677  N   SER A  89      24.729 -48.600  35.036  0.78  0.78           N  
ATOM    678  CA  SER A  89      25.003 -47.210  34.695  0.78  0.78           C  
ATOM    679  C   SER A  89      24.373 -46.214  35.660  0.78  0.78           C  
ATOM    680  O   SER A  89      24.915 -45.137  35.900  0.78  0.78           O  
ATOM    681  CB  SER A  89      24.671 -46.888  33.206  0.78  0.78           C  
ATOM    682  OG  SER A  89      23.294 -46.610  32.940  0.78  0.78           O  
ATOM    683  N   GLN A  90      23.228 -46.569  36.279  0.75  0.75           N  
ATOM    684  CA  GLN A  90      22.598 -45.744  37.300  0.75  0.75           C  
ATOM    685  C   GLN A  90      23.114 -46.010  38.704  0.75  0.75           C  
ATOM    686  O   GLN A  90      22.689 -45.346  39.644  0.75  0.75           O  
ATOM    687  CB  GLN A  90      21.066 -45.999  37.397  0.75  0.75           C  
ATOM    688  CG  GLN A  90      20.230 -45.804  36.112  0.75  0.75           C  
ATOM    689  CD  GLN A  90      20.457 -44.492  35.361  0.75  0.75           C  
ATOM    690  OE1 GLN A  90      19.687 -43.526  35.472  0.75  0.75           O  
ATOM    691  NE2 GLN A  90      21.494 -44.463  34.490  0.75  0.75           N  
ATOM    692  N   ASN A  91      23.993 -47.012  38.899  0.73  0.73           N  
ATOM    693  CA  ASN A  91      24.484 -47.432  40.202  0.73  0.73           C  
ATOM    694  C   ASN A  91      23.368 -47.874  41.154  0.73  0.73           C  
ATOM    695  O   ASN A  91      23.435 -47.694  42.364  0.73  0.73           O  
ATOM    696  CB  ASN A  91      25.416 -46.351  40.833  0.73  0.73           C  
ATOM    697  CG  ASN A  91      26.201 -46.877  42.031  0.73  0.73           C  
ATOM    698  OD1 ASN A  91      27.081 -47.738  41.907  0.73  0.73           O  
ATOM    699  ND2 ASN A  91      25.919 -46.355  43.245  0.73  0.73           N  
ATOM    700  N   GLU A  92      22.314 -48.521  40.631  0.67  0.67           N  
ATOM    701  CA  GLU A  92      21.361 -49.234  41.463  0.67  0.67           C  
ATOM    702  C   GLU A  92      22.004 -50.518  41.948  0.67  0.67           C  
ATOM    703  O   GLU A  92      21.982 -50.894  43.117  0.67  0.67           O  
ATOM    704  CB  GLU A  92      20.085 -49.472  40.620  0.67  0.67           C  
ATOM    705  CG  GLU A  92      18.775 -49.710  41.411  0.67  0.67           C  
ATOM    706  CD  GLU A  92      18.672 -51.091  42.050  0.67  0.67           C  
ATOM    707  OE1 GLU A  92      18.919 -52.106  41.351  0.67  0.67           O  
ATOM    708  OE2 GLU A  92      18.283 -51.123  43.246  0.67  0.67           O1-
ATOM    709  N   LEU A  93      22.713 -51.159  41.010  0.70  0.70           N  
ATOM    710  CA  LEU A  93      23.381 -52.408  41.203  0.70  0.70           C  
ATOM    711  C   LEU A  93      24.854 -52.214  40.882  0.70  0.70           C  
ATOM    712  O   LEU A  93      25.223 -51.462  39.983  0.70  0.70           O  
ATOM    713  CB  LEU A  93      22.690 -53.405  40.249  0.70  0.70           C  
ATOM    714  CG  LEU A  93      23.002 -54.895  40.443  0.70  0.70           C  
ATOM    715  CD1 LEU A  93      22.669 -55.365  41.864  0.70  0.70           C  
ATOM    716  CD2 LEU A  93      22.196 -55.715  39.423  0.70  0.70           C  
ATOM    717  N   LYS A  94      25.774 -52.875  41.620  0.67  0.67           N  
ATOM    718  CA  LYS A  94      27.203 -52.628  41.456  0.67  0.67           C  
ATOM    719  C   LYS A  94      27.828 -53.542  40.409  0.67  0.67           C  
ATOM    720  O   LYS A  94      29.030 -53.487  40.154  0.67  0.67           O  
ATOM    721  CB  LYS A  94      27.986 -52.894  42.775  0.67  0.67           C  
ATOM    722  CG  LYS A  94      27.704 -51.932  43.942  0.67  0.67           C  
ATOM    723  CD  LYS A  94      28.590 -52.276  45.160  0.67  0.67           C  
ATOM    724  CE  LYS A  94      28.398 -51.343  46.363  0.67  0.67           C  
ATOM    725  NZ  LYS A  94      29.244 -51.774  47.501  0.67  0.67           N1+
ATOM    726  N   ALA A  95      27.031 -54.407  39.765  0.74  0.74           N  
ATOM    727  CA  ALA A  95      27.541 -55.385  38.845  0.74  0.74           C  
ATOM    728  C   ALA A  95      26.482 -55.646  37.801  0.74  0.74           C  
ATOM    729  O   ALA A  95      25.298 -55.438  38.039  0.74  0.74           O  
ATOM    730  CB  ALA A  95      27.870 -56.699  39.584  0.74  0.74           C  
ATOM    731  N   ASN A  96      26.882 -56.102  36.600  0.68  0.68           N  
ATOM    732  CA  ASN A  96      25.944 -56.448  35.549  0.68  0.68           C  
ATOM    733  C   ASN A  96      25.793 -57.970  35.534  0.68  0.68           C  
ATOM    734  O   ASN A  96      26.744 -58.642  35.118  0.68  0.68           O  
ATOM    735  CB  ASN A  96      26.423 -55.925  34.161  0.68  0.68           C  
ATOM    736  CG  ASN A  96      25.330 -56.092  33.110  0.68  0.68           C  
ATOM    737  OD1 ASN A  96      24.432 -56.920  33.244  0.68  0.68           O  
ATOM    738  ND2 ASN A  96      25.393 -55.331  32.009  0.68  0.68           N  
ATOM    739  N   PRO A  97      24.657 -58.551  35.927  0.71  0.71           N  
ATOM    740  CA  PRO A  97      24.449 -59.995  35.879  0.71  0.71           C  
ATOM    741  C   PRO A  97      24.204 -60.485  34.463  0.71  0.71           C  
ATOM    742  O   PRO A  97      24.379 -61.669  34.194  0.71  0.71           O  
ATOM    743  CB  PRO A  97      23.222 -60.219  36.781  0.71  0.71           C  
ATOM    744  CG  PRO A  97      22.470 -58.888  36.767  0.71  0.71           C  
ATOM    745  CD  PRO A  97      23.602 -57.874  36.694  0.71  0.71           C  
ATOM    746  N   ALA A  98      23.828 -59.612  33.516  0.72  0.72           N  
ATOM    747  CA  ALA A  98      23.581 -59.979  32.140  0.72  0.72           C  
ATOM    748  C   ALA A  98      24.810 -59.725  31.270  0.72  0.72           C  
ATOM    749  O   ALA A  98      24.767 -59.736  30.039  0.72  0.72           O  
ATOM    750  CB  ALA A  98      22.392 -59.166  31.606  0.72  0.72           C  
ATOM    751  N   LYS A  99      25.985 -59.477  31.881  0.61  0.61           N  
ATOM    752  CA  LYS A  99      27.208 -59.264  31.136  0.61  0.61           C  
ATOM    753  C   LYS A  99      27.680 -60.470  30.345  0.61  0.61           C  
ATOM    754  O   LYS A  99      27.971 -60.369  29.156  0.61  0.61           O  
ATOM    755  CB  LYS A  99      28.332 -58.839  32.099  0.61  0.61           C  
ATOM    756  CG  LYS A  99      29.650 -58.460  31.409  0.61  0.61           C  
ATOM    757  CD  LYS A  99      29.539 -57.279  30.424  0.61  0.61           C  
ATOM    758  CE  LYS A  99      30.936 -56.821  30.019  0.61  0.61           C  
ATOM    759  NZ  LYS A  99      30.946 -55.652  29.111  0.61  0.61           N1+
ATOM    760  N   GLY A 100      27.724 -61.648  30.996  0.65  0.65           N  
ATOM    761  CA  GLY A 100      28.283 -62.856  30.406  0.65  0.65           C  
ATOM    762  C   GLY A 100      27.326 -63.668  29.593  0.65  0.65           C  
ATOM    763  O   GLY A 100      27.696 -64.694  29.037  0.65  0.65           O  
ATOM    764  N   VAL A 101      26.053 -63.248  29.516  0.68  0.68           N  
ATOM    765  CA  VAL A 101      25.004 -64.016  28.873  0.68  0.68           C  
ATOM    766  C   VAL A 101      25.183 -64.135  27.360  0.68  0.68           C  
ATOM    767  O   VAL A 101      24.820 -65.134  26.748  0.68  0.68           O  
ATOM    768  CB  VAL A 101      23.636 -63.473  29.285  0.68  0.68           C  
ATOM    769  CG1 VAL A 101      23.241 -62.222  28.476  0.68  0.68           C  
ATOM    770  CG2 VAL A 101      22.578 -64.587  29.185  0.68  0.68           C  
ATOM    771  N   SER A 102      25.783 -63.110  26.718  0.63  0.63           N  
ATOM    772  CA  SER A 102      26.108 -63.147  25.301  0.63  0.63           C  
ATOM    773  C   SER A 102      27.587 -63.337  25.040  0.63  0.63           C  
ATOM    774  O   SER A 102      27.982 -63.777  23.964  0.63  0.63           O  
ATOM    775  CB  SER A 102      25.725 -61.809  24.622  0.63  0.63           C  
ATOM    776  OG  SER A 102      26.225 -60.689  25.363  0.63  0.63           O  
ATOM    777  N   ALA A 103      28.448 -63.020  26.020  0.46  0.46           N  
ATOM    778  CA  ALA A 103      29.878 -63.112  25.850  0.46  0.46           C  
ATOM    779  C   ALA A 103      30.551 -63.345  27.203  0.46  0.46           C  
ATOM    780  O   ALA A 103      30.858 -62.376  27.901  0.46  0.46           O  
ATOM    781  CB  ALA A 103      30.426 -61.822  25.202  0.46  0.46           C  
ATOM    782  N   PRO A 104      30.821 -64.575  27.644  0.46  0.46           N  
ATOM    783  CA  PRO A 104      31.230 -64.844  29.027  0.46  0.46           C  
ATOM    784  C   PRO A 104      32.662 -64.449  29.333  0.46  0.46           C  
ATOM    785  O   PRO A 104      33.071 -64.537  30.485  0.46  0.46           O  
ATOM    786  CB  PRO A 104      30.991 -66.355  29.194  0.46  0.46           C  
ATOM    787  CG  PRO A 104      31.040 -66.917  27.772  0.46  0.46           C  
ATOM    788  CD  PRO A 104      30.391 -65.798  26.962  0.46  0.46           C  
ATOM    789  N   LYS A 105      33.444 -64.017  28.330  0.38  0.38           N  
ATOM    790  CA  LYS A 105      34.802 -63.540  28.513  0.38  0.38           C  
ATOM    791  C   LYS A 105      34.873 -62.011  28.495  0.38  0.38           C  
ATOM    792  O   LYS A 105      35.953 -61.427  28.474  0.38  0.38           O  
ATOM    793  CB  LYS A 105      35.696 -64.074  27.360  0.38  0.38           C  
ATOM    794  CG  LYS A 105      35.786 -65.609  27.273  0.38  0.38           C  
ATOM    795  CD  LYS A 105      36.680 -66.060  26.102  0.38  0.38           C  
ATOM    796  CE  LYS A 105      36.846 -67.582  26.009  0.38  0.38           C  
ATOM    797  NZ  LYS A 105      37.722 -67.930  24.865  0.38  0.38           N1+
ATOM    798  N   ALA A 106      33.721 -61.311  28.459  0.41  0.41           N  
ATOM    799  CA  ALA A 106      33.678 -59.881  28.244  0.41  0.41           C  
ATOM    800  C   ALA A 106      34.036 -59.017  29.468  0.41  0.41           C  
ATOM    801  O   ALA A 106      33.424 -59.173  30.529  0.41  0.41           O  
ATOM    802  CB  ALA A 106      32.269 -59.502  27.755  0.41  0.41           C  
ATOM    803  N   PRO A 107      34.965 -58.058  29.399  0.42  0.42           N  
ATOM    804  CA  PRO A 107      35.395 -57.297  30.564  0.42  0.42           C  
ATOM    805  C   PRO A 107      34.345 -56.277  30.968  0.42  0.42           C  
ATOM    806  O   PRO A 107      33.682 -55.676  30.115  0.42  0.42           O  
ATOM    807  CB  PRO A 107      36.696 -56.624  30.101  0.42  0.42           C  
ATOM    808  CG  PRO A 107      36.501 -56.438  28.592  0.42  0.42           C  
ATOM    809  CD  PRO A 107      35.690 -57.671  28.188  0.42  0.42           C  
ATOM    810  N   ARG A 108      34.136 -56.083  32.283  0.29  0.29           N  
ATOM    811  CA  ARG A 108      33.094 -55.215  32.789  0.29  0.29           C  
ATOM    812  C   ARG A 108      33.692 -54.036  33.509  0.29  0.29           C  
ATOM    813  O   ARG A 108      34.409 -54.186  34.493  0.29  0.29           O  
ATOM    814  CB  ARG A 108      32.142 -55.954  33.764  0.29  0.29           C  
ATOM    815  CG  ARG A 108      30.948 -55.090  34.230  0.29  0.29           C  
ATOM    816  CD  ARG A 108      29.944 -55.789  35.152  0.29  0.29           C  
ATOM    817  NE  ARG A 108      30.612 -56.066  36.469  0.29  0.29           N  
ATOM    818  CZ  ARG A 108      31.079 -57.257  36.875  0.29  0.29           C  
ATOM    819  NH1 ARG A 108      31.762 -57.326  38.016  0.29  0.29           N  
ATOM    820  NH2 ARG A 108      30.884 -58.372  36.179  0.29  0.29           N1+
ATOM    821  N   HIS A 109      33.366 -52.824  33.031  0.33  0.33           N  
ATOM    822  CA  HIS A 109      33.886 -51.596  33.582  0.33  0.33           C  
ATOM    823  C   HIS A 109      32.852 -50.948  34.476  0.33  0.33           C  
ATOM    824  O   HIS A 109      31.774 -50.557  34.029  0.33  0.33           O  
ATOM    825  CB  HIS A 109      34.256 -50.628  32.438  0.33  0.33           C  
ATOM    826  CG  HIS A 109      35.036 -49.438  32.888  0.33  0.33           C  
ATOM    827  ND1 HIS A 109      36.236 -49.661  33.524  0.33  0.33           N  
ATOM    828  CD2 HIS A 109      34.804 -48.106  32.760  0.33  0.33           C  
ATOM    829  CE1 HIS A 109      36.718 -48.464  33.777  0.33  0.33           C  
ATOM    830  NE2 HIS A 109      35.893 -47.484  33.333  0.33  0.33           N  
ATOM    831  N   LEU A 110      33.142 -50.855  35.785  0.38  0.38           N  
ATOM    832  CA  LEU A 110      32.317 -50.132  36.733  0.38  0.38           C  
ATOM    833  C   LEU A 110      32.416 -48.616  36.490  0.38  0.38           C  
ATOM    834  O   LEU A 110      33.475 -48.133  36.086  0.38  0.38           O  
ATOM    835  CB  LEU A 110      32.701 -50.480  38.199  0.38  0.38           C  
ATOM    836  CG  LEU A 110      32.041 -51.756  38.780  0.38  0.38           C  
ATOM    837  CD1 LEU A 110      32.321 -53.043  37.983  0.38  0.38           C  
ATOM    838  CD2 LEU A 110      32.489 -51.960  40.235  0.38  0.38           C  
ATOM    839  N   PRO A 111      31.384 -47.800  36.694  0.46  0.46           N  
ATOM    840  CA  PRO A 111      31.513 -46.356  36.546  0.46  0.46           C  
ATOM    841  C   PRO A 111      31.861 -45.739  37.892  0.46  0.46           C  
ATOM    842  O   PRO A 111      32.251 -46.471  38.796  0.46  0.46           O  
ATOM    843  CB  PRO A 111      30.098 -45.971  36.083  0.46  0.46           C  
ATOM    844  CG  PRO A 111      29.184 -46.927  36.859  0.46  0.46           C  
ATOM    845  CD  PRO A 111      29.997 -48.224  36.909  0.46  0.46           C  
ATOM    846  N   LYS A 112      31.681 -44.399  38.028  0.59  0.59           N  
ATOM    847  CA  LYS A 112      31.956 -43.571  39.208  0.59  0.59           C  
ATOM    848  C   LYS A 112      33.361 -42.980  39.204  0.59  0.59           C  
ATOM    849  O   LYS A 112      33.873 -42.523  40.219  0.59  0.59           O  
ATOM    850  CB  LYS A 112      31.598 -44.221  40.578  0.59  0.59           C  
ATOM    851  CG  LYS A 112      30.112 -44.614  40.673  0.59  0.59           C  
ATOM    852  CD  LYS A 112      29.809 -45.717  41.699  0.59  0.59           C  
ATOM    853  CE  LYS A 112      30.291 -47.100  41.239  0.59  0.59           C  
ATOM    854  NZ  LYS A 112      29.701 -48.150  42.091  0.59  0.59           N1+
ATOM    855  N   ASN A 113      33.990 -42.893  38.015  0.65  0.65           N  
ATOM    856  CA  ASN A 113      35.316 -42.316  37.821  0.65  0.65           C  
ATOM    857  C   ASN A 113      35.347 -40.771  37.809  0.65  0.65           C  
ATOM    858  O   ASN A 113      35.763 -40.185  36.801  0.65  0.65           O  
ATOM    859  CB  ASN A 113      35.895 -42.763  36.445  0.65  0.65           C  
ATOM    860  CG  ASN A 113      35.794 -44.269  36.237  0.65  0.65           C  
ATOM    861  OD1 ASN A 113      36.373 -45.067  36.960  0.65  0.65           O  
ATOM    862  ND2 ASN A 113      35.032 -44.684  35.195  0.65  0.65           N  
ATOM    863  N   ILE A 114      34.849 -40.088  38.868  0.72  0.72           N  
ATOM    864  CA  ILE A 114      34.848 -38.622  39.003  0.72  0.72           C  
ATOM    865  C   ILE A 114      34.896 -38.202  40.480  0.72  0.72           C  
ATOM    866  O   ILE A 114      33.972 -38.494  41.239  0.72  0.72           O  
ATOM    867  CB  ILE A 114      33.604 -37.927  38.381  0.72  0.72           C  
ATOM    868  CG1 ILE A 114      33.502 -38.143  36.846  0.72  0.72           C  
ATOM    869  CG2 ILE A 114      33.646 -36.416  38.708  0.72  0.72           C  
ATOM    870  CD1 ILE A 114      32.279 -37.538  36.138  0.72  0.72           C  
ATOM    871  N   ASP A 115      35.932 -37.434  40.891  0.72  0.72           N  
ATOM    872  CA  ASP A 115      36.070 -36.825  42.209  0.72  0.72           C  
ATOM    873  C   ASP A 115      35.137 -35.630  42.480  0.72  0.72           C  
ATOM    874  O   ASP A 115      34.577 -35.002  41.581  0.72  0.72           O  
ATOM    875  CB  ASP A 115      37.533 -36.337  42.409  0.72  0.72           C  
ATOM    876  CG  ASP A 115      38.485 -37.484  42.709  0.72  0.72           C  
ATOM    877  OD1 ASP A 115      38.017 -38.643  42.824  0.72  0.72           O  
ATOM    878  OD2 ASP A 115      39.693 -37.185  42.873  0.72  0.72           O1-
ATOM    879  N   VAL A 116      34.957 -35.249  43.768  0.73  0.73           N  
ATOM    880  CA  VAL A 116      34.184 -34.070  44.177  0.73  0.73           C  
ATOM    881  C   VAL A 116      34.734 -32.758  43.633  0.73  0.73           C  
ATOM    882  O   VAL A 116      34.003 -31.949  43.055  0.73  0.73           O  
ATOM    883  CB  VAL A 116      34.031 -34.022  45.702  0.73  0.73           C  
ATOM    884  CG1 VAL A 116      33.655 -32.625  46.254  0.73  0.73           C  
ATOM    885  CG2 VAL A 116      32.955 -35.052  46.100  0.73  0.73           C  
ATOM    886  N   ASP A 117      36.060 -32.558  43.735  0.74  0.74           N  
ATOM    887  CA  ASP A 117      36.779 -31.413  43.213  0.74  0.74           C  
ATOM    888  C   ASP A 117      36.651 -31.289  41.709  0.74  0.74           C  
ATOM    889  O   ASP A 117      36.479 -30.199  41.170  0.74  0.74           O  
ATOM    890  CB  ASP A 117      38.279 -31.519  43.554  0.74  0.74           C  
ATOM    891  CG  ASP A 117      38.557 -31.230  45.015  0.74  0.74           C  
ATOM    892  OD1 ASP A 117      37.593 -31.082  45.804  0.74  0.74           O  
ATOM    893  OD2 ASP A 117      39.770 -31.107  45.317  0.74  0.74           O1-
ATOM    894  N   ASP A 118      36.696 -32.427  41.001  0.75  0.75           N  
ATOM    895  CA  ASP A 118      36.527 -32.526  39.575  0.75  0.75           C  
ATOM    896  C   ASP A 118      35.184 -32.004  39.079  0.75  0.75           C  
ATOM    897  O   ASP A 118      35.090 -31.243  38.115  0.75  0.75           O  
ATOM    898  CB  ASP A 118      36.750 -34.012  39.208  0.75  0.75           C  
ATOM    899  CG  ASP A 118      38.220 -34.214  38.906  0.75  0.75           C  
ATOM    900  OD1 ASP A 118      39.076 -33.737  39.694  0.75  0.75           O  
ATOM    901  OD2 ASP A 118      38.487 -34.778  37.817  0.75  0.75           O1-
ATOM    902  N   MET A 119      34.088 -32.340  39.776  0.73  0.73           N  
ATOM    903  CA  MET A 119      32.799 -31.736  39.504  0.73  0.73           C  
ATOM    904  C   MET A 119      32.730 -30.251  39.769  0.73  0.73           C  
ATOM    905  O   MET A 119      32.209 -29.502  38.945  0.73  0.73           O  
ATOM    906  CB  MET A 119      31.719 -32.371  40.373  0.73  0.73           C  
ATOM    907  CG  MET A 119      31.583 -33.859  40.104  0.73  0.73           C  
ATOM    908  SD  MET A 119      30.205 -34.484  41.033  0.73  0.73           S  
ATOM    909  CE  MET A 119      31.104 -35.377  42.327  0.73  0.73           C  
ATOM    910  N   ASN A 120      33.289 -29.792  40.914  0.76  0.76           N  
ATOM    911  CA  ASN A 120      33.336 -28.380  41.262  0.76  0.76           C  
ATOM    912  C   ASN A 120      34.086 -27.588  40.209  0.76  0.76           C  
ATOM    913  O   ASN A 120      33.580 -26.602  39.683  0.76  0.76           O  
ATOM    914  CB  ASN A 120      34.058 -28.159  42.619  0.76  0.76           C  
ATOM    915  CG  ASN A 120      33.179 -28.599  43.776  0.76  0.76           C  
ATOM    916  OD1 ASN A 120      31.952 -28.535  43.731  0.76  0.76           O  
ATOM    917  ND2 ASN A 120      33.809 -29.038  44.890  0.76  0.76           N  
ATOM    918  N   ARG A 121      35.274 -28.074  39.786  0.71  0.71           N  
ATOM    919  CA  ARG A 121      36.006 -27.444  38.710  0.71  0.71           C  
ATOM    920  C   ARG A 121      35.232 -27.426  37.405  0.71  0.71           C  
ATOM    921  O   ARG A 121      35.183 -26.377  36.786  0.71  0.71           O  
ATOM    922  CB  ARG A 121      37.370 -28.104  38.418  0.71  0.71           C  
ATOM    923  CG  ARG A 121      38.456 -27.971  39.496  0.71  0.71           C  
ATOM    924  CD  ARG A 121      39.764 -28.611  39.004  0.71  0.71           C  
ATOM    925  NE  ARG A 121      40.407 -29.326  40.156  0.71  0.71           N  
ATOM    926  CZ  ARG A 121      40.499 -30.664  40.227  0.71  0.71           C  
ATOM    927  NH1 ARG A 121      40.225 -31.450  39.195  0.71  0.71           N  
ATOM    928  NH2 ARG A 121      40.849 -31.229  41.382  0.71  0.71           N1+
ATOM    929  N   LEU A 122      34.569 -28.533  36.974  0.77  0.77           N  
ATOM    930  CA  LEU A 122      33.794 -28.555  35.730  0.77  0.77           C  
ATOM    931  C   LEU A 122      32.701 -27.501  35.686  0.77  0.77           C  
ATOM    932  O   LEU A 122      32.571 -26.793  34.696  0.77  0.77           O  
ATOM    933  CB  LEU A 122      33.146 -29.945  35.449  0.77  0.77           C  
ATOM    934  CG  LEU A 122      32.330 -30.022  34.129  0.77  0.77           C  
ATOM    935  CD1 LEU A 122      32.677 -31.273  33.307  0.77  0.77           C  
ATOM    936  CD2 LEU A 122      30.813 -29.982  34.382  0.77  0.77           C  
ATOM    937  N   LEU A 123      31.931 -27.347  36.780  0.78  0.78           N  
ATOM    938  CA  LEU A 123      30.924 -26.310  36.924  0.78  0.78           C  
ATOM    939  C   LEU A 123      31.509 -24.897  36.948  0.78  0.78           C  
ATOM    940  O   LEU A 123      30.955 -23.967  36.366  0.78  0.78           O  
ATOM    941  CB  LEU A 123      30.066 -26.594  38.185  0.78  0.78           C  
ATOM    942  CG  LEU A 123      29.303 -27.941  38.136  0.78  0.78           C  
ATOM    943  CD1 LEU A 123      28.674 -28.275  39.496  0.78  0.78           C  
ATOM    944  CD2 LEU A 123      28.217 -27.951  37.051  0.78  0.78           C  
ATOM    945  N   ASP A 124      32.668 -24.697  37.598  0.76  0.76           N  
ATOM    946  CA  ASP A 124      33.348 -23.419  37.645  0.76  0.76           C  
ATOM    947  C   ASP A 124      34.151 -23.065  36.384  0.76  0.76           C  
ATOM    948  O   ASP A 124      34.549 -21.913  36.225  0.76  0.76           O  
ATOM    949  CB  ASP A 124      34.231 -23.355  38.916  0.76  0.76           C  
ATOM    950  CG  ASP A 124      33.370 -23.155  40.159  0.76  0.76           C  
ATOM    951  OD1 ASP A 124      32.256 -22.560  40.042  0.76  0.76           O  
ATOM    952  OD2 ASP A 124      33.848 -23.558  41.251  0.76  0.76           O1-
ATOM    953  N   ILE A 125      34.404 -24.002  35.434  0.75  0.75           N  
ATOM    954  CA  ILE A 125      35.126 -23.697  34.194  0.75  0.75           C  
ATOM    955  C   ILE A 125      34.436 -22.664  33.313  0.75  0.75           C  
ATOM    956  O   ILE A 125      35.100 -21.792  32.742  0.75  0.75           O  
ATOM    957  CB  ILE A 125      35.435 -24.928  33.313  0.75  0.75           C  
ATOM    958  CG1 ILE A 125      36.435 -25.932  33.936  0.75  0.75           C  
ATOM    959  CG2 ILE A 125      35.986 -24.525  31.929  0.75  0.75           C  
ATOM    960  CD1 ILE A 125      37.721 -25.345  34.539  0.75  0.75           C  
ATOM    961  N   ASP A 126      33.103 -22.753  33.135  0.74  0.74           N  
ATOM    962  CA  ASP A 126      32.349 -21.908  32.240  0.74  0.74           C  
ATOM    963  C   ASP A 126      32.554 -20.408  32.428  0.74  0.74           C  
ATOM    964  O   ASP A 126      32.280 -19.814  33.470  0.74  0.74           O  
ATOM    965  CB  ASP A 126      30.844 -22.190  32.353  0.74  0.74           C  
ATOM    966  CG  ASP A 126      30.509 -23.629  32.029  0.74  0.74           C  
ATOM    967  OD1 ASP A 126      30.979 -24.531  32.758  0.74  0.74           O  
ATOM    968  OD2 ASP A 126      29.741 -23.825  31.056  0.74  0.74           O1-
ATOM    969  N   ILE A 127      33.048 -19.763  31.359  0.66  0.66           N  
ATOM    970  CA  ILE A 127      33.440 -18.372  31.346  0.66  0.66           C  
ATOM    971  C   ILE A 127      32.185 -17.506  31.251  0.66  0.66           C  
ATOM    972  O   ILE A 127      31.479 -17.498  30.246  0.66  0.66           O  
ATOM    973  CB  ILE A 127      34.417 -18.165  30.187  0.66  0.66           C  
ATOM    974  CG1 ILE A 127      35.670 -19.066  30.369  0.66  0.66           C  
ATOM    975  CG2 ILE A 127      34.807 -16.682  30.092  0.66  0.66           C  
ATOM    976  CD1 ILE A 127      36.624 -19.056  29.166  0.66  0.66           C  
ATOM    977  N   ASN A 128      31.810 -16.801  32.337  0.59  0.59           N  
ATOM    978  CA  ASN A 128      30.438 -16.351  32.509  0.59  0.59           C  
ATOM    979  C   ASN A 128      30.139 -14.928  32.051  0.59  0.59           C  
ATOM    980  O   ASN A 128      29.041 -14.420  32.281  0.59  0.59           O  
ATOM    981  CB  ASN A 128      29.894 -16.666  33.933  0.59  0.59           C  
ATOM    982  CG  ASN A 128      30.656 -16.009  35.079  0.59  0.59           C  
ATOM    983  OD1 ASN A 128      31.796 -15.564  34.982  0.59  0.59           O  
ATOM    984  ND2 ASN A 128      29.999 -15.978  36.265  0.59  0.59           N  
ATOM    985  N   ASP A 129      31.071 -14.290  31.328  0.58  0.58           N  
ATOM    986  CA  ASP A 129      30.876 -13.073  30.575  0.58  0.58           C  
ATOM    987  C   ASP A 129      30.600 -13.396  29.090  0.58  0.58           C  
ATOM    988  O   ASP A 129      31.391 -13.062  28.204  0.58  0.58           O  
ATOM    989  CB  ASP A 129      32.067 -12.090  30.786  0.58  0.58           C  
ATOM    990  CG  ASP A 129      33.470 -12.667  30.609  0.58  0.58           C  
ATOM    991  OD1 ASP A 129      33.641 -13.911  30.654  0.58  0.58           O  
ATOM    992  OD2 ASP A 129      34.403 -11.832  30.494  0.58  0.58           O1-
ATOM    993  N   PRO A 130      29.483 -14.064  28.756  0.36  0.36           N  
ATOM    994  CA  PRO A 130      29.309 -14.442  27.360  0.36  0.36           C  
ATOM    995  C   PRO A 130      28.610 -15.786  27.197  0.36  0.36           C  
ATOM    996  O   PRO A 130      28.000 -16.333  28.114  0.36  0.36           O  
ATOM    997  CB  PRO A 130      28.398 -13.311  26.875  0.36  0.36           C  
ATOM    998  CG  PRO A 130      27.409 -13.147  28.038  0.36  0.36           C  
ATOM    999  CD  PRO A 130      28.200 -13.570  29.287  0.36  0.36           C  
ATOM   1000  N   LEU A 131      28.691 -16.375  25.987  0.48  0.48           N  
ATOM   1001  CA  LEU A 131      27.923 -17.543  25.576  0.48  0.48           C  
ATOM   1002  C   LEU A 131      28.055 -18.774  26.459  0.48  0.48           C  
ATOM   1003  O   LEU A 131      27.102 -19.534  26.611  0.48  0.48           O  
ATOM   1004  CB  LEU A 131      28.292 -17.963  24.134  0.48  0.48           C  
ATOM   1005  CG  LEU A 131      27.978 -16.919  23.042  0.48  0.48           C  
ATOM   1006  CD1 LEU A 131      28.603 -17.355  21.707  0.48  0.48           C  
ATOM   1007  CD2 LEU A 131      26.465 -16.697  22.879  0.48  0.48           C  
ATOM   1008  N   ALA A 132      29.219 -18.971  27.100  0.74  0.74           N  
ATOM   1009  CA  ALA A 132      29.484 -20.054  28.019  0.74  0.74           C  
ATOM   1010  C   ALA A 132      28.639 -20.001  29.295  0.74  0.74           C  
ATOM   1011  O   ALA A 132      28.440 -21.012  29.958  0.74  0.74           O  
ATOM   1012  CB  ALA A 132      30.988 -20.040  28.336  0.74  0.74           C  
ATOM   1013  N   VAL A 133      28.002 -18.856  29.640  0.71  0.71           N  
ATOM   1014  CA  VAL A 133      27.029 -18.840  30.726  0.71  0.71           C  
ATOM   1015  C   VAL A 133      25.742 -19.600  30.358  0.71  0.71           C  
ATOM   1016  O   VAL A 133      24.958 -19.992  31.220  0.71  0.71           O  
ATOM   1017  CB  VAL A 133      26.778 -17.429  31.266  0.71  0.71           C  
ATOM   1018  CG1 VAL A 133      25.723 -16.646  30.471  0.71  0.71           C  
ATOM   1019  CG2 VAL A 133      26.420 -17.485  32.765  0.71  0.71           C  
ATOM   1020  N   ARG A 134      25.512 -19.904  29.050  0.69  0.69           N  
ATOM   1021  CA  ARG A 134      24.506 -20.872  28.636  0.69  0.69           C  
ATOM   1022  C   ARG A 134      24.815 -22.256  29.115  0.69  0.69           C  
ATOM   1023  O   ARG A 134      23.982 -22.912  29.736  0.69  0.69           O  
ATOM   1024  CB  ARG A 134      24.387 -20.948  27.092  0.69  0.69           C  
ATOM   1025  CG  ARG A 134      23.267 -21.884  26.584  0.69  0.69           C  
ATOM   1026  CD  ARG A 134      23.360 -22.260  25.104  0.69  0.69           C  
ATOM   1027  NE  ARG A 134      24.612 -23.065  24.935  0.69  0.69           N  
ATOM   1028  CZ  ARG A 134      25.337 -23.090  23.815  0.69  0.69           C  
ATOM   1029  NH1 ARG A 134      24.884 -22.618  22.664  0.69  0.69           N  
ATOM   1030  NH2 ARG A 134      26.560 -23.605  23.871  0.69  0.69           N1+
ATOM   1031  N   ASP A 135      26.056 -22.685  28.864  0.76  0.76           N  
ATOM   1032  CA  ASP A 135      26.578 -23.986  29.184  0.76  0.76           C  
ATOM   1033  C   ASP A 135      26.592 -24.157  30.700  0.76  0.76           C  
ATOM   1034  O   ASP A 135      26.144 -25.175  31.218  0.76  0.76           O  
ATOM   1035  CB  ASP A 135      27.941 -24.177  28.463  0.76  0.76           C  
ATOM   1036  CG  ASP A 135      27.799 -24.051  26.958  0.76  0.76           C  
ATOM   1037  OD1 ASP A 135      26.659 -24.155  26.430  0.76  0.76           O  
ATOM   1038  OD2 ASP A 135      28.821 -23.836  26.256  0.76  0.76           O1-
ATOM   1039  N   ARG A 136      26.961 -23.088  31.442  0.74  0.74           N  
ATOM   1040  CA  ARG A 136      26.840 -23.013  32.885  0.74  0.74           C  
ATOM   1041  C   ARG A 136      25.422 -23.174  33.407  0.74  0.74           C  
ATOM   1042  O   ARG A 136      25.177 -23.965  34.313  0.74  0.74           O  
ATOM   1043  CB  ARG A 136      27.346 -21.637  33.392  0.74  0.74           C  
ATOM   1044  CG  ARG A 136      27.418 -21.482  34.928  0.74  0.74           C  
ATOM   1045  CD  ARG A 136      28.344 -22.492  35.617  0.74  0.74           C  
ATOM   1046  NE  ARG A 136      28.233 -22.277  37.101  0.74  0.74           N  
ATOM   1047  CZ  ARG A 136      29.221 -21.876  37.911  0.74  0.74           C  
ATOM   1048  NH1 ARG A 136      29.138 -22.201  39.199  0.74  0.74           N  
ATOM   1049  NH2 ARG A 136      30.301 -21.247  37.474  0.74  0.74           N1+
ATOM   1050  N   ALA A 137      24.424 -22.468  32.833  0.81  0.81           N  
ATOM   1051  CA  ALA A 137      23.034 -22.633  33.212  0.81  0.81           C  
ATOM   1052  C   ALA A 137      22.514 -24.041  32.932  0.81  0.81           C  
ATOM   1053  O   ALA A 137      21.839 -24.645  33.762  0.81  0.81           O  
ATOM   1054  CB  ALA A 137      22.167 -21.573  32.505  0.81  0.81           C  
ATOM   1055  N   MET A 138      22.881 -24.628  31.774  0.80  0.80           N  
ATOM   1056  CA  MET A 138      22.604 -26.012  31.436  0.80  0.80           C  
ATOM   1057  C   MET A 138      23.215 -27.003  32.424  0.80  0.80           C  
ATOM   1058  O   MET A 138      22.543 -27.911  32.912  0.80  0.80           O  
ATOM   1059  CB  MET A 138      23.155 -26.301  30.015  0.80  0.80           C  
ATOM   1060  CG  MET A 138      22.348 -25.584  28.922  0.80  0.80           C  
ATOM   1061  SD  MET A 138      23.043 -25.708  27.248  0.80  0.80           S  
ATOM   1062  CE  MET A 138      22.024 -27.128  26.769  0.80  0.80           C  
ATOM   1063  N   LEU A 139      24.494 -26.807  32.790  0.81  0.81           N  
ATOM   1064  CA  LEU A 139      25.219 -27.594  33.774  0.81  0.81           C  
ATOM   1065  C   LEU A 139      24.606 -27.543  35.158  0.81  0.81           C  
ATOM   1066  O   LEU A 139      24.392 -28.575  35.789  0.81  0.81           O  
ATOM   1067  CB  LEU A 139      26.684 -27.076  33.849  0.81  0.81           C  
ATOM   1068  CG  LEU A 139      27.764 -27.920  33.134  0.81  0.81           C  
ATOM   1069  CD1 LEU A 139      27.232 -28.818  32.014  0.81  0.81           C  
ATOM   1070  CD2 LEU A 139      28.846 -26.995  32.559  0.81  0.81           C  
ATOM   1071  N   GLU A 140      24.253 -26.342  35.642  0.79  0.79           N  
ATOM   1072  CA  GLU A 140      23.579 -26.147  36.909  0.79  0.79           C  
ATOM   1073  C   GLU A 140      22.179 -26.777  36.941  0.79  0.79           C  
ATOM   1074  O   GLU A 140      21.780 -27.376  37.935  0.79  0.79           O  
ATOM   1075  CB  GLU A 140      23.559 -24.643  37.259  0.79  0.79           C  
ATOM   1076  CG  GLU A 140      24.983 -24.022  37.407  0.79  0.79           C  
ATOM   1077  CD  GLU A 140      25.623 -24.094  38.794  0.79  0.79           C  
ATOM   1078  OE1 GLU A 140      24.961 -24.528  39.766  0.79  0.79           O  
ATOM   1079  OE2 GLU A 140      26.800 -23.645  38.892  0.79  0.79           O1-
ATOM   1080  N   VAL A 141      21.393 -26.716  35.839  0.82  0.82           N  
ATOM   1081  CA  VAL A 141      20.150 -27.483  35.704  0.82  0.82           C  
ATOM   1082  C   VAL A 141      20.348 -28.999  35.694  0.82  0.82           C  
ATOM   1083  O   VAL A 141      19.615 -29.723  36.364  0.82  0.82           O  
ATOM   1084  CB  VAL A 141      19.339 -27.066  34.479  0.82  0.82           C  
ATOM   1085  CG1 VAL A 141      18.078 -27.943  34.291  0.82  0.82           C  
ATOM   1086  CG2 VAL A 141      18.872 -25.617  34.679  0.82  0.82           C  
ATOM   1087  N   MET A 142      21.354 -29.546  34.972  0.79  0.79           N  
ATOM   1088  CA  MET A 142      21.664 -30.973  35.025  0.79  0.79           C  
ATOM   1089  C   MET A 142      22.058 -31.432  36.413  0.79  0.79           C  
ATOM   1090  O   MET A 142      21.577 -32.452  36.900  0.79  0.79           O  
ATOM   1091  CB  MET A 142      22.833 -31.341  34.083  0.79  0.79           C  
ATOM   1092  CG  MET A 142      22.440 -31.359  32.602  0.79  0.79           C  
ATOM   1093  SD  MET A 142      23.837 -31.678  31.494  0.79  0.79           S  
ATOM   1094  CE  MET A 142      24.248 -33.370  32.015  0.79  0.79           C  
ATOM   1095  N   TYR A 143      22.911 -30.644  37.088  0.80  0.80           N  
ATOM   1096  CA  TYR A 143      23.313 -30.848  38.457  0.80  0.80           C  
ATOM   1097  C   TYR A 143      22.129 -30.781  39.417  0.80  0.80           C  
ATOM   1098  O   TYR A 143      21.995 -31.631  40.284  0.80  0.80           O  
ATOM   1099  CB  TYR A 143      24.420 -29.796  38.768  0.80  0.80           C  
ATOM   1100  CG  TYR A 143      24.883 -29.787  40.196  0.80  0.80           C  
ATOM   1101  CD1 TYR A 143      24.209 -28.979  41.126  0.80  0.80           C  
ATOM   1102  CD2 TYR A 143      25.983 -30.548  40.619  0.80  0.80           C  
ATOM   1103  CE1 TYR A 143      24.615 -28.943  42.464  0.80  0.80           C  
ATOM   1104  CE2 TYR A 143      26.397 -30.504  41.958  0.80  0.80           C  
ATOM   1105  CZ  TYR A 143      25.708 -29.707  42.880  0.80  0.80           C  
ATOM   1106  OH  TYR A 143      26.110 -29.654  44.227  0.80  0.80           O  
ATOM   1107  N   GLY A 144      21.236 -29.781  39.262  0.81  0.81           N  
ATOM   1108  CA  GLY A 144      20.118 -29.551  40.169  0.81  0.81           C  
ATOM   1109  C   GLY A 144      18.902 -30.429  39.983  0.81  0.81           C  
ATOM   1110  O   GLY A 144      18.287 -30.856  40.949  0.81  0.81           O  
ATOM   1111  N   ALA A 145      18.489 -30.711  38.739  0.82  0.82           N  
ATOM   1112  CA  ALA A 145      17.242 -31.417  38.486  0.82  0.82           C  
ATOM   1113  C   ALA A 145      17.456 -32.833  37.987  0.82  0.82           C  
ATOM   1114  O   ALA A 145      16.528 -33.631  37.877  0.82  0.82           O  
ATOM   1115  CB  ALA A 145      16.479 -30.653  37.386  0.82  0.82           C  
ATOM   1116  N   GLY A 146      18.697 -33.211  37.616  0.83  0.83           N  
ATOM   1117  CA  GLY A 146      18.971 -34.577  37.192  0.83  0.83           C  
ATOM   1118  C   GLY A 146      18.444 -34.932  35.850  0.83  0.83           C  
ATOM   1119  O   GLY A 146      18.408 -36.110  35.482  0.83  0.83           O  
ATOM   1120  N   LEU A 147      18.006 -33.914  35.091  0.81  0.81           N  
ATOM   1121  CA  LEU A 147      17.559 -34.047  33.729  0.81  0.81           C  
ATOM   1122  C   LEU A 147      18.670 -34.583  32.866  0.81  0.81           C  
ATOM   1123  O   LEU A 147      19.846 -34.261  33.036  0.81  0.81           O  
ATOM   1124  CB  LEU A 147      17.110 -32.711  33.073  0.81  0.81           C  
ATOM   1125  CG  LEU A 147      15.969 -31.927  33.754  0.81  0.81           C  
ATOM   1126  CD1 LEU A 147      15.298 -30.997  32.727  0.81  0.81           C  
ATOM   1127  CD2 LEU A 147      14.909 -32.818  34.411  0.81  0.81           C  
ATOM   1128  N   ARG A 148      18.338 -35.425  31.884  0.75  0.75           N  
ATOM   1129  CA  ARG A 148      19.322 -35.742  30.884  0.75  0.75           C  
ATOM   1130  C   ARG A 148      19.524 -34.616  29.913  0.75  0.75           C  
ATOM   1131  O   ARG A 148      18.681 -33.741  29.741  0.75  0.75           O  
ATOM   1132  CB  ARG A 148      18.952 -37.019  30.130  0.75  0.75           C  
ATOM   1133  CG  ARG A 148      19.102 -38.204  31.083  0.75  0.75           C  
ATOM   1134  CD  ARG A 148      18.920 -39.538  30.387  0.75  0.75           C  
ATOM   1135  NE  ARG A 148      19.503 -40.596  31.274  0.75  0.75           N  
ATOM   1136  CZ  ARG A 148      18.876 -41.149  32.317  0.75  0.75           C  
ATOM   1137  NH1 ARG A 148      17.736 -40.657  32.777  0.75  0.75           N  
ATOM   1138  NH2 ARG A 148      19.394 -42.247  32.863  0.75  0.75           N1+
ATOM   1139  N   LEU A 149      20.670 -34.631  29.215  0.77  0.77           N  
ATOM   1140  CA  LEU A 149      20.993 -33.630  28.228  0.77  0.77           C  
ATOM   1141  C   LEU A 149      19.950 -33.540  27.116  0.77  0.77           C  
ATOM   1142  O   LEU A 149      19.552 -32.457  26.716  0.77  0.77           O  
ATOM   1143  CB  LEU A 149      22.404 -33.904  27.671  0.77  0.77           C  
ATOM   1144  CG  LEU A 149      22.888 -32.897  26.616  0.77  0.77           C  
ATOM   1145  CD1 LEU A 149      22.808 -31.453  27.137  0.77  0.77           C  
ATOM   1146  CD2 LEU A 149      24.311 -33.277  26.184  0.77  0.77           C  
ATOM   1147  N   SER A 150      19.391 -34.678  26.659  0.77  0.77           N  
ATOM   1148  CA  SER A 150      18.224 -34.689  25.772  0.77  0.77           C  
ATOM   1149  C   SER A 150      16.981 -33.991  26.316  0.77  0.77           C  
ATOM   1150  O   SER A 150      16.320 -33.258  25.586  0.77  0.77           O  
ATOM   1151  CB  SER A 150      17.770 -36.128  25.438  0.77  0.77           C  
ATOM   1152  OG  SER A 150      18.347 -36.603  24.228  0.77  0.77           O  
ATOM   1153  N   GLU A 151      16.639 -34.189  27.614  0.75  0.75           N  
ATOM   1154  CA  GLU A 151      15.541 -33.503  28.290  0.75  0.75           C  
ATOM   1155  C   GLU A 151      15.802 -31.991  28.354  0.75  0.75           C  
ATOM   1156  O   GLU A 151      14.922 -31.171  28.113  0.75  0.75           O  
ATOM   1157  CB  GLU A 151      15.314 -34.086  29.729  0.75  0.75           C  
ATOM   1158  CG  GLU A 151      14.755 -35.546  29.788  0.75  0.75           C  
ATOM   1159  CD  GLU A 151      14.704 -36.205  31.179  0.75  0.75           C  
ATOM   1160  OE1 GLU A 151      15.727 -36.813  31.606  0.75  0.75           O  
ATOM   1161  OE2 GLU A 151      13.620 -36.221  31.832  0.75  0.75           O1-
ATOM   1162  N   LEU A 152      17.060 -31.600  28.635  0.79  0.79           N  
ATOM   1163  CA  LEU A 152      17.553 -30.235  28.654  0.79  0.79           C  
ATOM   1164  C   LEU A 152      17.498 -29.493  27.318  0.79  0.79           C  
ATOM   1165  O   LEU A 152      17.159 -28.318  27.235  0.79  0.79           O  
ATOM   1166  CB  LEU A 152      19.024 -30.298  29.121  0.79  0.79           C  
ATOM   1167  CG  LEU A 152      19.605 -29.021  29.740  0.79  0.79           C  
ATOM   1168  CD1 LEU A 152      18.942 -28.707  31.087  0.79  0.79           C  
ATOM   1169  CD2 LEU A 152      21.111 -29.227  29.923  0.79  0.79           C  
ATOM   1170  N   VAL A 153      17.866 -30.179  26.224  0.76  0.76           N  
ATOM   1171  CA  VAL A 153      18.040 -29.626  24.890  0.76  0.76           C  
ATOM   1172  C   VAL A 153      16.735 -29.321  24.168  0.76  0.76           C  
ATOM   1173  O   VAL A 153      16.661 -28.444  23.307  0.76  0.76           O  
ATOM   1174  CB  VAL A 153      18.944 -30.602  24.120  0.76  0.76           C  
ATOM   1175  CG1 VAL A 153      18.454 -30.999  22.713  0.76  0.76           C  
ATOM   1176  CG2 VAL A 153      20.367 -30.019  24.112  0.76  0.76           C  
ATOM   1177  N   GLY A 154      15.647 -30.039  24.513  0.75  0.75           N  
ATOM   1178  CA  GLY A 154      14.347 -29.843  23.874  0.75  0.75           C  
ATOM   1179  C   GLY A 154      13.446 -28.894  24.594  0.75  0.75           C  
ATOM   1180  O   GLY A 154      12.355 -28.610  24.119  0.75  0.75           O  
ATOM   1181  N   LEU A 155      13.885 -28.381  25.752  0.75  0.75           N  
ATOM   1182  CA  LEU A 155      13.183 -27.404  26.557  0.75  0.75           C  
ATOM   1183  C   LEU A 155      12.921 -26.099  25.795  0.75  0.75           C  
ATOM   1184  O   LEU A 155      13.814 -25.567  25.133  0.75  0.75           O  
ATOM   1185  CB  LEU A 155      14.088 -27.141  27.799  0.75  0.75           C  
ATOM   1186  CG  LEU A 155      13.562 -27.459  29.218  0.75  0.75           C  
ATOM   1187  CD1 LEU A 155      12.643 -28.689  29.310  0.75  0.75           C  
ATOM   1188  CD2 LEU A 155      14.787 -27.680  30.127  0.75  0.75           C  
ATOM   1189  N   ASP A 156      11.699 -25.543  25.890  0.71  0.71           N  
ATOM   1190  CA  ASP A 156      11.314 -24.255  25.354  0.71  0.71           C  
ATOM   1191  C   ASP A 156      11.119 -23.273  26.511  0.71  0.71           C  
ATOM   1192  O   ASP A 156      11.068 -23.646  27.684  0.71  0.71           O  
ATOM   1193  CB  ASP A 156      10.010 -24.337  24.508  0.71  0.71           C  
ATOM   1194  CG  ASP A 156      10.177 -25.252  23.311  0.71  0.71           C  
ATOM   1195  OD1 ASP A 156      11.090 -25.010  22.476  0.71  0.71           O  
ATOM   1196  OD2 ASP A 156       9.359 -26.191  23.163  0.71  0.71           O1-
ATOM   1197  N   ILE A 157      10.987 -21.964  26.211  0.65  0.65           N  
ATOM   1198  CA  ILE A 157      10.695 -20.878  27.141  0.65  0.65           C  
ATOM   1199  C   ILE A 157       9.389 -21.118  27.883  0.65  0.65           C  
ATOM   1200  O   ILE A 157       9.217 -20.730  29.034  0.65  0.65           O  
ATOM   1201  CB  ILE A 157      10.667 -19.494  26.474  0.65  0.65           C  
ATOM   1202  CG1 ILE A 157       9.548 -19.358  25.403  0.65  0.65           C  
ATOM   1203  CG2 ILE A 157      12.074 -19.220  25.894  0.65  0.65           C  
ATOM   1204  CD1 ILE A 157       9.473 -17.984  24.727  0.65  0.65           C  
ATOM   1205  N   LYS A 158       8.443 -21.832  27.238  0.67  0.67           N  
ATOM   1206  CA  LYS A 158       7.180 -22.239  27.813  0.67  0.67           C  
ATOM   1207  C   LYS A 158       7.296 -23.279  28.914  0.67  0.67           C  
ATOM   1208  O   LYS A 158       6.381 -23.437  29.716  0.67  0.67           O  
ATOM   1209  CB  LYS A 158       6.296 -22.884  26.724  0.67  0.67           C  
ATOM   1210  CG  LYS A 158       5.791 -21.908  25.656  0.67  0.67           C  
ATOM   1211  CD  LYS A 158       4.860 -22.627  24.669  0.67  0.67           C  
ATOM   1212  CE  LYS A 158       4.282 -21.697  23.602  0.67  0.67           C  
ATOM   1213  NZ  LYS A 158       3.476 -22.494  22.652  0.67  0.67           N1+
ATOM   1214  N   HIS A 159       8.414 -24.020  28.991  0.70  0.70           N  
ATOM   1215  CA  HIS A 159       8.565 -25.093  29.946  0.70  0.70           C  
ATOM   1216  C   HIS A 159       9.222 -24.606  31.223  0.70  0.70           C  
ATOM   1217  O   HIS A 159       9.588 -25.413  32.069  0.70  0.70           O  
ATOM   1218  CB  HIS A 159       9.475 -26.212  29.380  0.70  0.70           C  
ATOM   1219  CG  HIS A 159       8.915 -26.933  28.193  0.70  0.70           C  
ATOM   1220  ND1 HIS A 159       9.129 -26.398  26.948  0.70  0.70           N  
ATOM   1221  CD2 HIS A 159       8.254 -28.115  28.084  0.70  0.70           C  
ATOM   1222  CE1 HIS A 159       8.603 -27.253  26.092  0.70  0.70           C  
ATOM   1223  NE2 HIS A 159       8.056 -28.314  26.732  0.70  0.70           N  
ATOM   1224  N   LEU A 160       9.420 -23.291  31.409  0.75  0.75           N  
ATOM   1225  CA  LEU A 160      10.193 -22.782  32.523  0.75  0.75           C  
ATOM   1226  C   LEU A 160       9.496 -21.664  33.277  0.75  0.75           C  
ATOM   1227  O   LEU A 160       9.106 -20.652  32.700  0.75  0.75           O  
ATOM   1228  CB  LEU A 160      11.539 -22.247  31.987  0.75  0.75           C  
ATOM   1229  CG  LEU A 160      12.486 -21.680  33.059  0.75  0.75           C  
ATOM   1230  CD1 LEU A 160      12.974 -22.764  34.028  0.75  0.75           C  
ATOM   1231  CD2 LEU A 160      13.665 -20.973  32.390  0.75  0.75           C  
ATOM   1232  N   ASP A 161       9.382 -21.798  34.614  0.77  0.77           N  
ATOM   1233  CA  ASP A 161       8.967 -20.714  35.478  0.77  0.77           C  
ATOM   1234  C   ASP A 161       9.989 -20.576  36.608  0.77  0.77           C  
ATOM   1235  O   ASP A 161      10.241 -21.498  37.385  0.77  0.77           O  
ATOM   1236  CB  ASP A 161       7.524 -20.993  35.974  0.77  0.77           C  
ATOM   1237  CG  ASP A 161       6.964 -19.925  36.900  0.77  0.77           C  
ATOM   1238  OD1 ASP A 161       7.714 -18.983  37.267  0.77  0.77           O  
ATOM   1239  OD2 ASP A 161       5.777 -20.060  37.287  0.77  0.77           O1-
ATOM   1240  N   LEU A 162      10.632 -19.393  36.726  0.76  0.76           N  
ATOM   1241  CA  LEU A 162      11.575 -19.145  37.800  0.76  0.76           C  
ATOM   1242  C   LEU A 162      10.898 -18.676  39.072  0.76  0.76           C  
ATOM   1243  O   LEU A 162      11.427 -18.899  40.157  0.76  0.76           O  
ATOM   1244  CB  LEU A 162      12.661 -18.093  37.436  0.76  0.76           C  
ATOM   1245  CG  LEU A 162      13.729 -18.527  36.402  0.76  0.76           C  
ATOM   1246  CD1 LEU A 162      14.036 -20.035  36.419  0.76  0.76           C  
ATOM   1247  CD2 LEU A 162      13.384 -18.040  34.989  0.76  0.76           C  
ATOM   1248  N   GLU A 163       9.706 -18.050  38.989  0.71  0.71           N  
ATOM   1249  CA  GLU A 163       9.000 -17.558  40.154  0.71  0.71           C  
ATOM   1250  C   GLU A 163       8.381 -18.701  40.942  0.71  0.71           C  
ATOM   1251  O   GLU A 163       8.442 -18.731  42.171  0.71  0.71           O  
ATOM   1252  CB  GLU A 163       7.982 -16.458  39.771  0.71  0.71           C  
ATOM   1253  CG  GLU A 163       8.692 -15.153  39.318  0.71  0.71           C  
ATOM   1254  CD  GLU A 163       7.756 -13.955  39.158  0.71  0.71           C  
ATOM   1255  OE1 GLU A 163       6.544 -14.075  39.471  0.71  0.71           O  
ATOM   1256  OE2 GLU A 163       8.271 -12.889  38.729  0.71  0.71           O1-
ATOM   1257  N   SER A 164       7.818 -19.720  40.256  0.74  0.74           N  
ATOM   1258  CA  SER A 164       7.507 -21.000  40.892  0.74  0.74           C  
ATOM   1259  C   SER A 164       8.749 -21.820  41.230  0.74  0.74           C  
ATOM   1260  O   SER A 164       8.823 -22.477  42.268  0.74  0.74           O  
ATOM   1261  CB  SER A 164       6.501 -21.854  40.078  0.74  0.74           C  
ATOM   1262  OG  SER A 164       7.100 -22.430  38.923  0.74  0.74           O  
ATOM   1263  N   GLY A 165       9.779 -21.778  40.356  0.78  0.78           N  
ATOM   1264  CA  GLY A 165      11.058 -22.440  40.584  0.78  0.78           C  
ATOM   1265  C   GLY A 165      11.142 -23.829  40.009  0.78  0.78           C  
ATOM   1266  O   GLY A 165      11.862 -24.679  40.537  0.78  0.78           O  
ATOM   1267  N   GLU A 166      10.425 -24.098  38.903  0.77  0.77           N  
ATOM   1268  CA  GLU A 166      10.318 -25.428  38.328  0.77  0.77           C  
ATOM   1269  C   GLU A 166      10.530 -25.433  36.823  0.77  0.77           C  
ATOM   1270  O   GLU A 166      10.424 -24.420  36.129  0.77  0.77           O  
ATOM   1271  CB  GLU A 166       8.937 -26.067  38.649  0.77  0.77           C  
ATOM   1272  CG  GLU A 166       7.768 -25.486  37.810  0.77  0.77           C  
ATOM   1273  CD  GLU A 166       6.378 -25.839  38.326  0.77  0.77           C  
ATOM   1274  OE1 GLU A 166       5.386 -25.416  37.668  0.77  0.77           O  
ATOM   1275  OE2 GLU A 166       6.253 -26.578  39.335  0.77  0.77           O1-
ATOM   1276  N   VAL A 167      10.862 -26.615  36.268  0.79  0.79           N  
ATOM   1277  CA  VAL A 167      10.949 -26.816  34.836  0.79  0.79           C  
ATOM   1278  C   VAL A 167      10.058 -27.971  34.421  0.79  0.79           C  
ATOM   1279  O   VAL A 167      10.013 -29.034  35.043  0.79  0.79           O  
ATOM   1280  CB  VAL A 167      12.386 -26.976  34.344  0.79  0.79           C  
ATOM   1281  CG1 VAL A 167      13.069 -28.242  34.902  0.79  0.79           C  
ATOM   1282  CG2 VAL A 167      12.439 -26.912  32.809  0.79  0.79           C  
ATOM   1283  N   TRP A 168       9.260 -27.772  33.360  0.73  0.73           N  
ATOM   1284  CA  TRP A 168       8.294 -28.735  32.884  0.73  0.73           C  
ATOM   1285  C   TRP A 168       8.957 -29.645  31.868  0.73  0.73           C  
ATOM   1286  O   TRP A 168       9.515 -29.203  30.868  0.73  0.73           O  
ATOM   1287  CB  TRP A 168       7.046 -28.051  32.265  0.73  0.73           C  
ATOM   1288  CG  TRP A 168       6.262 -27.145  33.206  0.73  0.73           C  
ATOM   1289  CD1 TRP A 168       6.457 -26.875  34.533  0.73  0.73           C  
ATOM   1290  CD2 TRP A 168       5.130 -26.354  32.801  0.73  0.73           C  
ATOM   1291  NE1 TRP A 168       5.506 -25.992  34.990  0.73  0.73           N  
ATOM   1292  CE2 TRP A 168       4.697 -25.641  33.940  0.73  0.73           C  
ATOM   1293  CE3 TRP A 168       4.488 -26.209  31.573  0.73  0.73           C  
ATOM   1294  CZ2 TRP A 168       3.623 -24.766  33.869  0.73  0.73           C  
ATOM   1295  CZ3 TRP A 168       3.403 -25.323  31.502  0.73  0.73           C  
ATOM   1296  CH2 TRP A 168       2.976 -24.608  32.633  0.73  0.73           C  
ATOM   1297  N   VAL A 169       8.945 -30.961  32.114  0.73  0.73           N  
ATOM   1298  CA  VAL A 169       9.680 -31.904  31.292  0.73  0.73           C  
ATOM   1299  C   VAL A 169       8.717 -32.866  30.644  0.73  0.73           C  
ATOM   1300  O   VAL A 169       8.096 -33.694  31.313  0.73  0.73           O  
ATOM   1301  CB  VAL A 169      10.700 -32.710  32.088  0.73  0.73           C  
ATOM   1302  CG1 VAL A 169      11.595 -33.518  31.124  0.73  0.73           C  
ATOM   1303  CG2 VAL A 169      11.566 -31.764  32.939  0.73  0.73           C  
ATOM   1304  N   MET A 170       8.578 -32.776  29.307  0.60  0.60           N  
ATOM   1305  CA  MET A 170       7.861 -33.743  28.501  0.60  0.60           C  
ATOM   1306  C   MET A 170       8.553 -35.103  28.465  0.60  0.60           C  
ATOM   1307  O   MET A 170       9.778 -35.205  28.415  0.60  0.60           O  
ATOM   1308  CB  MET A 170       7.669 -33.230  27.052  0.60  0.60           C  
ATOM   1309  CG  MET A 170       6.863 -31.919  26.952  0.60  0.60           C  
ATOM   1310  SD  MET A 170       6.701 -31.290  25.253  0.60  0.60           S  
ATOM   1311  CE  MET A 170       5.445 -32.490  24.718  0.60  0.60           C  
ATOM   1312  N   GLY A 171       7.774 -36.196  28.492  0.62  0.62           N  
ATOM   1313  CA  GLY A 171       8.300 -37.544  28.394  0.62  0.62           C  
ATOM   1314  C   GLY A 171       7.375 -38.443  27.625  0.62  0.62           C  
ATOM   1315  O   GLY A 171       6.288 -38.047  27.214  0.62  0.62           O  
ATOM   1316  N   LYS A 172       7.800 -39.712  27.452  0.60  0.60           N  
ATOM   1317  CA  LYS A 172       7.128 -40.774  26.712  0.60  0.60           C  
ATOM   1318  C   LYS A 172       5.645 -40.958  27.007  0.60  0.60           C  
ATOM   1319  O   LYS A 172       5.232 -41.271  28.125  0.60  0.60           O  
ATOM   1320  CB  LYS A 172       7.905 -42.092  26.967  0.60  0.60           C  
ATOM   1321  CG  LYS A 172       7.343 -43.415  26.398  0.60  0.60           C  
ATOM   1322  CD  LYS A 172       7.760 -44.646  27.238  0.60  0.60           C  
ATOM   1323  CE  LYS A 172       6.992 -44.754  28.571  0.60  0.60           C  
ATOM   1324  NZ  LYS A 172       7.522 -45.834  29.415  0.60  0.60           N1+
ATOM   1325  N   GLY A 173       4.822 -40.755  25.959  0.56  0.56           N  
ATOM   1326  CA  GLY A 173       3.397 -40.497  26.057  0.56  0.56           C  
ATOM   1327  C   GLY A 173       3.265 -39.064  25.637  0.56  0.56           C  
ATOM   1328  O   GLY A 173       4.050 -38.600  24.816  0.56  0.56           O  
ATOM   1329  N   SER A 174       2.328 -38.312  26.237  0.52  0.52           N  
ATOM   1330  CA  SER A 174       2.553 -36.883  26.448  0.52  0.52           C  
ATOM   1331  C   SER A 174       2.602 -36.695  27.940  0.52  0.52           C  
ATOM   1332  O   SER A 174       1.761 -36.035  28.543  0.52  0.52           O  
ATOM   1333  CB  SER A 174       1.491 -35.921  25.854  0.52  0.52           C  
ATOM   1334  OG  SER A 174       1.527 -35.982  24.429  0.52  0.52           O  
ATOM   1335  N   LYS A 175       3.587 -37.335  28.600  0.56  0.56           N  
ATOM   1336  CA  LYS A 175       3.709 -37.316  30.043  0.56  0.56           C  
ATOM   1337  C   LYS A 175       4.503 -36.109  30.483  0.56  0.56           C  
ATOM   1338  O   LYS A 175       5.731 -36.127  30.493  0.56  0.56           O  
ATOM   1339  CB  LYS A 175       4.424 -38.595  30.565  0.56  0.56           C  
ATOM   1340  CG  LYS A 175       3.497 -39.805  30.764  0.56  0.56           C  
ATOM   1341  CD  LYS A 175       2.854 -39.813  32.164  0.56  0.56           C  
ATOM   1342  CE  LYS A 175       1.872 -40.971  32.365  0.56  0.56           C  
ATOM   1343  NZ  LYS A 175       1.491 -41.082  33.791  0.56  0.56           N1+
ATOM   1344  N   GLU A 176       3.813 -35.031  30.883  0.60  0.60           N  
ATOM   1345  CA  GLU A 176       4.463 -33.867  31.429  0.60  0.60           C  
ATOM   1346  C   GLU A 176       4.634 -33.991  32.926  0.60  0.60           C  
ATOM   1347  O   GLU A 176       3.784 -34.514  33.647  0.60  0.60           O  
ATOM   1348  CB  GLU A 176       3.708 -32.575  31.064  0.60  0.60           C  
ATOM   1349  CG  GLU A 176       3.650 -32.378  29.532  0.60  0.60           C  
ATOM   1350  CD  GLU A 176       3.195 -30.981  29.124  0.60  0.60           C  
ATOM   1351  OE1 GLU A 176       2.877 -30.161  30.022  0.60  0.60           O  
ATOM   1352  OE2 GLU A 176       3.197 -30.730  27.892  0.60  0.60           O1-
ATOM   1353  N   ARG A 177       5.778 -33.520  33.442  0.61  0.61           N  
ATOM   1354  CA  ARG A 177       6.007 -33.489  34.865  0.61  0.61           C  
ATOM   1355  C   ARG A 177       6.767 -32.231  35.184  0.61  0.61           C  
ATOM   1356  O   ARG A 177       7.493 -31.697  34.351  0.61  0.61           O  
ATOM   1357  CB  ARG A 177       6.764 -34.750  35.369  0.61  0.61           C  
ATOM   1358  CG  ARG A 177       8.291 -34.763  35.117  0.61  0.61           C  
ATOM   1359  CD  ARG A 177       8.855 -36.159  34.823  0.61  0.61           C  
ATOM   1360  NE  ARG A 177      10.321 -36.161  35.164  0.61  0.61           N  
ATOM   1361  CZ  ARG A 177      11.332 -36.301  34.295  0.61  0.61           C  
ATOM   1362  NH1 ARG A 177      11.175 -36.268  32.979  0.61  0.61           N  
ATOM   1363  NH2 ARG A 177      12.574 -36.449  34.748  0.61  0.61           N1+
ATOM   1364  N   ARG A 178       6.605 -31.708  36.404  0.68  0.68           N  
ATOM   1365  CA  ARG A 178       7.253 -30.489  36.818  0.68  0.68           C  
ATOM   1366  C   ARG A 178       8.364 -30.883  37.741  0.68  0.68           C  
ATOM   1367  O   ARG A 178       8.097 -31.455  38.797  0.68  0.68           O  
ATOM   1368  CB  ARG A 178       6.280 -29.602  37.616  0.68  0.68           C  
ATOM   1369  CG  ARG A 178       5.004 -29.250  36.840  0.68  0.68           C  
ATOM   1370  CD  ARG A 178       4.033 -28.462  37.707  0.68  0.68           C  
ATOM   1371  NE  ARG A 178       2.926 -28.009  36.819  0.68  0.68           N  
ATOM   1372  CZ  ARG A 178       1.970 -27.186  37.260  0.68  0.68           C  
ATOM   1373  NH1 ARG A 178       0.954 -26.885  36.458  0.68  0.68           N  
ATOM   1374  NH2 ARG A 178       2.023 -26.678  38.488  0.68  0.68           N1+
ATOM   1375  N   LEU A 179       9.628 -30.617  37.370  0.77  0.77           N  
ATOM   1376  CA  LEU A 179      10.735 -30.917  38.252  0.77  0.77           C  
ATOM   1377  C   LEU A 179      11.254 -29.600  38.826  0.77  0.77           C  
ATOM   1378  O   LEU A 179      11.533 -28.676  38.057  0.77  0.77           O  
ATOM   1379  CB  LEU A 179      11.854 -31.780  37.620  0.77  0.77           C  
ATOM   1380  CG  LEU A 179      11.416 -33.218  37.231  0.77  0.77           C  
ATOM   1381  CD1 LEU A 179      12.667 -34.077  37.026  0.77  0.77           C  
ATOM   1382  CD2 LEU A 179      10.533 -33.910  38.288  0.77  0.77           C  
ATOM   1383  N   PRO A 180      11.322 -29.416  40.147  0.80  0.80           N  
ATOM   1384  CA  PRO A 180      11.948 -28.256  40.775  0.80  0.80           C  
ATOM   1385  C   PRO A 180      13.393 -28.017  40.352  0.80  0.80           C  
ATOM   1386  O   PRO A 180      14.098 -28.943  39.968  0.80  0.80           O  
ATOM   1387  CB  PRO A 180      11.832 -28.494  42.294  0.80  0.80           C  
ATOM   1388  CG  PRO A 180      11.090 -29.827  42.467  0.80  0.80           C  
ATOM   1389  CD  PRO A 180      11.106 -30.490  41.106  0.80  0.80           C  
ATOM   1390  N   ILE A 181      13.854 -26.757  40.403  0.78  0.78           N  
ATOM   1391  CA  ILE A 181      15.197 -26.398  39.970  0.78  0.78           C  
ATOM   1392  C   ILE A 181      16.098 -26.098  41.166  0.78  0.78           C  
ATOM   1393  O   ILE A 181      17.321 -26.230  41.109  0.78  0.78           O  
ATOM   1394  CB  ILE A 181      15.060 -25.176  39.055  0.78  0.78           C  
ATOM   1395  CG1 ILE A 181      14.326 -25.558  37.749  0.78  0.78           C  
ATOM   1396  CG2 ILE A 181      16.417 -24.524  38.740  0.78  0.78           C  
ATOM   1397  CD1 ILE A 181      13.885 -24.340  36.933  0.78  0.78           C  
ATOM   1398  N   GLY A 182      15.515 -25.710  42.320  0.77  0.77           N  
ATOM   1399  CA  GLY A 182      16.283 -25.254  43.479  0.77  0.77           C  
ATOM   1400  C   GLY A 182      16.912 -23.883  43.304  0.77  0.77           C  
ATOM   1401  O   GLY A 182      16.958 -23.314  42.217  0.77  0.77           O  
ATOM   1402  N   ARG A 183      17.424 -23.282  44.399  0.68  0.68           N  
ATOM   1403  CA  ARG A 183      17.860 -21.887  44.385  0.68  0.68           C  
ATOM   1404  C   ARG A 183      19.015 -21.556  43.447  0.68  0.68           C  
ATOM   1405  O   ARG A 183      18.967 -20.570  42.718  0.68  0.68           O  
ATOM   1406  CB  ARG A 183      18.306 -21.419  45.797  0.68  0.68           C  
ATOM   1407  CG  ARG A 183      17.175 -21.335  46.842  0.68  0.68           C  
ATOM   1408  CD  ARG A 183      17.615 -20.716  48.180  0.68  0.68           C  
ATOM   1409  NE  ARG A 183      18.629 -21.635  48.803  0.68  0.68           N  
ATOM   1410  CZ  ARG A 183      18.345 -22.663  49.615  0.68  0.68           C  
ATOM   1411  NH1 ARG A 183      19.336 -23.402  50.105  0.68  0.68           N  
ATOM   1412  NH2 ARG A 183      17.098 -22.969  49.954  0.68  0.68           N1+
ATOM   1413  N   ASN A 184      20.089 -22.373  43.447  0.73  0.73           N  
ATOM   1414  CA  ASN A 184      21.305 -22.067  42.711  0.73  0.73           C  
ATOM   1415  C   ASN A 184      21.080 -22.082  41.211  0.73  0.73           C  
ATOM   1416  O   ASN A 184      21.448 -21.155  40.495  0.73  0.73           O  
ATOM   1417  CB  ASN A 184      22.424 -23.087  43.057  0.73  0.73           C  
ATOM   1418  CG  ASN A 184      22.805 -23.011  44.534  0.73  0.73           C  
ATOM   1419  OD1 ASN A 184      22.309 -22.210  45.327  0.73  0.73           O  
ATOM   1420  ND2 ASN A 184      23.719 -23.919  44.944  0.73  0.73           N  
ATOM   1421  N   ALA A 185      20.395 -23.123  40.702  0.80  0.80           N  
ATOM   1422  CA  ALA A 185      20.054 -23.210  39.308  0.80  0.80           C  
ATOM   1423  C   ALA A 185      19.046 -22.147  38.873  0.80  0.80           C  
ATOM   1424  O   ALA A 185      19.201 -21.600  37.789  0.80  0.80           O  
ATOM   1425  CB  ALA A 185      19.676 -24.653  38.935  0.80  0.80           C  
ATOM   1426  N   VAL A 186      18.046 -21.750  39.706  0.78  0.78           N  
ATOM   1427  CA  VAL A 186      17.184 -20.599  39.407  0.78  0.78           C  
ATOM   1428  C   VAL A 186      17.988 -19.319  39.211  0.78  0.78           C  
ATOM   1429  O   VAL A 186      17.823 -18.641  38.201  0.78  0.78           O  
ATOM   1430  CB  VAL A 186      16.115 -20.375  40.485  0.78  0.78           C  
ATOM   1431  CG1 VAL A 186      15.443 -18.987  40.374  0.78  0.78           C  
ATOM   1432  CG2 VAL A 186      15.022 -21.454  40.360  0.78  0.78           C  
ATOM   1433  N   ALA A 187      18.947 -19.019  40.114  0.80  0.80           N  
ATOM   1434  CA  ALA A 187      19.820 -17.864  40.014  0.80  0.80           C  
ATOM   1435  C   ALA A 187      20.694 -17.866  38.760  0.80  0.80           C  
ATOM   1436  O   ALA A 187      20.806 -16.870  38.043  0.80  0.80           O  
ATOM   1437  CB  ALA A 187      20.718 -17.824  41.268  0.80  0.80           C  
ATOM   1438  N   TRP A 188      21.302 -19.020  38.412  0.73  0.73           N  
ATOM   1439  CA  TRP A 188      22.043 -19.148  37.170  0.73  0.73           C  
ATOM   1440  C   TRP A 188      21.187 -18.977  35.930  0.73  0.73           C  
ATOM   1441  O   TRP A 188      21.591 -18.303  34.986  0.73  0.73           O  
ATOM   1442  CB  TRP A 188      22.838 -20.473  37.091  0.73  0.73           C  
ATOM   1443  CG  TRP A 188      24.039 -20.446  38.011  0.73  0.73           C  
ATOM   1444  CD1 TRP A 188      24.274 -21.151  39.156  0.73  0.73           C  
ATOM   1445  CD2 TRP A 188      25.160 -19.559  37.841  0.73  0.73           C  
ATOM   1446  NE1 TRP A 188      25.468 -20.762  39.719  0.73  0.73           N  
ATOM   1447  CE2 TRP A 188      26.018 -19.771  38.941  0.73  0.73           C  
ATOM   1448  CE3 TRP A 188      25.467 -18.617  36.858  0.73  0.73           C  
ATOM   1449  CZ2 TRP A 188      27.186 -19.037  39.084  0.73  0.73           C  
ATOM   1450  CZ3 TRP A 188      26.640 -17.863  37.014  0.73  0.73           C  
ATOM   1451  CH2 TRP A 188      27.487 -18.067  38.115  0.73  0.73           C  
ATOM   1452  N   ILE A 189      19.964 -19.541  35.912  0.75  0.75           N  
ATOM   1453  CA  ILE A 189      18.984 -19.327  34.855  0.75  0.75           C  
ATOM   1454  C   ILE A 189      18.533 -17.862  34.760  0.75  0.75           C  
ATOM   1455  O   ILE A 189      18.447 -17.310  33.667  0.75  0.75           O  
ATOM   1456  CB  ILE A 189      17.783 -20.255  34.994  0.75  0.75           C  
ATOM   1457  CG1 ILE A 189      18.183 -21.744  34.913  0.75  0.75           C  
ATOM   1458  CG2 ILE A 189      16.731 -20.001  33.900  0.75  0.75           C  
ATOM   1459  CD1 ILE A 189      17.101 -22.636  35.533  0.75  0.75           C  
ATOM   1460  N   GLU A 190      18.283 -17.160  35.887  0.71  0.71           N  
ATOM   1461  CA  GLU A 190      18.010 -15.724  35.904  0.71  0.71           C  
ATOM   1462  C   GLU A 190      19.130 -14.897  35.282  0.71  0.71           C  
ATOM   1463  O   GLU A 190      18.906 -14.134  34.343  0.71  0.71           O  
ATOM   1464  CB  GLU A 190      17.798 -15.250  37.364  0.71  0.71           C  
ATOM   1465  CG  GLU A 190      16.374 -15.518  37.909  0.71  0.71           C  
ATOM   1466  CD  GLU A 190      16.270 -15.365  39.427  0.71  0.71           C  
ATOM   1467  OE1 GLU A 190      17.315 -15.175  40.101  0.71  0.71           O  
ATOM   1468  OE2 GLU A 190      15.119 -15.465  39.922  0.71  0.71           O1-
ATOM   1469  N   HIS A 191      20.397 -15.119  35.703  0.69  0.69           N  
ATOM   1470  CA  HIS A 191      21.563 -14.455  35.130  0.69  0.69           C  
ATOM   1471  C   HIS A 191      21.722 -14.733  33.645  0.69  0.69           C  
ATOM   1472  O   HIS A 191      22.033 -13.860  32.842  0.69  0.69           O  
ATOM   1473  CB  HIS A 191      22.864 -14.939  35.817  0.69  0.69           C  
ATOM   1474  CG  HIS A 191      22.982 -14.575  37.262  0.69  0.69           C  
ATOM   1475  ND1 HIS A 191      24.081 -15.039  37.958  0.69  0.69           N  
ATOM   1476  CD2 HIS A 191      22.186 -13.832  38.075  0.69  0.69           C  
ATOM   1477  CE1 HIS A 191      23.929 -14.578  39.183  0.69  0.69           C  
ATOM   1478  NE2 HIS A 191      22.801 -13.839  39.309  0.69  0.69           N  
ATOM   1479  N   TRP A 192      21.493 -15.990  33.248  0.68  0.68           N  
ATOM   1480  CA  TRP A 192      21.510 -16.461  31.885  0.68  0.68           C  
ATOM   1481  C   TRP A 192      20.442 -15.846  30.973  0.68  0.68           C  
ATOM   1482  O   TRP A 192      20.715 -15.545  29.811  0.68  0.68           O  
ATOM   1483  CB  TRP A 192      21.402 -18.000  31.933  0.68  0.68           C  
ATOM   1484  CG  TRP A 192      21.171 -18.649  30.615  0.68  0.68           C  
ATOM   1485  CD1 TRP A 192      21.998 -18.824  29.578  0.68  0.68           C  
ATOM   1486  CD2 TRP A 192      19.881 -19.125  30.204  0.68  0.68           C  
ATOM   1487  NE1 TRP A 192      21.364 -19.585  28.615  0.68  0.68           N  
ATOM   1488  CE2 TRP A 192      20.023 -19.615  28.941  0.68  0.68           C  
ATOM   1489  CE3 TRP A 192      18.667 -19.191  30.882  0.68  0.68           C  
ATOM   1490  CZ2 TRP A 192      18.967 -20.175  28.260  0.68  0.68           C  
ATOM   1491  CZ3 TRP A 192      17.551 -19.676  30.187  0.68  0.68           C  
ATOM   1492  CH2 TRP A 192      17.712 -20.151  28.884  0.68  0.68           C  
ATOM   1493  N   LEU A 193      19.197 -15.650  31.438  0.68  0.68           N  
ATOM   1494  CA  LEU A 193      18.192 -14.956  30.644  0.68  0.68           C  
ATOM   1495  C   LEU A 193      18.544 -13.494  30.400  0.68  0.68           C  
ATOM   1496  O   LEU A 193      18.536 -13.043  29.256  0.68  0.68           O  
ATOM   1497  CB  LEU A 193      16.790 -15.093  31.279  0.68  0.68           C  
ATOM   1498  CG  LEU A 193      16.227 -16.518  31.107  0.68  0.68           C  
ATOM   1499  CD1 LEU A 193      15.186 -16.858  32.177  0.68  0.68           C  
ATOM   1500  CD2 LEU A 193      15.649 -16.760  29.701  0.68  0.68           C  
ATOM   1501  N   ASP A 194      18.953 -12.753  31.452  0.64  0.64           N  
ATOM   1502  CA  ASP A 194      19.407 -11.377  31.342  0.64  0.64           C  
ATOM   1503  C   ASP A 194      20.689 -11.193  30.522  0.64  0.64           C  
ATOM   1504  O   ASP A 194      20.784 -10.322  29.657  0.64  0.64           O  
ATOM   1505  CB  ASP A 194      19.672 -10.819  32.765  0.64  0.64           C  
ATOM   1506  CG  ASP A 194      18.386 -10.589  33.545  0.64  0.64           C  
ATOM   1507  OD1 ASP A 194      17.288 -10.622  32.936  0.64  0.64           O  
ATOM   1508  OD2 ASP A 194      18.515 -10.335  34.769  0.64  0.64           O1-
ATOM   1509  N   LEU A 195      21.728 -12.020  30.766  0.62  0.62           N  
ATOM   1510  CA  LEU A 195      23.039 -11.804  30.181  0.62  0.62           C  
ATOM   1511  C   LEU A 195      23.422 -12.764  29.069  0.62  0.62           C  
ATOM   1512  O   LEU A 195      24.495 -12.604  28.501  0.62  0.62           O  
ATOM   1513  CB  LEU A 195      24.162 -11.875  31.255  0.62  0.62           C  
ATOM   1514  CG  LEU A 195      24.142 -10.755  32.318  0.62  0.62           C  
ATOM   1515  CD1 LEU A 195      25.304 -10.964  33.302  0.62  0.62           C  
ATOM   1516  CD2 LEU A 195      24.238  -9.352  31.694  0.62  0.62           C  
ATOM   1517  N   ARG A 196      22.609 -13.762  28.666  0.56  0.56           N  
ATOM   1518  CA  ARG A 196      23.012 -14.630  27.558  0.56  0.56           C  
ATOM   1519  C   ARG A 196      21.996 -14.690  26.463  0.56  0.56           C  
ATOM   1520  O   ARG A 196      22.362 -14.560  25.298  0.56  0.56           O  
ATOM   1521  CB  ARG A 196      23.269 -16.094  28.002  0.56  0.56           C  
ATOM   1522  CG  ARG A 196      24.155 -16.960  27.064  0.56  0.56           C  
ATOM   1523  CD  ARG A 196      23.542 -17.444  25.731  0.56  0.56           C  
ATOM   1524  NE  ARG A 196      22.267 -18.189  26.044  0.56  0.56           N  
ATOM   1525  CZ  ARG A 196      21.290 -18.493  25.176  0.56  0.56           C  
ATOM   1526  NH1 ARG A 196      20.246 -19.180  25.615  0.56  0.56           N  
ATOM   1527  NH2 ARG A 196      21.215 -17.986  23.953  0.56  0.56           N1+
ATOM   1528  N   ASP A 197      20.705 -14.922  26.780  0.57  0.57           N  
ATOM   1529  CA  ASP A 197      19.732 -15.353  25.792  0.57  0.57           C  
ATOM   1530  C   ASP A 197      19.562 -14.348  24.658  0.57  0.57           C  
ATOM   1531  O   ASP A 197      19.733 -14.653  23.482  0.57  0.57           O  
ATOM   1532  CB  ASP A 197      18.440 -15.762  26.540  0.57  0.57           C  
ATOM   1533  CG  ASP A 197      17.620 -16.737  25.716  0.57  0.57           C  
ATOM   1534  OD1 ASP A 197      16.386 -16.580  25.635  0.57  0.57           O  
ATOM   1535  OD2 ASP A 197      18.251 -17.695  25.202  0.57  0.57           O1-
ATOM   1536  N   LEU A 198      19.462 -13.084  25.072  0.56  0.56           N  
ATOM   1537  CA  LEU A 198      19.365 -11.884  24.282  0.56  0.56           C  
ATOM   1538  C   LEU A 198      20.652 -11.496  23.538  0.56  0.56           C  
ATOM   1539  O   LEU A 198      20.656 -10.646  22.652  0.56  0.56           O  
ATOM   1540  CB  LEU A 198      19.041 -10.774  25.308  0.56  0.56           C  
ATOM   1541  CG  LEU A 198      17.809 -11.059  26.202  0.56  0.56           C  
ATOM   1542  CD1 LEU A 198      17.752 -10.053  27.362  0.56  0.56           C  
ATOM   1543  CD2 LEU A 198      16.511 -11.053  25.383  0.56  0.56           C  
ATOM   1544  N   PHE A 199      21.808 -12.109  23.882  0.44  0.44           N  
ATOM   1545  CA  PHE A 199      23.086 -11.869  23.215  0.44  0.44           C  
ATOM   1546  C   PHE A 199      23.386 -12.985  22.240  0.44  0.44           C  
ATOM   1547  O   PHE A 199      24.491 -13.115  21.715  0.44  0.44           O  
ATOM   1548  CB  PHE A 199      24.270 -11.773  24.207  0.44  0.44           C  
ATOM   1549  CG  PHE A 199      24.182 -10.477  24.938  0.44  0.44           C  
ATOM   1550  CD1 PHE A 199      24.586  -9.286  24.317  0.44  0.44           C  
ATOM   1551  CD2 PHE A 199      23.691 -10.439  26.246  0.44  0.44           C  
ATOM   1552  CE1 PHE A 199      24.519  -8.071  25.010  0.44  0.44           C  
ATOM   1553  CE2 PHE A 199      23.638  -9.233  26.952  0.44  0.44           C  
ATOM   1554  CZ  PHE A 199      24.053  -8.047  26.332  0.44  0.44           C  
ATOM   1555  N   GLY A 200      22.382 -13.826  21.966  0.35  0.35           N  
ATOM   1556  CA  GLY A 200      22.442 -14.774  20.884  0.35  0.35           C  
ATOM   1557  C   GLY A 200      21.061 -15.079  20.401  0.35  0.35           C  
ATOM   1558  O   GLY A 200      20.202 -14.226  20.236  0.35  0.35           O  
ATOM   1559  N   SER A 201      20.844 -16.358  20.136  0.36  0.36           N  
ATOM   1560  CA  SER A 201      19.588 -16.991  19.832  0.36  0.36           C  
ATOM   1561  C   SER A 201      18.528 -16.919  20.931  0.36  0.36           C  
ATOM   1562  O   SER A 201      18.841 -17.295  22.062  0.36  0.36           O  
ATOM   1563  CB  SER A 201      19.943 -18.478  19.728  0.36  0.36           C  
ATOM   1564  OG  SER A 201      21.164 -18.693  19.017  0.36  0.36           O  
ATOM   1565  N   GLU A 202      17.278 -16.522  20.581  0.36  0.36           N  
ATOM   1566  CA  GLU A 202      16.131 -16.380  21.481  0.36  0.36           C  
ATOM   1567  C   GLU A 202      15.004 -17.381  21.125  0.36  0.36           C  
ATOM   1568  O   GLU A 202      15.119 -18.576  21.372  0.36  0.36           O  
ATOM   1569  CB  GLU A 202      15.556 -14.931  21.391  0.36  0.36           C  
ATOM   1570  CG  GLU A 202      16.534 -13.794  21.794  0.36  0.36           C  
ATOM   1571  CD  GLU A 202      15.942 -12.393  21.611  0.36  0.36           C  
ATOM   1572  OE1 GLU A 202      16.613 -11.423  22.051  0.36  0.36           O  
ATOM   1573  OE2 GLU A 202      14.828 -12.267  21.039  0.36  0.36           O1-
ATOM   1574  N   ASP A 203      13.900 -16.923  20.477  0.51  0.51           N  
ATOM   1575  CA  ASP A 203      12.715 -17.691  20.075  0.51  0.51           C  
ATOM   1576  C   ASP A 203      11.999 -18.532  21.157  0.51  0.51           C  
ATOM   1577  O   ASP A 203      12.087 -18.261  22.350  0.51  0.51           O  
ATOM   1578  CB  ASP A 203      13.033 -18.542  18.817  0.51  0.51           C  
ATOM   1579  CG  ASP A 203      13.557 -17.646  17.710  0.51  0.51           C  
ATOM   1580  OD1 ASP A 203      12.778 -16.763  17.269  0.51  0.51           O  
ATOM   1581  OD2 ASP A 203      14.722 -17.848  17.288  0.51  0.51           O1-
ATOM   1582  N   ASP A 204      11.191 -19.556  20.757  0.64  0.64           N  
ATOM   1583  CA  ASP A 204      10.548 -20.485  21.679  0.64  0.64           C  
ATOM   1584  C   ASP A 204      11.549 -21.350  22.442  0.64  0.64           C  
ATOM   1585  O   ASP A 204      11.340 -21.622  23.612  0.64  0.64           O  
ATOM   1586  CB  ASP A 204       9.515 -21.438  20.988  0.64  0.64           C  
ATOM   1587  CG  ASP A 204       8.081 -20.912  20.972  0.64  0.64           C  
ATOM   1588  OD1 ASP A 204       7.673 -20.194  21.920  0.64  0.64           O  
ATOM   1589  OD2 ASP A 204       7.333 -21.326  20.047  0.64  0.64           O1-
ATOM   1590  N   ALA A 205      12.642 -21.848  21.828  0.70  0.70           N  
ATOM   1591  CA  ALA A 205      13.578 -22.744  22.502  0.70  0.70           C  
ATOM   1592  C   ALA A 205      14.298 -22.147  23.721  0.70  0.70           C  
ATOM   1593  O   ALA A 205      14.554 -20.956  23.800  0.70  0.70           O  
ATOM   1594  CB  ALA A 205      14.578 -23.347  21.496  0.70  0.70           C  
ATOM   1595  N   LEU A 206      14.626 -22.958  24.750  0.70  0.70           N  
ATOM   1596  CA  LEU A 206      15.230 -22.416  25.954  0.70  0.70           C  
ATOM   1597  C   LEU A 206      16.738 -22.286  25.817  0.70  0.70           C  
ATOM   1598  O   LEU A 206      17.301 -21.209  25.955  0.70  0.70           O  
ATOM   1599  CB  LEU A 206      14.880 -23.315  27.167  0.70  0.70           C  
ATOM   1600  CG  LEU A 206      15.209 -22.729  28.554  0.70  0.70           C  
ATOM   1601  CD1 LEU A 206      14.399 -21.458  28.863  0.70  0.70           C  
ATOM   1602  CD2 LEU A 206      14.985 -23.765  29.663  0.70  0.70           C  
ATOM   1603  N   PHE A 207      17.456 -23.375  25.477  0.70  0.70           N  
ATOM   1604  CA  PHE A 207      18.892 -23.302  25.262  0.70  0.70           C  
ATOM   1605  C   PHE A 207      19.196 -23.564  23.796  0.70  0.70           C  
ATOM   1606  O   PHE A 207      19.139 -24.690  23.309  0.70  0.70           O  
ATOM   1607  CB  PHE A 207      19.688 -24.327  26.119  0.70  0.70           C  
ATOM   1608  CG  PHE A 207      19.367 -24.251  27.594  0.70  0.70           C  
ATOM   1609  CD1 PHE A 207      19.940 -23.276  28.432  0.70  0.70           C  
ATOM   1610  CD2 PHE A 207      18.536 -25.225  28.174  0.70  0.70           C  
ATOM   1611  CE1 PHE A 207      19.702 -23.286  29.816  0.70  0.70           C  
ATOM   1612  CE2 PHE A 207      18.268 -25.218  29.548  0.70  0.70           C  
ATOM   1613  CZ  PHE A 207      18.858 -24.254  30.372  0.70  0.70           C  
ATOM   1614  N   LEU A 208      19.550 -22.515  23.040  0.61  0.61           N  
ATOM   1615  CA  LEU A 208      19.835 -22.630  21.624  0.61  0.61           C  
ATOM   1616  C   LEU A 208      21.328 -22.600  21.354  0.61  0.61           C  
ATOM   1617  O   LEU A 208      22.158 -22.320  22.221  0.61  0.61           O  
ATOM   1618  CB  LEU A 208      19.178 -21.480  20.835  0.61  0.61           C  
ATOM   1619  CG  LEU A 208      17.642 -21.508  20.799  0.61  0.61           C  
ATOM   1620  CD1 LEU A 208      17.019 -20.900  22.058  0.61  0.61           C  
ATOM   1621  CD2 LEU A 208      17.082 -20.747  19.589  0.61  0.61           C  
ATOM   1622  N   SER A 209      21.724 -22.916  20.107  0.60  0.60           N  
ATOM   1623  CA  SER A 209      23.054 -22.679  19.559  0.60  0.60           C  
ATOM   1624  C   SER A 209      23.527 -21.220  19.616  0.60  0.60           C  
ATOM   1625  O   SER A 209      22.888 -20.344  20.193  0.60  0.60           O  
ATOM   1626  CB  SER A 209      23.203 -23.270  18.128  0.60  0.60           C  
ATOM   1627  OG  SER A 209      22.595 -22.430  17.141  0.60  0.60           O  
ATOM   1628  N   LYS A 210      24.682 -20.905  18.998  0.53  0.53           N  
ATOM   1629  CA  LYS A 210      25.097 -19.517  18.834  0.53  0.53           C  
ATOM   1630  C   LYS A 210      24.668 -18.973  17.479  0.53  0.53           C  
ATOM   1631  O   LYS A 210      24.971 -17.837  17.135  0.53  0.53           O  
ATOM   1632  CB  LYS A 210      26.630 -19.327  19.022  0.53  0.53           C  
ATOM   1633  CG  LYS A 210      27.549 -19.938  17.944  0.53  0.53           C  
ATOM   1634  CD  LYS A 210      29.035 -19.597  18.178  0.53  0.53           C  
ATOM   1635  CE  LYS A 210      29.959 -20.160  17.090  0.53  0.53           C  
ATOM   1636  NZ  LYS A 210      31.363 -19.780  17.370  0.53  0.53           N1+
ATOM   1637  N   LEU A 211      23.933 -19.778  16.685  0.50  0.50           N  
ATOM   1638  CA  LEU A 211      23.521 -19.423  15.341  0.50  0.50           C  
ATOM   1639  C   LEU A 211      22.005 -19.503  15.186  0.50  0.50           C  
ATOM   1640  O   LEU A 211      21.493 -19.807  14.111  0.50  0.50           O  
ATOM   1641  CB  LEU A 211      24.183 -20.336  14.273  0.50  0.50           C  
ATOM   1642  CG  LEU A 211      25.702 -20.146  14.081  0.50  0.50           C  
ATOM   1643  CD1 LEU A 211      26.216 -21.149  13.038  0.50  0.50           C  
ATOM   1644  CD2 LEU A 211      26.061 -18.718  13.638  0.50  0.50           C  
ATOM   1645  N   GLY A 212      21.221 -19.244  16.253  0.49  0.49           N  
ATOM   1646  CA  GLY A 212      19.777 -19.075  16.132  0.49  0.49           C  
ATOM   1647  C   GLY A 212      18.938 -20.316  16.095  0.49  0.49           C  
ATOM   1648  O   GLY A 212      17.802 -20.262  15.644  0.49  0.49           O  
ATOM   1649  N   LYS A 213      19.448 -21.492  16.511  0.54  0.54           N  
ATOM   1650  CA  LYS A 213      18.678 -22.717  16.334  0.54  0.54           C  
ATOM   1651  C   LYS A 213      18.761 -23.649  17.515  0.54  0.54           C  
ATOM   1652  O   LYS A 213      19.638 -23.536  18.368  0.54  0.54           O  
ATOM   1653  CB  LYS A 213      19.123 -23.507  15.072  0.54  0.54           C  
ATOM   1654  CG  LYS A 213      18.947 -22.688  13.790  0.54  0.54           C  
ATOM   1655  CD  LYS A 213      19.124 -23.508  12.511  0.54  0.54           C  
ATOM   1656  CE  LYS A 213      18.924 -22.631  11.274  0.54  0.54           C  
ATOM   1657  NZ  LYS A 213      19.068 -23.447  10.052  0.54  0.54           N1+
ATOM   1658  N   ARG A 214      17.837 -24.637  17.577  0.57  0.57           N  
ATOM   1659  CA  ARG A 214      17.890 -25.717  18.545  0.57  0.57           C  
ATOM   1660  C   ARG A 214      19.201 -26.494  18.469  0.57  0.57           C  
ATOM   1661  O   ARG A 214      19.687 -26.851  17.397  0.57  0.57           O  
ATOM   1662  CB  ARG A 214      16.708 -26.717  18.371  0.57  0.57           C  
ATOM   1663  CG  ARG A 214      15.307 -26.081  18.513  0.57  0.57           C  
ATOM   1664  CD  ARG A 214      14.154 -27.099  18.469  0.57  0.57           C  
ATOM   1665  NE  ARG A 214      12.857 -26.348  18.604  0.57  0.57           N  
ATOM   1666  CZ  ARG A 214      12.253 -26.063  19.767  0.57  0.57           C  
ATOM   1667  NH1 ARG A 214      11.117 -25.371  19.788  0.57  0.57           N  
ATOM   1668  NH2 ARG A 214      12.734 -26.418  20.950  0.57  0.57           N1+
ATOM   1669  N   ILE A 215      19.817 -26.744  19.632  0.66  0.66           N  
ATOM   1670  CA  ILE A 215      21.071 -27.453  19.752  0.66  0.66           C  
ATOM   1671  C   ILE A 215      20.745 -28.913  20.052  0.66  0.66           C  
ATOM   1672  O   ILE A 215      19.589 -29.269  20.257  0.66  0.66           O  
ATOM   1673  CB  ILE A 215      21.967 -26.707  20.749  0.66  0.66           C  
ATOM   1674  CG1 ILE A 215      23.453 -27.133  20.713  0.66  0.66           C  
ATOM   1675  CG2 ILE A 215      21.371 -26.759  22.170  0.66  0.66           C  
ATOM   1676  CD1 ILE A 215      24.385 -26.169  21.463  0.66  0.66           C  
ATOM   1677  N   SER A 216      21.719 -29.837  20.000  0.73  0.73           N  
ATOM   1678  CA  SER A 216      21.442 -31.261  20.124  0.73  0.73           C  
ATOM   1679  C   SER A 216      22.279 -31.852  21.222  0.73  0.73           C  
ATOM   1680  O   SER A 216      23.261 -31.260  21.659  0.73  0.73           O  
ATOM   1681  CB  SER A 216      21.697 -32.048  18.803  0.73  0.73           C  
ATOM   1682  OG  SER A 216      23.090 -32.156  18.478  0.73  0.73           O  
ATOM   1683  N   ALA A 217      21.929 -33.070  21.684  0.78  0.78           N  
ATOM   1684  CA  ALA A 217      22.663 -33.769  22.720  0.78  0.78           C  
ATOM   1685  C   ALA A 217      24.147 -33.960  22.388  0.78  0.78           C  
ATOM   1686  O   ALA A 217      25.030 -33.752  23.211  0.78  0.78           O  
ATOM   1687  CB  ALA A 217      21.994 -35.139  22.961  0.78  0.78           C  
ATOM   1688  N   ARG A 218      24.457 -34.299  21.125  0.66  0.66           N  
ATOM   1689  CA  ARG A 218      25.814 -34.395  20.622  0.66  0.66           C  
ATOM   1690  C   ARG A 218      26.550 -33.052  20.596  0.66  0.66           C  
ATOM   1691  O   ARG A 218      27.698 -32.946  21.027  0.66  0.66           O  
ATOM   1692  CB  ARG A 218      25.757 -35.039  19.211  0.66  0.66           C  
ATOM   1693  CG  ARG A 218      25.203 -36.484  19.255  0.66  0.66           C  
ATOM   1694  CD  ARG A 218      24.951 -37.121  17.884  0.66  0.66           C  
ATOM   1695  NE  ARG A 218      24.441 -38.507  18.157  0.66  0.66           N  
ATOM   1696  CZ  ARG A 218      23.977 -39.347  17.221  0.66  0.66           C  
ATOM   1697  NH1 ARG A 218      23.575 -40.566  17.576  0.66  0.66           N  
ATOM   1698  NH2 ARG A 218      23.906 -38.990  15.943  0.66  0.66           N1+
ATOM   1699  N   ASN A 219      25.887 -31.972  20.134  0.71  0.71           N  
ATOM   1700  CA  ASN A 219      26.466 -30.638  20.087  0.71  0.71           C  
ATOM   1701  C   ASN A 219      26.767 -30.045  21.461  0.71  0.71           C  
ATOM   1702  O   ASN A 219      27.794 -29.396  21.657  0.71  0.71           O  
ATOM   1703  CB  ASN A 219      25.542 -29.665  19.311  0.71  0.71           C  
ATOM   1704  CG  ASN A 219      25.530 -29.999  17.825  0.71  0.71           C  
ATOM   1705  OD1 ASN A 219      26.306 -30.801  17.312  0.71  0.71           O  
ATOM   1706  ND2 ASN A 219      24.613 -29.337  17.081  0.71  0.71           N  
ATOM   1707  N   VAL A 220      25.884 -30.236  22.461  0.74  0.74           N  
ATOM   1708  CA  VAL A 220      26.167 -29.786  23.818  0.74  0.74           C  
ATOM   1709  C   VAL A 220      27.197 -30.662  24.530  0.74  0.74           C  
ATOM   1710  O   VAL A 220      28.031 -30.167  25.283  0.74  0.74           O  
ATOM   1711  CB  VAL A 220      24.940 -29.619  24.691  0.74  0.74           C  
ATOM   1712  CG1 VAL A 220      25.294 -28.766  25.924  0.74  0.74           C  
ATOM   1713  CG2 VAL A 220      23.814 -28.900  23.941  0.74  0.74           C  
ATOM   1714  N   GLN A 221      27.236 -31.992  24.280  0.72  0.72           N  
ATOM   1715  CA  GLN A 221      28.236 -32.875  24.871  0.72  0.72           C  
ATOM   1716  C   GLN A 221      29.667 -32.506  24.465  0.72  0.72           C  
ATOM   1717  O   GLN A 221      30.615 -32.685  25.228  0.72  0.72           O  
ATOM   1718  CB  GLN A 221      27.905 -34.361  24.575  0.72  0.72           C  
ATOM   1719  CG  GLN A 221      28.747 -35.414  25.342  0.72  0.72           C  
ATOM   1720  CD  GLN A 221      28.543 -35.342  26.858  0.72  0.72           C  
ATOM   1721  OE1 GLN A 221      27.433 -35.417  27.383  0.72  0.72           O  
ATOM   1722  NE2 GLN A 221      29.661 -35.212  27.608  0.72  0.72           N  
ATOM   1723  N   LYS A 222      29.850 -31.882  23.278  0.73  0.73           N  
ATOM   1724  CA  LYS A 222      31.089 -31.221  22.897  0.73  0.73           C  
ATOM   1725  C   LYS A 222      31.506 -30.101  23.857  0.73  0.73           C  
ATOM   1726  O   LYS A 222      32.676 -29.984  24.215  0.73  0.73           O  
ATOM   1727  CB  LYS A 222      30.959 -30.633  21.467  0.73  0.73           C  
ATOM   1728  CG  LYS A 222      32.229 -29.927  20.962  0.73  0.73           C  
ATOM   1729  CD  LYS A 222      32.059 -29.304  19.568  0.73  0.73           C  
ATOM   1730  CE  LYS A 222      33.319 -28.550  19.127  0.73  0.73           C  
ATOM   1731  NZ  LYS A 222      33.151 -28.019  17.756  0.73  0.73           N1+
ATOM   1732  N   ARG A 223      30.556 -29.263  24.336  0.69  0.69           N  
ATOM   1733  CA  ARG A 223      30.825 -28.241  25.343  0.69  0.69           C  
ATOM   1734  C   ARG A 223      31.283 -28.871  26.647  0.69  0.69           C  
ATOM   1735  O   ARG A 223      32.253 -28.458  27.273  0.69  0.69           O  
ATOM   1736  CB  ARG A 223      29.571 -27.378  25.670  0.69  0.69           C  
ATOM   1737  CG  ARG A 223      28.815 -26.771  24.464  0.69  0.69           C  
ATOM   1738  CD  ARG A 223      29.652 -25.934  23.491  0.69  0.69           C  
ATOM   1739  NE  ARG A 223      30.260 -24.818  24.280  0.69  0.69           N  
ATOM   1740  CZ  ARG A 223      31.566 -24.517  24.272  0.69  0.69           C  
ATOM   1741  NH1 ARG A 223      32.342 -24.876  23.265  0.69  0.69           N  
ATOM   1742  NH2 ARG A 223      32.129 -23.929  25.315  0.69  0.69           N1+
ATOM   1743  N   PHE A 224      30.605 -29.957  27.051  0.75  0.75           N  
ATOM   1744  CA  PHE A 224      30.909 -30.710  28.252  0.75  0.75           C  
ATOM   1745  C   PHE A 224      32.280 -31.364  28.201  0.75  0.75           C  
ATOM   1746  O   PHE A 224      32.992 -31.410  29.200  0.75  0.75           O  
ATOM   1747  CB  PHE A 224      29.814 -31.763  28.549  0.75  0.75           C  
ATOM   1748  CG  PHE A 224      28.426 -31.184  28.708  0.75  0.75           C  
ATOM   1749  CD1 PHE A 224      28.124 -29.806  28.794  0.75  0.75           C  
ATOM   1750  CD2 PHE A 224      27.366 -32.100  28.790  0.75  0.75           C  
ATOM   1751  CE1 PHE A 224      26.803 -29.366  28.919  0.75  0.75           C  
ATOM   1752  CE2 PHE A 224      26.049 -31.663  28.944  0.75  0.75           C  
ATOM   1753  CZ  PHE A 224      25.765 -30.295  29.007  0.75  0.75           C  
ATOM   1754  N   ALA A 225      32.712 -31.856  27.023  0.78  0.78           N  
ATOM   1755  CA  ALA A 225      34.083 -32.263  26.803  0.78  0.78           C  
ATOM   1756  C   ALA A 225      35.091 -31.119  26.933  0.78  0.78           C  
ATOM   1757  O   ALA A 225      36.091 -31.264  27.626  0.78  0.78           O  
ATOM   1758  CB  ALA A 225      34.207 -32.931  25.421  0.78  0.78           C  
ATOM   1759  N   GLU A 226      34.824 -29.928  26.350  0.72  0.72           N  
ATOM   1760  CA  GLU A 226      35.684 -28.750  26.454  0.72  0.72           C  
ATOM   1761  C   GLU A 226      35.881 -28.298  27.899  0.72  0.72           C  
ATOM   1762  O   GLU A 226      36.992 -28.041  28.372  0.72  0.72           O  
ATOM   1763  CB  GLU A 226      35.066 -27.587  25.620  0.72  0.72           C  
ATOM   1764  CG  GLU A 226      35.890 -26.270  25.610  0.72  0.72           C  
ATOM   1765  CD  GLU A 226      35.216 -25.164  24.802  0.72  0.72           C  
ATOM   1766  OE1 GLU A 226      34.845 -25.422  23.631  0.72  0.72           O  
ATOM   1767  OE2 GLU A 226      34.983 -24.053  25.344  0.72  0.72           O1-
ATOM   1768  N   TRP A 227      34.782 -28.252  28.668  0.73  0.73           N  
ATOM   1769  CA  TRP A 227      34.792 -27.986  30.089  0.73  0.73           C  
ATOM   1770  C   TRP A 227      35.443 -29.083  30.915  0.73  0.73           C  
ATOM   1771  O   TRP A 227      36.199 -28.814  31.847  0.73  0.73           O  
ATOM   1772  CB  TRP A 227      33.364 -27.647  30.559  0.73  0.73           C  
ATOM   1773  CG  TRP A 227      32.649 -26.530  29.794  0.73  0.73           C  
ATOM   1774  CD1 TRP A 227      31.296 -26.437  29.628  0.73  0.73           C  
ATOM   1775  CD2 TRP A 227      33.197 -25.311  29.230  0.73  0.73           C  
ATOM   1776  NE1 TRP A 227      30.959 -25.223  29.091  0.73  0.73           N  
ATOM   1777  CE2 TRP A 227      32.099 -24.517  28.844  0.73  0.73           C  
ATOM   1778  CE3 TRP A 227      34.497 -24.834  29.057  0.73  0.73           C  
ATOM   1779  CZ2 TRP A 227      32.275 -23.234  28.354  0.73  0.73           C  
ATOM   1780  CZ3 TRP A 227      34.675 -23.541  28.547  0.73  0.73           C  
ATOM   1781  CH2 TRP A 227      33.578 -22.740  28.211  0.73  0.73           C  
ATOM   1782  N   GLY A 228      35.226 -30.363  30.551  0.78  0.78           N  
ATOM   1783  CA  GLY A 228      35.929 -31.494  31.140  0.78  0.78           C  
ATOM   1784  C   GLY A 228      37.424 -31.464  30.932  0.78  0.78           C  
ATOM   1785  O   GLY A 228      38.179 -31.718  31.862  0.78  0.78           O  
ATOM   1786  N   ILE A 229      37.901 -31.083  29.732  0.74  0.74           N  
ATOM   1787  CA  ILE A 229      39.323 -30.934  29.423  0.74  0.74           C  
ATOM   1788  C   ILE A 229      39.989 -29.888  30.297  0.74  0.74           C  
ATOM   1789  O   ILE A 229      41.043 -30.121  30.884  0.74  0.74           O  
ATOM   1790  CB  ILE A 229      39.529 -30.564  27.944  0.74  0.74           C  
ATOM   1791  CG1 ILE A 229      39.225 -31.787  27.047  0.74  0.74           C  
ATOM   1792  CG2 ILE A 229      40.955 -30.021  27.652  0.74  0.74           C  
ATOM   1793  CD1 ILE A 229      39.019 -31.420  25.571  0.74  0.74           C  
ATOM   1794  N   LYS A 230      39.361 -28.707  30.458  0.72  0.72           N  
ATOM   1795  CA  LYS A 230      39.940 -27.632  31.247  0.72  0.72           C  
ATOM   1796  C   LYS A 230      39.965 -27.900  32.736  0.72  0.72           C  
ATOM   1797  O   LYS A 230      40.782 -27.341  33.463  0.72  0.72           O  
ATOM   1798  CB  LYS A 230      39.159 -26.317  31.059  0.72  0.72           C  
ATOM   1799  CG  LYS A 230      39.349 -25.669  29.684  0.72  0.72           C  
ATOM   1800  CD  LYS A 230      38.710 -24.272  29.662  0.72  0.72           C  
ATOM   1801  CE  LYS A 230      38.923 -23.504  28.361  0.72  0.72           C  
ATOM   1802  NZ  LYS A 230      38.300 -22.170  28.491  0.72  0.72           N1+
ATOM   1803  N   GLN A 231      39.052 -28.748  33.233  0.72  0.72           N  
ATOM   1804  CA  GLN A 231      39.017 -29.098  34.633  0.72  0.72           C  
ATOM   1805  C   GLN A 231      40.039 -30.179  34.980  0.72  0.72           C  
ATOM   1806  O   GLN A 231      40.518 -30.263  36.111  0.72  0.72           O  
ATOM   1807  CB  GLN A 231      37.543 -29.436  34.995  0.72  0.72           C  
ATOM   1808  CG  GLN A 231      37.083 -30.909  34.930  0.72  0.72           C  
ATOM   1809  CD  GLN A 231      37.510 -31.703  36.164  0.72  0.72           C  
ATOM   1810  OE1 GLN A 231      38.123 -31.185  37.097  0.72  0.72           O  
ATOM   1811  NE2 GLN A 231      37.183 -33.009  36.165  0.72  0.72           N  
ATOM   1812  N   GLY A 232      40.442 -30.990  33.977  0.77  0.77           N  
ATOM   1813  CA  GLY A 232      41.390 -32.089  34.134  0.77  0.77           C  
ATOM   1814  C   GLY A 232      40.780 -33.453  33.988  0.77  0.77           C  
ATOM   1815  O   GLY A 232      41.429 -34.464  34.239  0.77  0.77           O  
ATOM   1816  N   LEU A 233      39.518 -33.534  33.537  0.72  0.72           N  
ATOM   1817  CA  LEU A 233      38.862 -34.799  33.292  0.72  0.72           C  
ATOM   1818  C   LEU A 233      39.350 -35.466  32.017  0.72  0.72           C  
ATOM   1819  O   LEU A 233      39.782 -34.834  31.056  0.72  0.72           O  
ATOM   1820  CB  LEU A 233      37.320 -34.660  33.220  0.72  0.72           C  
ATOM   1821  CG  LEU A 233      36.512 -35.952  33.501  0.72  0.72           C  
ATOM   1822  CD1 LEU A 233      36.861 -36.656  34.825  0.72  0.72           C  
ATOM   1823  CD2 LEU A 233      35.006 -35.673  33.453  0.72  0.72           C  
ATOM   1824  N   ASN A 234      39.269 -36.802  31.979  0.68  0.68           N  
ATOM   1825  CA  ASN A 234      39.549 -37.584  30.807  0.68  0.68           C  
ATOM   1826  C   ASN A 234      38.458 -37.508  29.735  0.68  0.68           C  
ATOM   1827  O   ASN A 234      37.298 -37.196  29.996  0.68  0.68           O  
ATOM   1828  CB  ASN A 234      39.887 -39.036  31.231  0.68  0.68           C  
ATOM   1829  CG  ASN A 234      38.780 -39.809  31.963  0.68  0.68           C  
ATOM   1830  OD1 ASN A 234      37.631 -39.424  32.202  0.68  0.68           O  
ATOM   1831  ND2 ASN A 234      39.181 -41.036  32.372  0.68  0.68           N  
ATOM   1832  N   ASN A 235      38.799 -37.865  28.477  0.51  0.51           N  
ATOM   1833  CA  ASN A 235      37.864 -37.818  27.357  0.51  0.51           C  
ATOM   1834  C   ASN A 235      37.051 -39.106  27.278  0.51  0.51           C  
ATOM   1835  O   ASN A 235      36.361 -39.393  26.307  0.51  0.51           O  
ATOM   1836  CB  ASN A 235      38.618 -37.632  26.019  0.51  0.51           C  
ATOM   1837  CG  ASN A 235      39.274 -36.260  25.993  0.51  0.51           C  
ATOM   1838  OD1 ASN A 235      38.610 -35.230  26.087  0.51  0.51           O  
ATOM   1839  ND2 ASN A 235      40.618 -36.221  25.845  0.51  0.51           N  
ATOM   1840  N   HIS A 236      37.091 -39.885  28.369  0.61  0.61           N  
ATOM   1841  CA  HIS A 236      36.349 -41.097  28.605  0.61  0.61           C  
ATOM   1842  C   HIS A 236      35.158 -40.767  29.493  0.61  0.61           C  
ATOM   1843  O   HIS A 236      34.648 -41.613  30.229  0.61  0.61           O  
ATOM   1844  CB  HIS A 236      37.232 -42.160  29.324  0.61  0.61           C  
ATOM   1845  CG  HIS A 236      38.580 -42.394  28.697  0.61  0.61           C  
ATOM   1846  ND1 HIS A 236      39.614 -41.502  28.918  0.61  0.61           N  
ATOM   1847  CD2 HIS A 236      39.007 -43.415  27.910  0.61  0.61           C  
ATOM   1848  CE1 HIS A 236      40.644 -41.993  28.257  0.61  0.61           C  
ATOM   1849  NE2 HIS A 236      40.331 -43.151  27.631  0.61  0.61           N  
ATOM   1850  N   VAL A 237      34.711 -39.491  29.505  0.69  0.69           N  
ATOM   1851  CA  VAL A 237      33.466 -39.084  30.135  0.69  0.69           C  
ATOM   1852  C   VAL A 237      32.218 -39.657  29.471  0.69  0.69           C  
ATOM   1853  O   VAL A 237      32.027 -39.595  28.261  0.69  0.69           O  
ATOM   1854  CB  VAL A 237      33.375 -37.582  30.404  0.69  0.69           C  
ATOM   1855  CG1 VAL A 237      33.142 -36.787  29.105  0.69  0.69           C  
ATOM   1856  CG2 VAL A 237      32.282 -37.275  31.453  0.69  0.69           C  
ATOM   1857  N   HIS A 238      31.323 -40.243  30.289  0.63  0.63           N  
ATOM   1858  CA  HIS A 238      30.101 -40.861  29.824  0.63  0.63           C  
ATOM   1859  C   HIS A 238      28.946 -40.182  30.530  0.63  0.63           C  
ATOM   1860  O   HIS A 238      29.130 -39.834  31.705  0.63  0.63           O  
ATOM   1861  CB  HIS A 238      30.035 -42.365  30.165  0.63  0.63           C  
ATOM   1862  CG  HIS A 238      31.050 -43.177  29.434  0.63  0.63           C  
ATOM   1863  ND1 HIS A 238      30.859 -43.378  28.087  0.63  0.63           N  
ATOM   1864  CD2 HIS A 238      32.199 -43.774  29.845  0.63  0.63           C  
ATOM   1865  CE1 HIS A 238      31.897 -44.085  27.692  0.63  0.63           C  
ATOM   1866  NE2 HIS A 238      32.740 -44.356  28.718  0.63  0.63           N  
ATOM   1867  N   PRO A 239      27.769 -39.969  29.916  0.72  0.72           N  
ATOM   1868  CA  PRO A 239      26.646 -39.253  30.516  0.72  0.72           C  
ATOM   1869  C   PRO A 239      26.222 -39.792  31.862  0.72  0.72           C  
ATOM   1870  O   PRO A 239      25.925 -39.013  32.765  0.72  0.72           O  
ATOM   1871  CB  PRO A 239      25.512 -39.346  29.476  0.72  0.72           C  
ATOM   1872  CG  PRO A 239      26.249 -39.504  28.144  0.72  0.72           C  
ATOM   1873  CD  PRO A 239      27.483 -40.326  28.521  0.72  0.72           C  
ATOM   1874  N   HIS A 240      26.188 -41.125  32.037  0.71  0.71           N  
ATOM   1875  CA  HIS A 240      25.834 -41.751  33.287  0.71  0.71           C  
ATOM   1876  C   HIS A 240      26.791 -41.473  34.423  0.71  0.71           C  
ATOM   1877  O   HIS A 240      26.350 -41.181  35.530  0.71  0.71           O  
ATOM   1878  CB  HIS A 240      25.659 -43.272  33.116  0.71  0.71           C  
ATOM   1879  CG  HIS A 240      26.802 -43.988  32.461  0.71  0.71           C  
ATOM   1880  ND1 HIS A 240      26.968 -43.851  31.100  0.71  0.71           N  
ATOM   1881  CD2 HIS A 240      27.651 -44.933  32.945  0.71  0.71           C  
ATOM   1882  CE1 HIS A 240      27.901 -44.723  30.772  0.71  0.71           C  
ATOM   1883  NE2 HIS A 240      28.353 -45.402  31.854  0.71  0.71           N  
ATOM   1884  N   LYS A 241      28.126 -41.509  34.195  0.70  0.70           N  
ATOM   1885  CA  LYS A 241      29.063 -41.176  35.256  0.70  0.70           C  
ATOM   1886  C   LYS A 241      29.003 -39.722  35.674  0.70  0.70           C  
ATOM   1887  O   LYS A 241      29.088 -39.431  36.862  0.70  0.70           O  
ATOM   1888  CB  LYS A 241      30.522 -41.692  35.073  0.70  0.70           C  
ATOM   1889  CG  LYS A 241      31.492 -40.971  34.108  0.70  0.70           C  
ATOM   1890  CD  LYS A 241      32.931 -41.495  34.352  0.70  0.70           C  
ATOM   1891  CE  LYS A 241      34.041 -41.068  33.364  0.70  0.70           C  
ATOM   1892  NZ  LYS A 241      34.668 -39.751  33.673  0.70  0.70           N1+
ATOM   1893  N   LEU A 242      28.805 -38.784  34.722  0.76  0.76           N  
ATOM   1894  CA  LEU A 242      28.580 -37.385  35.038  0.76  0.76           C  
ATOM   1895  C   LEU A 242      27.275 -37.162  35.800  0.76  0.76           C  
ATOM   1896  O   LEU A 242      27.222 -36.480  36.818  0.76  0.76           O  
ATOM   1897  CB  LEU A 242      28.604 -36.567  33.720  0.76  0.76           C  
ATOM   1898  CG  LEU A 242      28.544 -35.032  33.886  0.76  0.76           C  
ATOM   1899  CD1 LEU A 242      29.716 -34.489  34.722  0.76  0.76           C  
ATOM   1900  CD2 LEU A 242      28.510 -34.335  32.514  0.76  0.76           C  
ATOM   1901  N   ARG A 243      26.172 -37.796  35.358  0.74  0.74           N  
ATOM   1902  CA  ARG A 243      24.893 -37.697  36.032  0.74  0.74           C  
ATOM   1903  C   ARG A 243      24.881 -38.320  37.429  0.74  0.74           C  
ATOM   1904  O   ARG A 243      24.333 -37.734  38.364  0.74  0.74           O  
ATOM   1905  CB  ARG A 243      23.772 -38.268  35.126  0.74  0.74           C  
ATOM   1906  CG  ARG A 243      22.338 -37.917  35.572  0.74  0.74           C  
ATOM   1907  CD  ARG A 243      21.273 -38.379  34.572  0.74  0.74           C  
ATOM   1908  NE  ARG A 243      19.945 -38.317  35.267  0.74  0.74           N  
ATOM   1909  CZ  ARG A 243      19.339 -39.326  35.904  0.74  0.74           C  
ATOM   1910  NH1 ARG A 243      19.819 -40.564  35.897  0.74  0.74           N  
ATOM   1911  NH2 ARG A 243      18.210 -39.092  36.567  0.74  0.74           N1+
ATOM   1912  N   HIS A 244      25.513 -39.507  37.621  0.75  0.75           N  
ATOM   1913  CA  HIS A 244      25.703 -40.103  38.943  0.75  0.75           C  
ATOM   1914  C   HIS A 244      26.566 -39.253  39.845  0.75  0.75           C  
ATOM   1915  O   HIS A 244      26.236 -39.027  41.005  0.75  0.75           O  
ATOM   1916  CB  HIS A 244      26.340 -41.517  38.918  0.75  0.75           C  
ATOM   1917  CG  HIS A 244      26.357 -42.151  40.287  0.75  0.75           C  
ATOM   1918  ND1 HIS A 244      25.183 -42.673  40.778  0.75  0.75           N  
ATOM   1919  CD2 HIS A 244      27.320 -42.190  41.246  0.75  0.75           C  
ATOM   1920  CE1 HIS A 244      25.440 -43.023  42.018  0.75  0.75           C  
ATOM   1921  NE2 HIS A 244      26.724 -42.754  42.356  0.75  0.75           N  
ATOM   1922  N   SER A 245      27.695 -38.720  39.333  0.76  0.76           N  
ATOM   1923  CA  SER A 245      28.555 -37.873  40.138  0.76  0.76           C  
ATOM   1924  C   SER A 245      27.859 -36.596  40.573  0.76  0.76           C  
ATOM   1925  O   SER A 245      27.863 -36.267  41.759  0.76  0.76           O  
ATOM   1926  CB  SER A 245      29.931 -37.600  39.468  0.76  0.76           C  
ATOM   1927  OG  SER A 245      29.855 -36.725  38.343  0.76  0.76           O  
ATOM   1928  N   PHE A 246      27.147 -35.902  39.654  0.79  0.79           N  
ATOM   1929  CA  PHE A 246      26.337 -34.738  39.972  0.79  0.79           C  
ATOM   1930  C   PHE A 246      25.280 -35.043  41.026  0.79  0.79           C  
ATOM   1931  O   PHE A 246      25.108 -34.277  41.971  0.79  0.79           O  
ATOM   1932  CB  PHE A 246      25.595 -34.208  38.710  0.79  0.79           C  
ATOM   1933  CG  PHE A 246      26.397 -33.375  37.734  0.79  0.79           C  
ATOM   1934  CD1 PHE A 246      27.719 -32.933  37.943  0.79  0.79           C  
ATOM   1935  CD2 PHE A 246      25.730 -32.960  36.567  0.79  0.79           C  
ATOM   1936  CE1 PHE A 246      28.338 -32.073  37.023  0.79  0.79           C  
ATOM   1937  CE2 PHE A 246      26.347 -32.109  35.643  0.79  0.79           C  
ATOM   1938  CZ  PHE A 246      27.650 -31.659  35.876  0.79  0.79           C  
ATOM   1939  N   ALA A 247      24.595 -36.204  40.925  0.82  0.82           N  
ATOM   1940  CA  ALA A 247      23.610 -36.633  41.900  0.82  0.82           C  
ATOM   1941  C   ALA A 247      24.178 -36.814  43.300  0.82  0.82           C  
ATOM   1942  O   ALA A 247      23.640 -36.314  44.288  0.82  0.82           O  
ATOM   1943  CB  ALA A 247      23.023 -37.987  41.449  0.82  0.82           C  
ATOM   1944  N   THR A 248      25.332 -37.501  43.386  0.76  0.76           N  
ATOM   1945  CA  THR A 248      26.100 -37.714  44.607  0.76  0.76           C  
ATOM   1946  C   THR A 248      26.546 -36.410  45.230  0.76  0.76           C  
ATOM   1947  O   THR A 248      26.272 -36.149  46.396  0.76  0.76           O  
ATOM   1948  CB  THR A 248      27.312 -38.591  44.303  0.76  0.76           C  
ATOM   1949  OG1 THR A 248      26.902 -39.944  44.196  0.76  0.76           O  
ATOM   1950  CG2 THR A 248      28.404 -38.559  45.376  0.76  0.76           C  
ATOM   1951  N   HIS A 249      27.152 -35.495  44.445  0.74  0.74           N  
ATOM   1952  CA  HIS A 249      27.591 -34.199  44.945  0.74  0.74           C  
ATOM   1953  C   HIS A 249      26.454 -33.324  45.425  0.74  0.74           C  
ATOM   1954  O   HIS A 249      26.526 -32.714  46.487  0.74  0.74           O  
ATOM   1955  CB  HIS A 249      28.354 -33.442  43.843  0.74  0.74           C  
ATOM   1956  CG  HIS A 249      29.142 -32.245  44.282  0.74  0.74           C  
ATOM   1957  ND1 HIS A 249      28.476 -31.085  44.618  0.74  0.74           N  
ATOM   1958  CD2 HIS A 249      30.484 -32.053  44.359  0.74  0.74           C  
ATOM   1959  CE1 HIS A 249      29.420 -30.212  44.900  0.74  0.74           C  
ATOM   1960  NE2 HIS A 249      30.651 -30.747  44.755  0.74  0.74           N  
ATOM   1961  N   MET A 250      25.339 -33.277  44.669  0.75  0.75           N  
ATOM   1962  CA  MET A 250      24.163 -32.532  45.062  0.75  0.75           C  
ATOM   1963  C   MET A 250      23.568 -33.026  46.374  0.75  0.75           C  
ATOM   1964  O   MET A 250      23.216 -32.237  47.248  0.75  0.75           O  
ATOM   1965  CB  MET A 250      23.096 -32.602  43.952  0.75  0.75           C  
ATOM   1966  CG  MET A 250      21.891 -31.697  44.224  0.75  0.75           C  
ATOM   1967  SD  MET A 250      20.630 -31.879  42.969  0.75  0.75           S  
ATOM   1968  CE  MET A 250      19.386 -30.942  43.878  0.75  0.75           C  
ATOM   1969  N   LEU A 251      23.498 -34.357  46.571  0.72  0.72           N  
ATOM   1970  CA  LEU A 251      23.095 -34.964  47.828  0.72  0.72           C  
ATOM   1971  C   LEU A 251      24.020 -34.625  48.996  0.72  0.72           C  
ATOM   1972  O   LEU A 251      23.558 -34.325  50.095  0.72  0.72           O  
ATOM   1973  CB  LEU A 251      23.011 -36.503  47.656  0.72  0.72           C  
ATOM   1974  CG  LEU A 251      22.490 -37.284  48.882  0.72  0.72           C  
ATOM   1975  CD1 LEU A 251      21.082 -36.834  49.295  0.72  0.72           C  
ATOM   1976  CD2 LEU A 251      22.488 -38.791  48.593  0.72  0.72           C  
ATOM   1977  N   GLU A 252      25.347 -34.643  48.766  0.67  0.67           N  
ATOM   1978  CA  GLU A 252      26.359 -34.356  49.766  0.67  0.67           C  
ATOM   1979  C   GLU A 252      26.578 -32.862  50.067  0.67  0.67           C  
ATOM   1980  O   GLU A 252      27.151 -32.519  51.099  0.67  0.67           O  
ATOM   1981  CB  GLU A 252      27.699 -34.989  49.301  0.67  0.67           C  
ATOM   1982  CG  GLU A 252      27.677 -36.543  49.257  0.67  0.67           C  
ATOM   1983  CD  GLU A 252      28.885 -37.171  48.554  0.67  0.67           C  
ATOM   1984  OE1 GLU A 252      29.677 -36.438  47.906  0.67  0.67           O  
ATOM   1985  OE2 GLU A 252      29.000 -38.423  48.639  0.67  0.67           O1-
ATOM   1986  N   SER A 253      26.132 -31.922  49.195  0.74  0.74           N  
ATOM   1987  CA  SER A 253      26.469 -30.497  49.344  0.74  0.74           C  
ATOM   1988  C   SER A 253      25.310 -29.511  49.346  0.74  0.74           C  
ATOM   1989  O   SER A 253      25.454 -28.395  49.843  0.74  0.74           O  
ATOM   1990  CB  SER A 253      27.362 -29.997  48.178  0.74  0.74           C  
ATOM   1991  OG  SER A 253      28.624 -30.657  48.180  0.74  0.74           O  
ATOM   1992  N   SER A 254      24.137 -29.831  48.770  0.70  0.70           N  
ATOM   1993  CA  SER A 254      23.090 -28.824  48.586  0.70  0.70           C  
ATOM   1994  C   SER A 254      22.269 -28.486  49.829  0.70  0.70           C  
ATOM   1995  O   SER A 254      22.185 -29.232  50.800  0.70  0.70           O  
ATOM   1996  CB  SER A 254      22.145 -29.177  47.429  0.70  0.70           C  
ATOM   1997  OG  SER A 254      22.778 -28.964  46.170  0.70  0.70           O  
ATOM   1998  N   GLY A 255      21.637 -27.286  49.836  0.64  0.64           N  
ATOM   1999  CA  GLY A 255      21.143 -26.653  51.066  0.64  0.64           C  
ATOM   2000  C   GLY A 255      19.649 -26.608  51.230  0.64  0.64           C  
ATOM   2001  O   GLY A 255      19.123 -26.286  52.289  0.64  0.64           O  
ATOM   2002  N   ASP A 256      18.890 -26.863  50.167  0.63  0.63           N  
ATOM   2003  CA  ASP A 256      17.457 -27.085  50.170  0.63  0.63           C  
ATOM   2004  C   ASP A 256      17.050 -28.407  50.832  0.63  0.63           C  
ATOM   2005  O   ASP A 256      16.092 -28.485  51.606  0.63  0.63           O  
ATOM   2006  CB  ASP A 256      16.965 -27.019  48.693  0.63  0.63           C  
ATOM   2007  CG  ASP A 256      18.021 -27.605  47.761  0.63  0.63           C  
ATOM   2008  OD1 ASP A 256      18.973 -26.849  47.431  0.63  0.63           O  
ATOM   2009  OD2 ASP A 256      17.969 -28.826  47.509  0.63  0.63           O1-
ATOM   2010  N   LEU A 257      17.815 -29.463  50.529  0.63  0.63           N  
ATOM   2011  CA  LEU A 257      17.500 -30.861  50.720  0.63  0.63           C  
ATOM   2012  C   LEU A 257      18.051 -31.508  51.974  0.63  0.63           C  
ATOM   2013  O   LEU A 257      18.085 -32.732  52.067  0.63  0.63           O  
ATOM   2014  CB  LEU A 257      17.998 -31.633  49.473  0.63  0.63           C  
ATOM   2015  CG  LEU A 257      19.458 -31.327  49.038  0.63  0.63           C  
ATOM   2016  CD1 LEU A 257      20.537 -32.137  49.774  0.63  0.63           C  
ATOM   2017  CD2 LEU A 257      19.594 -31.501  47.526  0.63  0.63           C  
ATOM   2018  N   ARG A 258      18.427 -30.697  52.986  0.49  0.49           N  
ATOM   2019  CA  ARG A 258      18.807 -31.056  54.354  0.49  0.49           C  
ATOM   2020  C   ARG A 258      18.677 -32.529  54.781  0.49  0.49           C  
ATOM   2021  O   ARG A 258      19.658 -33.267  54.829  0.49  0.49           O  
ATOM   2022  CB  ARG A 258      18.075 -30.107  55.362  0.49  0.49           C  
ATOM   2023  CG  ARG A 258      16.701 -29.569  54.886  0.49  0.49           C  
ATOM   2024  CD  ARG A 258      15.999 -28.669  55.914  0.49  0.49           C  
ATOM   2025  NE  ARG A 258      15.053 -27.779  55.155  0.49  0.49           N  
ATOM   2026  CZ  ARG A 258      14.497 -26.671  55.667  0.49  0.49           C  
ATOM   2027  NH1 ARG A 258      14.571 -26.386  56.963  0.49  0.49           N  
ATOM   2028  NH2 ARG A 258      13.853 -25.827  54.864  0.49  0.49           N1+
ATOM   2029  N   GLY A 259      17.445 -33.001  55.066  0.57  0.57           N  
ATOM   2030  CA  GLY A 259      17.205 -34.337  55.596  0.57  0.57           C  
ATOM   2031  C   GLY A 259      16.960 -35.436  54.599  0.57  0.57           C  
ATOM   2032  O   GLY A 259      16.591 -36.527  55.011  0.57  0.57           O  
ATOM   2033  N   VAL A 260      17.166 -35.251  53.270  0.61  0.61           N  
ATOM   2034  CA  VAL A 260      17.080 -36.404  52.358  0.61  0.61           C  
ATOM   2035  C   VAL A 260      18.357 -37.232  52.412  0.61  0.61           C  
ATOM   2036  O   VAL A 260      18.396 -38.399  52.043  0.61  0.61           O  
ATOM   2037  CB  VAL A 260      16.638 -36.131  50.910  0.61  0.61           C  
ATOM   2038  CG1 VAL A 260      15.769 -34.869  50.825  0.61  0.61           C  
ATOM   2039  CG2 VAL A 260      17.783 -36.060  49.880  0.61  0.61           C  
ATOM   2040  N   GLN A 261      19.448 -36.662  52.969  0.53  0.53           N  
ATOM   2041  CA  GLN A 261      20.644 -37.414  53.305  0.53  0.53           C  
ATOM   2042  C   GLN A 261      20.423 -38.282  54.546  0.53  0.53           C  
ATOM   2043  O   GLN A 261      21.094 -39.287  54.768  0.53  0.53           O  
ATOM   2044  CB  GLN A 261      21.808 -36.420  53.558  0.53  0.53           C  
ATOM   2045  CG  GLN A 261      23.178 -37.104  53.792  0.53  0.53           C  
ATOM   2046  CD  GLN A 261      24.310 -36.107  54.035  0.53  0.53           C  
ATOM   2047  OE1 GLN A 261      25.325 -36.108  53.341  0.53  0.53           O  
ATOM   2048  NE2 GLN A 261      24.161 -35.253  55.073  0.53  0.53           N  
ATOM   2049  N   GLU A 262      19.423 -37.917  55.368  0.41  0.41           N  
ATOM   2050  CA  GLU A 262      19.104 -38.547  56.632  0.41  0.41           C  
ATOM   2051  C   GLU A 262      17.884 -39.452  56.495  0.41  0.41           C  
ATOM   2052  O   GLU A 262      17.341 -39.969  57.470  0.41  0.41           O  
ATOM   2053  CB  GLU A 262      18.850 -37.432  57.676  0.41  0.41           C  
ATOM   2054  CG  GLU A 262      20.095 -36.528  57.891  0.41  0.41           C  
ATOM   2055  CD  GLU A 262      19.854 -35.319  58.795  0.41  0.41           C  
ATOM   2056  OE1 GLU A 262      20.869 -34.643  59.103  0.41  0.41           O  
ATOM   2057  OE2 GLU A 262      18.680 -35.041  59.145  0.41  0.41           O1-
ATOM   2058  N   LEU A 263      17.432 -39.684  55.249  0.48  0.48           N  
ATOM   2059  CA  LEU A 263      16.236 -40.435  54.955  0.48  0.48           C  
ATOM   2060  C   LEU A 263      16.466 -41.256  53.702  0.48  0.48           C  
ATOM   2061  O   LEU A 263      16.458 -40.744  52.588  0.48  0.48           O  
ATOM   2062  CB  LEU A 263      15.076 -39.439  54.732  0.48  0.48           C  
ATOM   2063  CG  LEU A 263      13.708 -40.044  54.368  0.48  0.48           C  
ATOM   2064  CD1 LEU A 263      13.142 -40.924  55.492  0.48  0.48           C  
ATOM   2065  CD2 LEU A 263      12.738 -38.903  54.029  0.48  0.48           C  
ATOM   2066  N   LEU A 264      16.678 -42.576  53.844  0.37  0.37           N  
ATOM   2067  CA  LEU A 264      16.981 -43.433  52.717  0.37  0.37           C  
ATOM   2068  C   LEU A 264      16.015 -44.595  52.672  0.37  0.37           C  
ATOM   2069  O   LEU A 264      15.739 -45.239  53.681  0.37  0.37           O  
ATOM   2070  CB  LEU A 264      18.420 -43.994  52.796  0.37  0.37           C  
ATOM   2071  CG  LEU A 264      19.536 -42.940  52.643  0.37  0.37           C  
ATOM   2072  CD1 LEU A 264      20.908 -43.591  52.872  0.37  0.37           C  
ATOM   2073  CD2 LEU A 264      19.505 -42.272  51.260  0.37  0.37           C  
ATOM   2074  N   GLY A 265      15.460 -44.899  51.476  0.29  0.29           N  
ATOM   2075  CA  GLY A 265      14.572 -46.050  51.306  0.29  0.29           C  
ATOM   2076  C   GLY A 265      15.296 -47.352  51.077  0.29  0.29           C  
ATOM   2077  O   GLY A 265      14.697 -48.419  51.150  0.29  0.29           O  
ATOM   2078  N   HIS A 266      16.608 -47.292  50.788  0.25  0.25           N  
ATOM   2079  CA  HIS A 266      17.481 -48.441  50.685  0.25  0.25           C  
ATOM   2080  C   HIS A 266      18.917 -47.941  50.760  0.25  0.25           C  
ATOM   2081  O   HIS A 266      19.151 -46.737  50.833  0.25  0.25           O  
ATOM   2082  CB  HIS A 266      17.202 -49.342  49.450  0.25  0.25           C  
ATOM   2083  CG  HIS A 266      17.325 -48.698  48.109  0.25  0.25           C  
ATOM   2084  ND1 HIS A 266      18.586 -48.424  47.644  0.25  0.25           N  
ATOM   2085  CD2 HIS A 266      16.411 -48.521  47.120  0.25  0.25           C  
ATOM   2086  CE1 HIS A 266      18.434 -48.091  46.384  0.25  0.25           C  
ATOM   2087  NE2 HIS A 266      17.131 -48.134  46.009  0.25  0.25           N  
ATOM   2088  N   ALA A 267      19.918 -48.842  50.821  0.37  0.37           N  
ATOM   2089  CA  ALA A 267      21.314 -48.466  50.920  0.37  0.37           C  
ATOM   2090  C   ALA A 267      21.977 -48.447  49.544  0.37  0.37           C  
ATOM   2091  O   ALA A 267      21.556 -49.174  48.654  0.37  0.37           O  
ATOM   2092  CB  ALA A 267      22.058 -49.481  51.818  0.37  0.37           C  
ATOM   2093  N   ASN A 268      23.060 -47.644  49.358  0.53  0.53           N  
ATOM   2094  CA  ASN A 268      23.906 -47.684  48.161  0.53  0.53           C  
ATOM   2095  C   ASN A 268      23.306 -46.911  46.980  0.53  0.53           C  
ATOM   2096  O   ASN A 268      23.031 -47.468  45.924  0.53  0.53           O  
ATOM   2097  CB  ASN A 268      24.400 -49.133  47.818  0.53  0.53           C  
ATOM   2098  CG  ASN A 268      25.411 -49.223  46.676  0.53  0.53           C  
ATOM   2099  OD1 ASN A 268      26.584 -48.859  46.798  0.53  0.53           O  
ATOM   2100  ND2 ASN A 268      24.963 -49.786  45.530  0.53  0.53           N  
ATOM   2101  N   LEU A 269      23.087 -45.591  47.169  0.65  0.65           N  
ATOM   2102  CA  LEU A 269      22.468 -44.648  46.249  0.65  0.65           C  
ATOM   2103  C   LEU A 269      22.591 -44.840  44.725  0.65  0.65           C  
ATOM   2104  O   LEU A 269      23.671 -44.880  44.135  0.65  0.65           O  
ATOM   2105  CB  LEU A 269      22.889 -43.188  46.575  0.65  0.65           C  
ATOM   2106  CG  LEU A 269      22.261 -42.523  47.827  0.65  0.65           C  
ATOM   2107  CD1 LEU A 269      20.725 -42.553  47.795  0.65  0.65           C  
ATOM   2108  CD2 LEU A 269      22.796 -43.048  49.170  0.65  0.65           C  
ATOM   2109  N   SER A 270      21.417 -44.844  44.068  0.74  0.74           N  
ATOM   2110  CA  SER A 270      21.210 -44.925  42.628  0.74  0.74           C  
ATOM   2111  C   SER A 270      20.903 -43.549  42.084  0.74  0.74           C  
ATOM   2112  O   SER A 270      20.169 -42.793  42.719  0.74  0.74           O  
ATOM   2113  CB  SER A 270      19.983 -45.846  42.348  0.74  0.74           C  
ATOM   2114  OG  SER A 270      19.523 -45.871  40.991  0.74  0.74           O  
ATOM   2115  N   THR A 271      21.403 -43.185  40.880  0.77  0.77           N  
ATOM   2116  CA  THR A 271      21.267 -41.856  40.276  0.77  0.77           C  
ATOM   2117  C   THR A 271      19.837 -41.381  40.198  0.77  0.77           C  
ATOM   2118  O   THR A 271      19.482 -40.262  40.564  0.77  0.77           O  
ATOM   2119  CB  THR A 271      21.748 -41.796  38.822  0.77  0.77           C  
ATOM   2120  OG1 THR A 271      22.960 -42.497  38.667  0.77  0.77           O  
ATOM   2121  CG2 THR A 271      22.011 -40.346  38.411  0.77  0.77           C  
ATOM   2122  N   THR A 272      18.938 -42.259  39.721  0.78  0.78           N  
ATOM   2123  CA  THR A 272      17.535 -41.905  39.553  0.78  0.78           C  
ATOM   2124  C   THR A 272      16.786 -41.952  40.868  0.78  0.78           C  
ATOM   2125  O   THR A 272      15.843 -41.184  41.064  0.78  0.78           O  
ATOM   2126  CB  THR A 272      16.859 -42.723  38.457  0.78  0.78           C  
ATOM   2127  OG1 THR A 272      17.438 -42.385  37.196  0.78  0.78           O  
ATOM   2128  CG2 THR A 272      15.357 -42.421  38.342  0.78  0.78           C  
ATOM   2129  N   GLN A 273      17.209 -42.791  41.851  0.72  0.72           N  
ATOM   2130  CA  GLN A 273      16.642 -42.699  43.190  0.72  0.72           C  
ATOM   2131  C   GLN A 273      17.032 -41.422  43.909  0.72  0.72           C  
ATOM   2132  O   GLN A 273      16.180 -40.826  44.564  0.72  0.72           O  
ATOM   2133  CB  GLN A 273      16.786 -43.952  44.115  0.72  0.72           C  
ATOM   2134  CG  GLN A 273      17.844 -43.876  45.260  0.72  0.72           C  
ATOM   2135  CD  GLN A 273      17.552 -44.701  46.523  0.72  0.72           C  
ATOM   2136  OE1 GLN A 273      18.484 -45.004  47.261  0.72  0.72           O  
ATOM   2137  NE2 GLN A 273      16.276 -45.024  46.819  0.72  0.72           N  
ATOM   2138  N   ILE A 274      18.308 -40.956  43.787  0.74  0.74           N  
ATOM   2139  CA  ILE A 274      18.733 -39.677  44.348  0.74  0.74           C  
ATOM   2140  C   ILE A 274      17.857 -38.559  43.818  0.74  0.74           C  
ATOM   2141  O   ILE A 274      17.135 -37.941  44.590  0.74  0.74           O  
ATOM   2142  CB  ILE A 274      20.212 -39.334  44.097  0.74  0.74           C  
ATOM   2143  CG1 ILE A 274      21.167 -40.306  44.832  0.74  0.74           C  
ATOM   2144  CG2 ILE A 274      20.482 -37.870  44.521  0.74  0.74           C  
ATOM   2145  CD1 ILE A 274      22.651 -39.905  44.760  0.74  0.74           C  
ATOM   2146  N   TYR A 275      17.794 -38.347  42.484  0.78  0.78           N  
ATOM   2147  CA  TYR A 275      16.983 -37.278  41.914  0.78  0.78           C  
ATOM   2148  C   TYR A 275      15.499 -37.380  42.251  0.78  0.78           C  
ATOM   2149  O   TYR A 275      14.896 -36.391  42.640  0.78  0.78           O  
ATOM   2150  CB  TYR A 275      17.236 -37.103  40.396  0.78  0.78           C  
ATOM   2151  CG  TYR A 275      18.613 -36.516  40.175  0.78  0.78           C  
ATOM   2152  CD1 TYR A 275      18.904 -35.203  40.598  0.78  0.78           C  
ATOM   2153  CD2 TYR A 275      19.610 -37.236  39.491  0.78  0.78           C  
ATOM   2154  CE1 TYR A 275      20.157 -34.627  40.338  0.78  0.78           C  
ATOM   2155  CE2 TYR A 275      20.848 -36.646  39.199  0.78  0.78           C  
ATOM   2156  CZ  TYR A 275      21.119 -35.344  39.625  0.78  0.78           C  
ATOM   2157  OH  TYR A 275      22.346 -34.751  39.286  0.78  0.78           O  
ATOM   2158  N   THR A 276      14.902 -38.594  42.256  0.73  0.73           N  
ATOM   2159  CA  THR A 276      13.513 -38.799  42.703  0.73  0.73           C  
ATOM   2160  C   THR A 276      13.245 -38.305  44.119  0.73  0.73           C  
ATOM   2161  O   THR A 276      12.244 -37.643  44.393  0.73  0.73           O  
ATOM   2162  CB  THR A 276      13.131 -40.281  42.694  0.73  0.73           C  
ATOM   2163  OG1 THR A 276      12.966 -40.756  41.368  0.73  0.73           O  
ATOM   2164  CG2 THR A 276      11.785 -40.582  43.358  0.73  0.73           C  
ATOM   2165  N   HIS A 277      14.154 -38.597  45.073  0.66  0.66           N  
ATOM   2166  CA  HIS A 277      14.066 -38.077  46.428  0.66  0.66           C  
ATOM   2167  C   HIS A 277      14.189 -36.561  46.484  0.66  0.66           C  
ATOM   2168  O   HIS A 277      13.452 -35.885  47.202  0.66  0.66           O  
ATOM   2169  CB  HIS A 277      15.161 -38.697  47.322  0.66  0.66           C  
ATOM   2170  CG  HIS A 277      14.775 -40.041  47.853  0.66  0.66           C  
ATOM   2171  ND1 HIS A 277      14.768 -40.211  49.218  0.66  0.66           N  
ATOM   2172  CD2 HIS A 277      14.374 -41.185  47.238  0.66  0.66           C  
ATOM   2173  CE1 HIS A 277      14.369 -41.443  49.420  0.66  0.66           C  
ATOM   2174  NE2 HIS A 277      14.112 -42.084  48.253  0.66  0.66           N  
ATOM   2175  N   LEU A 278      15.122 -35.993  45.696  0.73  0.73           N  
ATOM   2176  CA  LEU A 278      15.348 -34.565  45.600  0.73  0.73           C  
ATOM   2177  C   LEU A 278      14.152 -33.809  45.053  0.73  0.73           C  
ATOM   2178  O   LEU A 278      13.658 -32.888  45.706  0.73  0.73           O  
ATOM   2179  CB  LEU A 278      16.592 -34.304  44.720  0.73  0.73           C  
ATOM   2180  CG  LEU A 278      17.880 -34.931  45.290  0.73  0.73           C  
ATOM   2181  CD1 LEU A 278      19.040 -34.731  44.319  0.73  0.73           C  
ATOM   2182  CD2 LEU A 278      18.222 -34.357  46.655  0.73  0.73           C  
ATOM   2183  N   ASP A 279      13.579 -34.274  43.919  0.72  0.72           N  
ATOM   2184  CA  ASP A 279      12.398 -33.702  43.303  0.72  0.72           C  
ATOM   2185  C   ASP A 279      11.218 -33.676  44.267  0.72  0.72           C  
ATOM   2186  O   ASP A 279      10.519 -32.672  44.413  0.72  0.72           O  
ATOM   2187  CB  ASP A 279      11.953 -34.531  42.063  0.72  0.72           C  
ATOM   2188  CG  ASP A 279      12.925 -34.450  40.897  0.72  0.72           C  
ATOM   2189  OD1 ASP A 279      13.347 -33.313  40.580  0.72  0.72           O  
ATOM   2190  OD2 ASP A 279      13.146 -35.507  40.246  0.72  0.72           O1-
ATOM   2191  N   PHE A 280      11.002 -34.785  45.005  0.64  0.64           N  
ATOM   2192  CA  PHE A 280       9.972 -34.881  46.018  0.64  0.64           C  
ATOM   2193  C   PHE A 280      10.140 -33.891  47.172  0.64  0.64           C  
ATOM   2194  O   PHE A 280       9.207 -33.165  47.513  0.64  0.64           O  
ATOM   2195  CB  PHE A 280       9.955 -36.340  46.558  0.64  0.64           C  
ATOM   2196  CG  PHE A 280       8.832 -36.566  47.533  0.64  0.64           C  
ATOM   2197  CD1 PHE A 280       9.093 -36.647  48.911  0.64  0.64           C  
ATOM   2198  CD2 PHE A 280       7.504 -36.629  47.084  0.64  0.64           C  
ATOM   2199  CE1 PHE A 280       8.043 -36.773  49.828  0.64  0.64           C  
ATOM   2200  CE2 PHE A 280       6.450 -36.757  47.998  0.64  0.64           C  
ATOM   2201  CZ  PHE A 280       6.720 -36.822  49.371  0.64  0.64           C  
ATOM   2202  N   GLN A 281      11.342 -33.794  47.778  0.64  0.64           N  
ATOM   2203  CA  GLN A 281      11.585 -32.884  48.885  0.64  0.64           C  
ATOM   2204  C   GLN A 281      11.455 -31.422  48.493  0.64  0.64           C  
ATOM   2205  O   GLN A 281      10.901 -30.603  49.224  0.64  0.64           O  
ATOM   2206  CB  GLN A 281      12.993 -33.115  49.482  0.64  0.64           C  
ATOM   2207  CG  GLN A 281      13.324 -32.257  50.732  0.64  0.64           C  
ATOM   2208  CD  GLN A 281      12.424 -32.613  51.916  0.64  0.64           C  
ATOM   2209  OE1 GLN A 281      12.426 -33.738  52.412  0.64  0.64           O  
ATOM   2210  NE2 GLN A 281      11.640 -31.629  52.412  0.64  0.64           N  
ATOM   2211  N   HIS A 282      11.975 -31.062  47.309  0.65  0.65           N  
ATOM   2212  CA  HIS A 282      11.870 -29.730  46.762  0.65  0.65           C  
ATOM   2213  C   HIS A 282      10.457 -29.350  46.340  0.65  0.65           C  
ATOM   2214  O   HIS A 282      10.009 -28.240  46.594  0.65  0.65           O  
ATOM   2215  CB  HIS A 282      12.777 -29.608  45.539  0.65  0.65           C  
ATOM   2216  CG  HIS A 282      14.197 -29.999  45.711  0.65  0.65           C  
ATOM   2217  ND1 HIS A 282      14.931 -30.109  44.555  0.65  0.65           N  
ATOM   2218  CD2 HIS A 282      14.963 -30.279  46.793  0.65  0.65           C  
ATOM   2219  CE1 HIS A 282      16.132 -30.462  44.946  0.65  0.65           C  
ATOM   2220  NE2 HIS A 282      16.212 -30.573  46.293  0.65  0.65           N  
ATOM   2221  N   LEU A 283       9.677 -30.256  45.705  0.66  0.66           N  
ATOM   2222  CA  LEU A 283       8.269 -29.994  45.421  0.66  0.66           C  
ATOM   2223  C   LEU A 283       7.453 -29.826  46.701  0.66  0.66           C  
ATOM   2224  O   LEU A 283       6.576 -28.972  46.797  0.66  0.66           O  
ATOM   2225  CB  LEU A 283       7.636 -31.078  44.515  0.66  0.66           C  
ATOM   2226  CG  LEU A 283       6.260 -30.676  43.932  0.66  0.66           C  
ATOM   2227  CD1 LEU A 283       6.388 -29.659  42.784  0.66  0.66           C  
ATOM   2228  CD2 LEU A 283       5.486 -31.909  43.450  0.66  0.66           C  
ATOM   2229  N   ALA A 284       7.780 -30.608  47.749  0.66  0.66           N  
ATOM   2230  CA  ALA A 284       7.228 -30.467  49.081  0.66  0.66           C  
ATOM   2231  C   ALA A 284       7.518 -29.133  49.772  0.66  0.66           C  
ATOM   2232  O   ALA A 284       6.748 -28.710  50.625  0.66  0.66           O  
ATOM   2233  CB  ALA A 284       7.724 -31.627  49.969  0.66  0.66           C  
ATOM   2234  N   SER A 285       8.623 -28.428  49.440  0.65  0.65           N  
ATOM   2235  CA  SER A 285       8.872 -27.090  49.972  0.65  0.65           C  
ATOM   2236  C   SER A 285       8.390 -25.974  49.057  0.65  0.65           C  
ATOM   2237  O   SER A 285       8.406 -24.807  49.444  0.65  0.65           O  
ATOM   2238  CB  SER A 285      10.382 -26.849  50.267  0.65  0.65           C  
ATOM   2239  OG  SER A 285      11.216 -27.049  49.121  0.65  0.65           O  
ATOM   2240  N   VAL A 286       7.938 -26.306  47.833  0.61  0.61           N  
ATOM   2241  CA  VAL A 286       7.310 -25.386  46.892  0.61  0.61           C  
ATOM   2242  C   VAL A 286       5.809 -25.232  47.135  0.61  0.61           C  
ATOM   2243  O   VAL A 286       5.229 -24.189  46.826  0.61  0.61           O  
ATOM   2244  CB  VAL A 286       7.582 -25.889  45.467  0.61  0.61           C  
ATOM   2245  CG1 VAL A 286       6.620 -25.326  44.399  0.61  0.61           C  
ATOM   2246  CG2 VAL A 286       9.030 -25.519  45.090  0.61  0.61           C  
ATOM   2247  N   TYR A 287       5.150 -26.269  47.684  0.43  0.43           N  
ATOM   2248  CA  TYR A 287       3.715 -26.306  47.912  0.43  0.43           C  
ATOM   2249  C   TYR A 287       3.316 -25.815  49.333  0.43  0.43           C  
ATOM   2250  O   TYR A 287       4.027 -26.140  50.320  0.43  0.43           O  
ATOM   2251  CB  TYR A 287       3.216 -27.764  47.688  0.43  0.43           C  
ATOM   2252  CG  TYR A 287       1.711 -27.881  47.730  0.43  0.43           C  
ATOM   2253  CD1 TYR A 287       1.074 -28.431  48.856  0.43  0.43           C  
ATOM   2254  CD2 TYR A 287       0.922 -27.423  46.661  0.43  0.43           C  
ATOM   2255  CE1 TYR A 287      -0.324 -28.522  48.915  0.43  0.43           C  
ATOM   2256  CE2 TYR A 287      -0.479 -27.504  46.721  0.43  0.43           C  
ATOM   2257  CZ  TYR A 287      -1.099 -28.049  47.852  0.43  0.43           C  
ATOM   2258  OH  TYR A 287      -2.505 -28.103  47.932  0.43  0.43           O  
ATOM   2259  OXT TYR A 287       2.254 -25.138  49.435  0.43  0.43           O1-
TER    2260      TYR   287 
HETATM 2261  C     *     0      13.039 -38.082  38.006  0.00  0.00           C  
HETATM 2262  C     *     0      12.420 -39.152  38.659  0.00  0.00           C  
HETATM 2263  C     *     0      12.887 -40.450  38.484  0.00  0.00           C  
HETATM 2264  C     *     0      14.013 -40.687  37.713  0.00  0.00           C  
HETATM 2265  C     *     0      14.613 -39.604  37.074  0.00  0.00           C  
HETATM 2266  C     *     0      14.157 -38.293  37.224  0.00  0.00           C  
HETATM 2267  C     *     0      15.716 -39.841  36.224  0.00  0.00           C  
HETATM 2268  C     *     0      16.668 -39.936  35.506  0.00  0.00           C  
HETATM 2269  C     *     0      17.841 -39.999  34.735  0.00  0.00           C  
HETATM 2270  C     *     0      18.220 -38.902  34.054  0.00  0.00           C  
HETATM 2271  C     *     0      18.587 -41.292  34.797  0.00  0.00           C  
HETATM 2272  O     *     0      12.291 -41.522  39.088  0.00  0.00           O  
HETATM 2273  C     *     0      10.956 -41.693  38.616  0.00  0.00           C  
HETATM 2274  O     *     0      14.806 -37.294  36.548  0.00  0.00           O  
HETATM 2275  C     *     0      14.880 -36.043  37.236  0.00  0.00           C  
HETATM 2276  H     *     0      12.644 -37.084  38.102  0.00  0.00           H  
HETATM 2277  H     *     0      11.566 -38.961  39.304  0.00  0.00           H  
HETATM 2278  H     *     0      14.396 -41.694  37.599  0.00  0.00           H  
HETATM 2279  H1    *     0      17.631 -37.991  34.066  0.00  0.00           H  
HETATM 2280  H2    *     0      19.131 -38.876  33.471  0.00  0.00           H  
HETATM 2281  H1    *     0      18.053 -42.057  34.222  0.00  0.00           H  
HETATM 2282  H2    *     0      18.659 -41.653  35.829  0.00  0.00           H  
HETATM 2283  H3    *     0      19.609 -41.168  34.431  0.00  0.00           H  
HETATM 2284  H1    *     0      10.948 -41.913  37.543  0.00  0.00           H  
HETATM 2285  H2    *     0      10.322 -40.826  38.824  0.00  0.00           H  
HETATM 2286  H3    *     0      10.528 -42.553  39.140  0.00  0.00           H  
HETATM 2287  H1    *     0      15.227 -36.179  38.265  0.00  0.00           H  
HETATM 2288  H2    *     0      13.923 -35.515  37.206  0.00  0.00           H  
HETATM 2289  H3    *     0      15.616 -35.427  36.713  0.00  0.00           H  
CONECT 2261 2276 2262 2266
CONECT 2262 2277 2263
CONECT 2263 2264 2272
CONECT 2264 2278 2265
CONECT 2265 2267 2266
CONECT 2266 2274
CONECT 2267 2268
CONECT 2268 2269
CONECT 2269 2271 2270
CONECT 2270 2279 2280
CONECT 2271 2281 2282 2283
CONECT 2272 2273
CONECT 2273 2284 2285 2286
CONECT 2274 2275
CONECT 2275 2287 2288 2289
END
