# Supplementary material for: An integrated in-silico approach for drug target identification in human pathogen Shigella dysenteriae
Source: PLoS One. 2024 May 16;19(5):e0303048. doi: 10.1371/journal.pone.0303048 (PMC11098424; doi:10.1371/journal.pone.0303048)
Supplement: S1 File — (ZIP) [file pone.0303048.s001.zip › Supporting Infomation/Docked Complex/Tyrosine recombinase XerC interaction with Anthraquinone.pdb]

HEADER    NONAME
REMARK  99                                                                      
REMARK  99 MOE v2009.1 (Chemical Computing Group Inc.) Thu Mar 09 09:50:57 2023
HELIX    1   1 ASP ASP    7  TYR ASP   14  1              Generated by MOE     8
HELIX    2   2 LEU LEU   15  SER LEU   16  5              Generated by MOE     2
HELIX    3   3 PRO PRO   23  SER PRO   41  1              Generated by MOE    19
HELIX    4   4 ALA ALA   53  ARG ALA   65  1              Generated by MOE    13
HELIX    5   5 LEU LEU   73  SER LEU   89  1              Generated by MOE    17
HELIX    6   6 VAL VAL  116  LEU VAL  122  1              Generated by MOE     7
HELIX    7   7 LEU LEU  123  ASP LEU  124  5              Generated by MOE     2
HELIX    8   8 LEU LEU  131  ALA LEU  132  5              Generated by MOE     2
HELIX    9   9 VAL VAL  133  GLY VAL  144  1              Generated by MOE    12
HELIX   10  10 ARG ARG  183  ARG ARG  196  1              Generated by MOE    14
HELIX   11  11 ALA ALA  217  GLN ALA  231  1              Generated by MOE    15
HELIX   12  12 PRO PRO  239  SER PRO  253  1              Generated by MOE    15
HELIX   13  13 ARG ARG  258  GLN ARG  261  5              Generated by MOE     4
HELIX   14  14 THR THR  271  LEU THR  283  1              Generated by MOE    13
HELIX   15  15 ALA ALA  284  SER ALA  285  5              Generated by MOE     2
SHEET    1   1 LEU LEU  160  ASP LEU  161                 Generated by MOE     2
SHEET    2   2 GLU GLU  166  MET GLU  170                 Generated by MOE     5
SHEET    3   3 GLU GLU  176  PRO GLU  180                 Generated by MOE     5
ATOM      1  N   THR A   6       7.372 -48.109  37.111  0.75  0.75           N  
ATOM      2  CA  THR A   6       8.404 -47.566  38.034  0.75  0.75           C  
ATOM      3  C   THR A   6       9.766 -47.560  37.319  0.75  0.75           C  
ATOM      4  O   THR A   6       9.983 -46.789  36.376  0.75  0.75           O  
ATOM      5  CB  THR A   6       8.262 -48.357  39.342  0.75  0.75           C  
ATOM      6  OG1 THR A   6       6.856 -48.515  39.591  0.75  0.75           O  
ATOM      7  CG2 THR A   6       8.896 -47.661  40.533  0.75  0.75           C  
ATOM      8  H1  THR A   6       7.658 -49.021  36.750  0.75  0.75           H  
ATOM      9  H2  THR A   6       7.289 -47.490  36.302  0.75  0.75           H  
ATOM     10  HA  THR A   6       8.138 -46.518  38.224  0.75  0.75           H  
ATOM     11  HB  THR A   6       8.664 -49.371  39.249  0.75  0.75           H  
ATOM     12 HG21 THR A   6       9.975 -47.550  40.404  0.75  0.75           H  
ATOM     13 HG22 THR A   6       8.713 -48.232  41.450  0.75  0.75           H  
ATOM     14 HG23 THR A   6       8.456 -46.670  40.690  0.75  0.75           H  
ATOM     15  HG1 THR A   6       6.471 -48.521  38.679  0.75  0.75           H  
ATOM     16  N   ASP A   7      10.699 -48.496  37.705  0.77  0.77           N  
ATOM     17  CA  ASP A   7      12.066 -48.458  37.176  0.77  0.77           C  
ATOM     18  C   ASP A   7      12.139 -48.811  35.685  0.77  0.77           C  
ATOM     19  O   ASP A   7      13.038 -48.361  34.970  0.77  0.77           O  
ATOM     20  CB  ASP A   7      12.991 -49.329  38.020  0.77  0.77           C  
ATOM     21  CG  ASP A   7      13.593 -48.462  39.123  0.77  0.77           C  
ATOM     22  OD1 ASP A   7      12.839 -47.546  39.581  0.77  0.77           O  
ATOM     23  OD2 ASP A   7      14.782 -48.713  39.449  0.77  0.77           O1-
ATOM     24  H   ASP A   7      10.489 -49.196  38.402  0.77  0.77           H  
ATOM     25  HA  ASP A   7      12.384 -47.415  37.206  0.77  0.77           H  
ATOM     26  HB2 ASP A   7      13.792 -49.762  37.414  0.77  0.77           H  
ATOM     27  HB3 ASP A   7      12.453 -50.158  38.490  0.77  0.77           H  
ATOM     28  N   VAL A   8      11.179 -49.688  35.223  0.81  0.81           N  
ATOM     29  CA  VAL A   8      11.114 -50.076  33.806  0.81  0.81           C  
ATOM     30  C   VAL A   8      10.741 -48.814  32.998  0.81  0.81           C  
ATOM     31  O   VAL A   8      11.210 -48.589  31.880  0.81  0.81           O  
ATOM     32  CB  VAL A   8      10.113 -51.229  33.579  0.81  0.81           C  
ATOM     33  CG1 VAL A   8       9.954 -51.572  32.093  0.81  0.81           C  
ATOM     34  CG2 VAL A   8      10.554 -52.493  34.329  0.81  0.81           C  
ATOM     35  H   VAL A   8      10.509 -50.069  35.883  0.81  0.81           H  
ATOM     36  HA  VAL A   8      12.123 -50.373  33.498  0.81  0.81           H  
ATOM     37  HB  VAL A   8       9.127 -50.933  33.963  0.81  0.81           H  
ATOM     38 HG11 VAL A   8      10.920 -51.814  31.636  0.81  0.81           H  
ATOM     39 HG12 VAL A   8       9.510 -50.740  31.536  0.81  0.81           H  
ATOM     40 HG13 VAL A   8       9.293 -52.435  31.960  0.81  0.81           H  
ATOM     41 HG21 VAL A   8      11.537 -52.834  33.985  0.81  0.81           H  
ATOM     42 HG22 VAL A   8       9.840 -53.308  34.168  0.81  0.81           H  
ATOM     43 HG23 VAL A   8      10.613 -52.319  35.407  0.81  0.81           H  
ATOM     44  N   GLU A   9       9.808 -47.978  33.585  0.76  0.76           N  
ATOM     45  CA  GLU A   9       9.283 -46.811  32.870  0.76  0.76           C  
ATOM     46  C   GLU A   9      10.306 -45.656  32.974  0.76  0.76           C  
ATOM     47  O   GLU A   9      10.450 -44.836  32.065  0.76  0.76           O  
ATOM     48  CB  GLU A   9       7.874 -46.466  33.367  0.76  0.76           C  
ATOM     49  CG  GLU A   9       7.061 -45.517  32.480  0.76  0.76           C  
ATOM     50  CD  GLU A   9       6.845 -45.965  31.049  0.76  0.76           C  
ATOM     51  OE1 GLU A   9       5.689 -46.277  30.638  0.76  0.76           O  
ATOM     52  OE2 GLU A   9       7.854 -45.898  30.267  0.76  0.76           O1-
ATOM     53  H   GLU A   9       9.514 -48.168  34.538  0.76  0.76           H  
ATOM     54  HA  GLU A   9       9.246 -47.104  31.820  0.76  0.76           H  
ATOM     55  HB2 GLU A   9       7.939 -46.030  34.371  0.76  0.76           H  
ATOM     56  HB3 GLU A   9       7.301 -47.397  33.471  0.76  0.76           H  
ATOM     57  HG2 GLU A   9       7.549 -44.535  32.454  0.76  0.76           H  
ATOM     58  HG3 GLU A   9       6.080 -45.359  32.945  0.76  0.76           H  
ATOM     59  N   ARG A  10      11.045 -45.581  34.146  0.75  0.75           N  
ATOM     60  CA  ARG A  10      12.167 -44.642  34.274  0.75  0.75           C  
ATOM     61  C   ARG A  10      13.215 -44.951  33.160  0.75  0.75           C  
ATOM     62  O   ARG A  10      13.846 -44.059  32.587  0.75  0.75           O  
ATOM     63  CB  ARG A  10      12.846 -44.757  35.650  0.75  0.75           C  
ATOM     64  CG  ARG A  10      12.089 -44.091  36.819  0.75  0.75           C  
ATOM     65  CD  ARG A  10      12.348 -44.832  38.141  0.75  0.75           C  
ATOM     66  NE  ARG A  10      12.236 -43.988  39.340  0.75  0.75           N  
ATOM     67  CZ  ARG A  10      12.156 -44.508  40.603  0.75  0.75           C  
ATOM     68  NH1 ARG A  10      12.103 -43.671  41.666  0.75  0.75           N  
ATOM     69  NH2 ARG A  10      12.145 -45.826  40.874  0.75  0.75           N1+
ATOM     70  H   ARG A  10      10.776 -46.179  34.939  0.75  0.75           H  
ATOM     71  HA  ARG A  10      11.785 -43.630  34.100  0.75  0.75           H  
ATOM     72  HB2 ARG A  10      13.846 -44.305  35.604  0.75  0.75           H  
ATOM     73  HB3 ARG A  10      13.013 -45.815  35.866  0.75  0.75           H  
ATOM     74  HG2 ARG A  10      11.010 -44.073  36.630  0.75  0.75           H  
ATOM     75  HG3 ARG A  10      12.411 -43.046  36.900  0.75  0.75           H  
ATOM     76  HD2 ARG A  10      13.355 -45.256  38.137  0.75  0.75           H  
ATOM     77  HD3 ARG A  10      11.604 -45.625  38.231  0.75  0.75           H  
ATOM     78  HE  ARG A  10      12.139 -42.981  39.275  0.75  0.75           H  
ATOM     79 HH11 ARG A  10      12.404 -42.677  41.613  0.75  0.75           H  
ATOM     80 HH12 ARG A  10      11.934 -44.037  42.592  0.75  0.75           H  
ATOM     81 HH21 ARG A  10      12.112 -46.191  41.813  0.75  0.75           H  
ATOM     82 HH22 ARG A  10      12.414 -46.575  40.151  0.75  0.75           H  
ATOM     83  N   TYR A  11      13.432 -46.301  32.934  0.81  0.81           N  
ATOM     84  CA  TYR A  11      14.321 -46.797  31.878  0.81  0.81           C  
ATOM     85  C   TYR A  11      13.745 -46.527  30.474  0.81  0.81           C  
ATOM     86  O   TYR A  11      14.441 -46.037  29.581  0.81  0.81           O  
ATOM     87  CB  TYR A  11      14.606 -48.293  32.066  0.81  0.81           C  
ATOM     88  CG  TYR A  11      15.484 -48.896  30.999  0.81  0.81           C  
ATOM     89  CD1 TYR A  11      14.978 -49.860  30.117  0.81  0.81           C  
ATOM     90  CD2 TYR A  11      16.820 -48.500  30.873  0.81  0.81           C  
ATOM     91  CE1 TYR A  11      15.797 -50.425  29.142  0.81  0.81           C  
ATOM     92  CE2 TYR A  11      17.640 -49.049  29.891  0.81  0.81           C  
ATOM     93  CZ  TYR A  11      17.115 -50.003  29.029  0.81  0.81           C  
ATOM     94  OH  TYR A  11      17.873 -50.539  28.031  0.81  0.81           O  
ATOM     95  H   TYR A  11      12.977 -46.975  33.559  0.81  0.81           H  
ATOM     96  HA  TYR A  11      15.252 -46.221  31.954  0.81  0.81           H  
ATOM     97  HB2 TYR A  11      13.669 -48.856  32.117  0.81  0.81           H  
ATOM     98  HB3 TYR A  11      15.089 -48.453  33.038  0.81  0.81           H  
ATOM     99  HD1 TYR A  11      13.944 -50.184  30.189  0.81  0.81           H  
ATOM    100  HD2 TYR A  11      17.225 -47.746  31.536  0.81  0.81           H  
ATOM    101  HE1 TYR A  11      15.406 -51.171  28.457  0.81  0.81           H  
ATOM    102  HE2 TYR A  11      18.671 -48.717  29.811  0.81  0.81           H  
ATOM    103  HH  TYR A  11      18.725 -50.067  28.033  0.81  0.81           H  
ATOM    104  N   LEU A  12      12.443 -46.906  30.227  0.81  0.81           N  
ATOM    105  CA  LEU A  12      11.851 -46.709  28.890  0.81  0.81           C  
ATOM    106  C   LEU A  12      11.713 -45.219  28.509  0.81  0.81           C  
ATOM    107  O   LEU A  12      11.680 -44.833  27.338  0.81  0.81           O  
ATOM    108  CB  LEU A  12      10.489 -47.402  28.762  0.81  0.81           C  
ATOM    109  CG  LEU A  12      10.531 -48.756  28.029  0.81  0.81           C  
ATOM    110  CD1 LEU A  12      11.528 -49.751  28.614  0.81  0.81           C  
ATOM    111  CD2 LEU A  12       9.138 -49.379  28.025  0.81  0.81           C  
ATOM    112  H   LEU A  12      11.902 -47.377  30.967  0.81  0.81           H  
ATOM    113  HA  LEU A  12      12.565 -47.120  28.164  0.81  0.81           H  
ATOM    114  HB2 LEU A  12       9.797 -46.758  28.205  0.81  0.81           H  
ATOM    115  HB3 LEU A  12      10.038 -47.540  29.749  0.81  0.81           H  
ATOM    116  HG  LEU A  12      10.819 -48.570  26.988  0.81  0.81           H  
ATOM    117 HD11 LEU A  12      11.328 -49.948  29.670  0.81  0.81           H  
ATOM    118 HD12 LEU A  12      12.551 -49.381  28.514  0.81  0.81           H  
ATOM    119 HD13 LEU A  12      11.482 -50.707  28.081  0.81  0.81           H  
ATOM    120 HD21 LEU A  12       8.773 -49.551  29.044  0.81  0.81           H  
ATOM    121 HD22 LEU A  12       9.158 -50.340  27.507  0.81  0.81           H  
ATOM    122 HD23 LEU A  12       8.420 -48.735  27.509  0.81  0.81           H  
ATOM    123  N   ARG A  13      11.578 -44.350  29.574  0.73  0.73           N  
ATOM    124  CA  ARG A  13      11.630 -42.902  29.379  0.73  0.73           C  
ATOM    125  C   ARG A  13      13.031 -42.490  28.893  0.73  0.73           C  
ATOM    126  O   ARG A  13      13.191 -41.533  28.131  0.73  0.73           O  
ATOM    127  CB  ARG A  13      11.279 -42.199  30.690  0.73  0.73           C  
ATOM    128  CG  ARG A  13      11.185 -40.676  30.595  0.73  0.73           C  
ATOM    129  CD  ARG A  13      10.920 -40.080  31.975  0.73  0.73           C  
ATOM    130  NE  ARG A  13      12.043 -40.328  32.895  0.73  0.73           N  
ATOM    131  CZ  ARG A  13      13.179 -39.585  32.927  0.73  0.73           C  
ATOM    132  NH1 ARG A  13      14.130 -39.840  33.856  0.73  0.73           N  
ATOM    133  NH2 ARG A  13      13.387 -38.581  32.058  0.73  0.73           N1+
ATOM    134  H   ARG A  13      11.393 -44.724  30.513  0.73  0.73           H  
ATOM    135  HA  ARG A  13      10.910 -42.646  28.593  0.73  0.73           H  
ATOM    136  HB2 ARG A  13      12.017 -42.474  31.453  0.73  0.73           H  
ATOM    137  HB3 ARG A  13      10.310 -42.571  31.043  0.73  0.73           H  
ATOM    138  HG2 ARG A  13      10.371 -40.399  29.915  0.73  0.73           H  
ATOM    139  HG3 ARG A  13      12.111 -40.258  30.190  0.73  0.73           H  
ATOM    140  HD2 ARG A  13      10.027 -40.528  32.425  0.73  0.73           H  
ATOM    141  HD3 ARG A  13      10.732 -39.002  31.922  0.73  0.73           H  
ATOM    142  HE  ARG A  13      11.933 -41.052  33.596  0.73  0.73           H  
ATOM    143 HH11 ARG A  13      14.056 -40.627  34.488  0.73  0.73           H  
ATOM    144 HH12 ARG A  13      14.930 -39.225  33.929  0.73  0.73           H  
ATOM    145 HH21 ARG A  13      14.186 -37.898  32.147  0.73  0.73           H  
ATOM    146 HH22 ARG A  13      12.699 -38.256  31.386  0.73  0.73           H  
ATOM    147  N   TYR A  14      14.103 -43.194  29.421  0.78  0.78           N  
ATOM    148  CA  TYR A  14      15.472 -42.923  28.972  0.78  0.78           C  
ATOM    149  C   TYR A  14      15.561 -43.281  27.478  0.78  0.78           C  
ATOM    150  O   TYR A  14      16.135 -42.532  26.682  0.78  0.78           O  
ATOM    151  CB  TYR A  14      16.556 -43.635  29.804  0.78  0.78           C  
ATOM    152  CG  TYR A  14      17.989 -43.508  29.312  0.78  0.78           C  
ATOM    153  CD1 TYR A  14      18.437 -42.398  28.587  0.78  0.78           C  
ATOM    154  CD2 TYR A  14      18.902 -44.547  29.561  0.78  0.78           C  
ATOM    155  CE1 TYR A  14      19.717 -42.371  28.031  0.78  0.78           C  
ATOM    156  CE2 TYR A  14      20.197 -44.505  29.035  0.78  0.78           C  
ATOM    157  CZ  TYR A  14      20.586 -43.428  28.251  0.78  0.78           C  
ATOM    158  OH  TYR A  14      21.842 -43.418  27.711  0.78  0.78           O  
ATOM    159  H   TYR A  14      13.932 -43.920  30.117  0.78  0.78           H  
ATOM    160  HA  TYR A  14      15.609 -41.839  29.056  0.78  0.78           H  
ATOM    161  HB2 TYR A  14      16.327 -44.702  29.855  0.78  0.78           H  
ATOM    162  HB3 TYR A  14      16.518 -43.262  30.836  0.78  0.78           H  
ATOM    163  HD1 TYR A  14      17.781 -41.556  28.388  0.78  0.78           H  
ATOM    164  HD2 TYR A  14      18.600 -45.421  30.134  0.78  0.78           H  
ATOM    165  HE1 TYR A  14      20.027 -41.525  27.425  0.78  0.78           H  
ATOM    166  HE2 TYR A  14      20.882 -45.332  29.200  0.78  0.78           H  
ATOM    167  HH  TYR A  14      21.813 -42.923  26.808  0.78  0.78           H  
ATOM    168  N   LEU A  15      14.952 -44.453  27.078  0.78  0.78           N  
ATOM    169  CA  LEU A  15      14.980 -44.883  25.675  0.78  0.78           C  
ATOM    170  C   LEU A  15      14.112 -44.033  24.704  0.78  0.78           C  
ATOM    171  O   LEU A  15      13.877 -44.398  23.549  0.78  0.78           O  
ATOM    172  CB  LEU A  15      14.589 -46.362  25.525  0.78  0.78           C  
ATOM    173  CG  LEU A  15      15.518 -47.380  26.213  0.78  0.78           C  
ATOM    174  CD1 LEU A  15      14.975 -48.791  25.967  0.78  0.78           C  
ATOM    175  CD2 LEU A  15      16.960 -47.289  25.712  0.78  0.78           C  
ATOM    176  H   LEU A  15      14.506 -45.035  27.793  0.78  0.78           H  
ATOM    177  HA  LEU A  15      16.007 -44.732  25.320  0.78  0.78           H  
ATOM    178  HB2 LEU A  15      14.545 -46.614  24.457  0.78  0.78           H  
ATOM    179  HB3 LEU A  15      13.569 -46.496  25.908  0.78  0.78           H  
ATOM    180  HG  LEU A  15      15.519 -47.202  27.295  0.78  0.78           H  
ATOM    181 HD11 LEU A  15      14.870 -48.997  24.898  0.78  0.78           H  
ATOM    182 HD12 LEU A  15      13.991 -48.914  26.432  0.78  0.78           H  
ATOM    183 HD13 LEU A  15      15.641 -49.551  26.383  0.78  0.78           H  
ATOM    184 HD21 LEU A  15      17.008 -47.380  24.621  0.78  0.78           H  
ATOM    185 HD22 LEU A  15      17.574 -48.086  26.145  0.78  0.78           H  
ATOM    186 HD23 LEU A  15      17.421 -46.338  25.997  0.78  0.78           H  
ATOM    187  N   SER A  16      13.766 -42.774  25.147  0.76  0.76           N  
ATOM    188  CA  SER A  16      13.222 -41.748  24.266  0.76  0.76           C  
ATOM    189  C   SER A  16      13.767 -40.340  24.606  0.76  0.76           C  
ATOM    190  O   SER A  16      13.174 -39.306  24.297  0.76  0.76           O  
ATOM    191  CB  SER A  16      11.698 -41.813  24.225  0.76  0.76           C  
ATOM    192  OG  SER A  16      11.160 -42.009  25.531  0.76  0.76           O  
ATOM    193  H   SER A  16      13.875 -42.527  26.125  0.76  0.76           H  
ATOM    194  HA  SER A  16      13.594 -41.939  23.250  0.76  0.76           H  
ATOM    195  HB2 SER A  16      11.371 -42.663  23.615  0.76  0.76           H  
ATOM    196  HB3 SER A  16      11.252 -40.909  23.800  0.76  0.76           H  
ATOM    197  HG  SER A  16      11.524 -42.855  25.865  0.76  0.76           H  
ATOM    198  N   VAL A  17      15.069 -40.340  25.095  0.76  0.76           N  
ATOM    199  CA  VAL A  17      15.865 -39.112  25.241  0.76  0.76           C  
ATOM    200  C   VAL A  17      16.743 -38.935  23.978  0.76  0.76           C  
ATOM    201  O   VAL A  17      16.849 -37.865  23.374  0.76  0.76           O  
ATOM    202  CB  VAL A  17      16.726 -39.190  26.524  0.76  0.76           C  
ATOM    203  CG1 VAL A  17      17.760 -38.071  26.635  0.76  0.76           C  
ATOM    204  CG2 VAL A  17      15.837 -39.150  27.770  0.76  0.76           C  
ATOM    205  H   VAL A  17      15.472 -41.244  25.371  0.76  0.76           H  
ATOM    206  HA  VAL A  17      15.187 -38.251  25.286  0.76  0.76           H  
ATOM    207  HB  VAL A  17      17.278 -40.137  26.525  0.76  0.76           H  
ATOM    208 HG11 VAL A  17      17.277 -37.098  26.758  0.76  0.76           H  
ATOM    209 HG12 VAL A  17      18.425 -38.035  25.768  0.76  0.76           H  
ATOM    210 HG13 VAL A  17      18.398 -38.236  27.505  0.76  0.76           H  
ATOM    211 HG21 VAL A  17      15.266 -38.218  27.817  0.76  0.76           H  
ATOM    212 HG22 VAL A  17      16.435 -39.229  28.684  0.76  0.76           H  
ATOM    213 HG23 VAL A  17      15.122 -39.973  27.768  0.76  0.76           H  
ATOM    214  N   GLU A  18      17.529 -40.031  23.661  0.65  0.65           N  
ATOM    215  CA  GLU A  18      18.605 -39.956  22.658  0.65  0.65           C  
ATOM    216  C   GLU A  18      18.041 -40.048  21.219  0.65  0.65           C  
ATOM    217  O   GLU A  18      18.702 -39.713  20.237  0.65  0.65           O  
ATOM    218  CB  GLU A  18      19.651 -41.058  22.860  0.65  0.65           C  
ATOM    219  CG  GLU A  18      20.313 -41.080  24.241  0.65  0.65           C  
ATOM    220  CD  GLU A  18      21.235 -42.289  24.496  0.65  0.65           C  
ATOM    221  OE1 GLU A  18      21.343 -43.119  23.542  0.65  0.65           O  
ATOM    222  OE2 GLU A  18      21.760 -42.310  25.664  0.65  0.65           O1-
ATOM    223  H   GLU A  18      17.372 -40.914  24.141  0.65  0.65           H  
ATOM    224  HA  GLU A  18      19.078 -38.971  22.753  0.65  0.65           H  
ATOM    225  HB2 GLU A  18      20.430 -40.964  22.092  0.65  0.65           H  
ATOM    226  HB3 GLU A  18      19.169 -42.018  22.676  0.65  0.65           H  
ATOM    227  HG2 GLU A  18      19.547 -41.096  25.024  0.65  0.65           H  
ATOM    228  HG3 GLU A  18      20.902 -40.165  24.378  0.65  0.65           H  
ATOM    229  N   ARG A  19      16.783 -40.613  21.147  0.63  0.63           N  
ATOM    230  CA  ARG A  19      15.975 -40.773  19.943  0.63  0.63           C  
ATOM    231  C   ARG A  19      16.362 -42.025  19.116  0.63  0.63           C  
ATOM    232  O   ARG A  19      16.207 -42.077  17.894  0.63  0.63           O  
ATOM    233  CB  ARG A  19      15.872 -39.503  19.073  0.63  0.63           C  
ATOM    234  CG  ARG A  19      15.419 -38.246  19.837  0.63  0.63           C  
ATOM    235  CD  ARG A  19      15.304 -37.042  18.898  0.63  0.63           C  
ATOM    236  NE  ARG A  19      15.054 -35.782  19.636  0.63  0.63           N  
ATOM    237  CZ  ARG A  19      15.237 -34.540  19.095  0.63  0.63           C  
ATOM    238  NH1 ARG A  19      15.110 -33.441  19.875  0.63  0.63           N  
ATOM    239  NH2 ARG A  19      15.539 -34.380  17.782  0.63  0.63           N1+
ATOM    240  H   ARG A  19      16.388 -40.931  22.028  0.63  0.63           H  
ATOM    241  HA  ARG A  19      14.966 -40.991  20.320  0.63  0.63           H  
ATOM    242  HB2 ARG A  19      15.161 -39.691  18.258  0.63  0.63           H  
ATOM    243  HB3 ARG A  19      16.835 -39.305  18.585  0.63  0.63           H  
ATOM    244  HG2 ARG A  19      16.134 -38.005  20.630  0.63  0.63           H  
ATOM    245  HG3 ARG A  19      14.454 -38.426  20.324  0.63  0.63           H  
ATOM    246  HD2 ARG A  19      14.479 -37.189  18.194  0.63  0.63           H  
ATOM    247  HD3 ARG A  19      16.244 -36.928  18.349  0.63  0.63           H  
ATOM    248  HE  ARG A  19      14.759 -35.848  20.608  0.63  0.63           H  
ATOM    249 HH11 ARG A  19      14.876 -33.493  20.860  0.63  0.63           H  
ATOM    250 HH12 ARG A  19      15.231 -32.508  19.495  0.63  0.63           H  
ATOM    251 HH21 ARG A  19      15.704 -33.471  17.370  0.63  0.63           H  
ATOM    252 HH22 ARG A  19      15.562 -35.175  17.153  0.63  0.63           H  
ATOM    253  N   GLN A  20      16.676 -43.147  19.869  0.70  0.70           N  
ATOM    254  CA  GLN A  20      16.769 -44.478  19.268  0.70  0.70           C  
ATOM    255  C   GLN A  20      15.451 -45.270  19.460  0.70  0.70           C  
ATOM    256  O   GLN A  20      14.602 -44.960  20.291  0.70  0.70           O  
ATOM    257  CB  GLN A  20      17.997 -45.268  19.762  0.70  0.70           C  
ATOM    258  CG  GLN A  20      17.958 -45.726  21.224  0.70  0.70           C  
ATOM    259  CD  GLN A  20      18.544 -44.709  22.176  0.70  0.70           C  
ATOM    260  NE2 GLN A  20      19.917 -44.668  22.170  0.70  0.70           N  
ATOM    261  OE1 GLN A  20      17.833 -43.977  22.859  0.70  0.70           O  
ATOM    262  H   GLN A  20      16.792 -43.059  20.878  0.70  0.70           H  
ATOM    263  HA  GLN A  20      16.889 -44.346  18.185  0.70  0.70           H  
ATOM    264  HB2 GLN A  20      18.900 -44.674  19.573  0.70  0.70           H  
ATOM    265  HB3 GLN A  20      18.087 -46.170  19.143  0.70  0.70           H  
ATOM    266  HG2 GLN A  20      18.557 -46.641  21.323  0.70  0.70           H  
ATOM    267  HG3 GLN A  20      16.948 -45.982  21.557  0.70  0.70           H  
ATOM    268 HE21 GLN A  20      20.499 -45.259  21.592  0.70  0.70           H  
ATOM    269 HE22 GLN A  20      20.451 -44.008  22.792  0.70  0.70           H  
ATOM    270  N   LEU A  21      15.355 -46.404  18.662  0.73  0.73           N  
ATOM    271  CA  LEU A  21      14.303 -47.421  18.799  0.73  0.73           C  
ATOM    272  C   LEU A  21      12.913 -46.978  18.265  0.73  0.73           C  
ATOM    273  O   LEU A  21      12.658 -45.838  17.884  0.73  0.73           O  
ATOM    274  CB  LEU A  21      14.239 -48.036  20.217  0.73  0.73           C  
ATOM    275  CG  LEU A  21      15.018 -49.363  20.349  0.73  0.73           C  
ATOM    276  CD1 LEU A  21      16.513 -49.207  20.070  0.73  0.73           C  
ATOM    277  CD2 LEU A  21      14.823 -49.942  21.752  0.73  0.73           C  
ATOM    278  H   LEU A  21      16.048 -46.554  17.938  0.73  0.73           H  
ATOM    279  HA  LEU A  21      14.605 -48.208  18.094  0.73  0.73           H  
ATOM    280  HB2 LEU A  21      13.196 -48.230  20.497  0.73  0.73           H  
ATOM    281  HB3 LEU A  21      14.615 -47.337  20.972  0.73  0.73           H  
ATOM    282  HG  LEU A  21      14.608 -50.080  19.627  0.73  0.73           H  
ATOM    283 HD11 LEU A  21      16.967 -48.483  20.752  0.73  0.73           H  
ATOM    284 HD12 LEU A  21      16.701 -48.878  19.044  0.73  0.73           H  
ATOM    285 HD13 LEU A  21      17.032 -50.163  20.203  0.73  0.73           H  
ATOM    286 HD21 LEU A  21      15.226 -49.269  22.516  0.73  0.73           H  
ATOM    287 HD22 LEU A  21      15.329 -50.908  21.851  0.73  0.73           H  
ATOM    288 HD23 LEU A  21      13.762 -50.100  21.965  0.73  0.73           H  
ATOM    289  N   SER A  22      11.991 -48.012  18.199  0.76  0.76           N  
ATOM    290  CA  SER A  22      10.595 -47.838  17.787  0.76  0.76           C  
ATOM    291  C   SER A  22       9.702 -48.107  19.008  0.76  0.76           C  
ATOM    292  O   SER A  22      10.035 -48.921  19.880  0.76  0.76           O  
ATOM    293  CB  SER A  22      10.248 -48.813  16.656  0.76  0.76           C  
ATOM    294  OG  SER A  22      10.339 -50.178  17.091  0.76  0.76           O  
ATOM    295  H   SER A  22      12.261 -48.953  18.475  0.76  0.76           H  
ATOM    296  HA  SER A  22      10.454 -46.808  17.447  0.76  0.76           H  
ATOM    297  HB2 SER A  22      10.939 -48.680  15.817  0.76  0.76           H  
ATOM    298  HB3 SER A  22       9.228 -48.658  16.295  0.76  0.76           H  
ATOM    299  HG  SER A  22      10.259 -50.716  16.275  0.76  0.76           H  
ATOM    300  N   PRO A  23       8.450 -47.524  19.053  0.77  0.77           N  
ATOM    301  CA  PRO A  23       7.567 -47.735  20.210  0.77  0.77           C  
ATOM    302  C   PRO A  23       7.100 -49.195  20.343  0.77  0.77           C  
ATOM    303  O   PRO A  23       6.706 -49.663  21.411  0.77  0.77           O  
ATOM    304  CB  PRO A  23       6.395 -46.784  19.977  0.77  0.77           C  
ATOM    305  CG  PRO A  23       6.379 -46.585  18.465  0.77  0.77           C  
ATOM    306  CD  PRO A  23       7.852 -46.608  18.092  0.77  0.77           C  
ATOM    307  HA  PRO A  23       8.117 -47.484  21.124  0.77  0.77           H  
ATOM    308  HB2 PRO A  23       6.599 -45.823  20.465  0.77  0.77           H  
ATOM    309  HB3 PRO A  23       5.439 -47.161  20.355  0.77  0.77           H  
ATOM    310  HG2 PRO A  23       5.883 -45.658  18.163  0.77  0.77           H  
ATOM    311  HG3 PRO A  23       5.856 -47.422  17.986  0.77  0.77           H  
ATOM    312  HD2 PRO A  23       8.022 -46.931  17.063  0.77  0.77           H  
ATOM    313  HD3 PRO A  23       8.317 -45.626  18.238  0.77  0.77           H  
ATOM    314  N   ILE A  24       7.117 -49.922  19.171  0.77  0.77           N  
ATOM    315  CA  ILE A  24       6.741 -51.337  19.120  0.77  0.77           C  
ATOM    316  C   ILE A  24       7.820 -52.143  19.882  0.77  0.77           C  
ATOM    317  O   ILE A  24       7.567 -53.218  20.433  0.77  0.77           O  
ATOM    318  CB  ILE A  24       6.587 -51.806  17.650  0.77  0.77           C  
ATOM    319  CG1 ILE A  24       5.440 -51.028  16.958  0.77  0.77           C  
ATOM    320  CG2 ILE A  24       6.340 -53.319  17.562  0.77  0.77           C  
ATOM    321  CD1 ILE A  24       5.332 -51.286  15.461  0.77  0.77           C  
ATOM    322  H   ILE A  24       7.412 -49.449  18.324  0.77  0.77           H  
ATOM    323  HA  ILE A  24       5.799 -51.453  19.668  0.77  0.77           H  
ATOM    324  HB  ILE A  24       7.522 -51.591  17.113  0.77  0.77           H  
ATOM    325 HG12 ILE A  24       5.588 -49.950  17.089  0.77  0.77           H  
ATOM    326 HG13 ILE A  24       4.483 -51.272  17.436  0.77  0.77           H  
ATOM    327 HG21 ILE A  24       5.448 -53.607  18.130  0.77  0.77           H  
ATOM    328 HG22 ILE A  24       7.193 -53.883  17.949  0.77  0.77           H  
ATOM    329 HG23 ILE A  24       6.206 -53.648  16.528  0.77  0.77           H  
ATOM    330 HD11 ILE A  24       6.292 -51.117  14.962  0.77  0.77           H  
ATOM    331 HD12 ILE A  24       4.596 -50.607  15.017  0.77  0.77           H  
ATOM    332 HD13 ILE A  24       5.002 -52.307  15.248  0.77  0.77           H  
ATOM    333  N   THR A  25       9.099 -51.614  19.834  0.78  0.78           N  
ATOM    334  CA  THR A  25      10.223 -52.289  20.483  0.78  0.78           C  
ATOM    335  C   THR A  25      10.051 -52.066  21.998  0.78  0.78           C  
ATOM    336  O   THR A  25      10.245 -52.968  22.818  0.78  0.78           O  
ATOM    337  CB  THR A  25      11.590 -51.772  20.001  0.78  0.78           C  
ATOM    338  OG1 THR A  25      11.682 -51.795  18.572  0.78  0.78           O  
ATOM    339  CG2 THR A  25      12.725 -52.648  20.524  0.78  0.78           C  
ATOM    340  H   THR A  25       9.251 -50.717  19.374  0.78  0.78           H  
ATOM    341  HA  THR A  25      10.120 -53.360  20.271  0.78  0.78           H  
ATOM    342  HB  THR A  25      11.767 -50.741  20.325  0.78  0.78           H  
ATOM    343 HG21 THR A  25      12.804 -52.597  21.614  0.78  0.78           H  
ATOM    344 HG22 THR A  25      13.682 -52.338  20.093  0.78  0.78           H  
ATOM    345 HG23 THR A  25      12.579 -53.694  20.232  0.78  0.78           H  
ATOM    346  HG1 THR A  25      11.032 -51.152  18.201  0.78  0.78           H  
ATOM    347  N   LEU A  26       9.705 -50.774  22.364  0.81  0.81           N  
ATOM    348  CA  LEU A  26       9.546 -50.402  23.768  0.81  0.81           C  
ATOM    349  C   LEU A  26       8.372 -51.204  24.377  0.81  0.81           C  
ATOM    350  O   LEU A  26       8.435 -51.699  25.506  0.81  0.81           O  
ATOM    351  CB  LEU A  26       9.311 -48.898  23.956  0.81  0.81           C  
ATOM    352  CG  LEU A  26      10.411 -47.977  23.388  0.81  0.81           C  
ATOM    353  CD1 LEU A  26      10.100 -46.519  23.740  0.81  0.81           C  
ATOM    354  CD2 LEU A  26      11.813 -48.336  23.874  0.81  0.81           C  
ATOM    355  H   LEU A  26       9.580 -50.084  21.620  0.81  0.81           H  
ATOM    356  HA  LEU A  26      10.451 -50.718  24.295  0.81  0.81           H  
ATOM    357  HB2 LEU A  26       9.190 -48.698  25.028  0.81  0.81           H  
ATOM    358  HB3 LEU A  26       8.355 -48.617  23.495  0.81  0.81           H  
ATOM    359  HG  LEU A  26      10.407 -48.056  22.296  0.81  0.81           H  
ATOM    360 HD11 LEU A  26      10.118 -46.360  24.824  0.81  0.81           H  
ATOM    361 HD12 LEU A  26       9.111 -46.230  23.370  0.81  0.81           H  
ATOM    362 HD13 LEU A  26      10.836 -45.845  23.289  0.81  0.81           H  
ATOM    363 HD21 LEU A  26      11.883 -48.285  24.964  0.81  0.81           H  
ATOM    364 HD22 LEU A  26      12.551 -47.644  23.455  0.81  0.81           H  
ATOM    365 HD23 LEU A  26      12.103 -49.342  23.560  0.81  0.81           H  
ATOM    366  N   LEU A  27       7.232 -51.278  23.593  0.81  0.81           N  
ATOM    367  CA  LEU A  27       6.075 -52.039  24.059  0.81  0.81           C  
ATOM    368  C   LEU A  27       6.430 -53.533  24.211  0.81  0.81           C  
ATOM    369  O   LEU A  27       5.927 -54.220  25.104  0.81  0.81           O  
ATOM    370  CB  LEU A  27       4.875 -51.899  23.114  0.81  0.81           C  
ATOM    371  CG  LEU A  27       4.140 -50.549  23.243  0.81  0.81           C  
ATOM    372  CD1 LEU A  27       3.194 -50.357  22.055  0.81  0.81           C  
ATOM    373  CD2 LEU A  27       3.350 -50.451  24.550  0.81  0.81           C  
ATOM    374  H   LEU A  27       7.182 -50.756  22.707  0.81  0.81           H  
ATOM    375  HA  LEU A  27       5.836 -51.680  25.066  0.81  0.81           H  
ATOM    376  HB2 LEU A  27       4.158 -52.709  23.300  0.81  0.81           H  
ATOM    377  HB3 LEU A  27       5.219 -52.034  22.080  0.81  0.81           H  
ATOM    378  HG  LEU A  27       4.869 -49.730  23.228  0.81  0.81           H  
ATOM    379 HD11 LEU A  27       2.436 -51.146  22.019  0.81  0.81           H  
ATOM    380 HD12 LEU A  27       3.747 -50.373  21.110  0.81  0.81           H  
ATOM    381 HD13 LEU A  27       2.678 -49.393  22.120  0.81  0.81           H  
ATOM    382 HD21 LEU A  27       2.624 -51.266  24.638  0.81  0.81           H  
ATOM    383 HD22 LEU A  27       2.799 -49.505  24.599  0.81  0.81           H  
ATOM    384 HD23 LEU A  27       4.008 -50.487  25.423  0.81  0.81           H  
ATOM    385  N   ASN A  28       7.287 -54.058  23.256  0.77  0.77           N  
ATOM    386  CA  ASN A  28       7.755 -55.436  23.396  0.77  0.77           C  
ATOM    387  C   ASN A  28       8.626 -55.552  24.655  0.77  0.77           C  
ATOM    388  O   ASN A  28       8.481 -56.480  25.452  0.77  0.77           O  
ATOM    389  CB  ASN A  28       8.575 -55.933  22.208  0.77  0.77           C  
ATOM    390  CG  ASN A  28       7.684 -56.666  21.242  0.77  0.77           C  
ATOM    391  OD1 ASN A  28       7.462 -57.869  21.315  0.77  0.77           O  
ATOM    392  ND2 ASN A  28       7.107 -55.865  20.301  0.77  0.77           N  
ATOM    393  H   ASN A  28       7.576 -53.481  22.464  0.77  0.77           H  
ATOM    394  HA  ASN A  28       6.871 -56.065  23.560  0.77  0.77           H  
ATOM    395  HB2 ASN A  28       9.344 -56.647  22.525  0.77  0.77           H  
ATOM    396  HB3 ASN A  28       9.096 -55.120  21.693  0.77  0.77           H  
ATOM    397 HD21 ASN A  28       7.268 -54.849  20.266  0.77  0.77           H  
ATOM    398 HD22 ASN A  28       6.491 -56.267  19.606  0.77  0.77           H  
ATOM    399  N   TYR A  29       9.617 -54.593  24.782  0.79  0.79           N  
ATOM    400  CA  TYR A  29      10.550 -54.615  25.907  0.79  0.79           C  
ATOM    401  C   TYR A  29       9.760 -54.580  27.218  0.79  0.79           C  
ATOM    402  O   TYR A  29      10.048 -55.350  28.139  0.79  0.79           O  
ATOM    403  CB  TYR A  29      11.538 -53.434  25.900  0.79  0.79           C  
ATOM    404  CG  TYR A  29      12.881 -53.691  25.250  0.79  0.79           C  
ATOM    405  CD1 TYR A  29      13.043 -54.552  24.154  0.79  0.79           C  
ATOM    406  CD2 TYR A  29      14.009 -53.010  25.739  0.79  0.79           C  
ATOM    407  CE1 TYR A  29      14.309 -54.784  23.605  0.79  0.79           C  
ATOM    408  CE2 TYR A  29      15.268 -53.222  25.172  0.79  0.79           C  
ATOM    409  CZ  TYR A  29      15.414 -54.125  24.127  0.79  0.79           C  
ATOM    410  OH  TYR A  29      16.668 -54.348  23.634  0.79  0.79           O  
ATOM    411  H   TYR A  29       9.718 -53.868  24.056  0.79  0.79           H  
ATOM    412  HA  TYR A  29      11.070 -55.581  25.882  0.79  0.79           H  
ATOM    413  HB2 TYR A  29      11.736 -53.142  26.940  0.79  0.79           H  
ATOM    414  HB3 TYR A  29      11.092 -52.559  25.420  0.79  0.79           H  
ATOM    415  HD1 TYR A  29      12.188 -55.060  23.714  0.79  0.79           H  
ATOM    416  HD2 TYR A  29      13.918 -52.320  26.577  0.79  0.79           H  
ATOM    417  HE1 TYR A  29      14.418 -55.459  22.762  0.79  0.79           H  
ATOM    418  HE2 TYR A  29      16.137 -52.698  25.559  0.79  0.79           H  
ATOM    419  HH  TYR A  29      16.726 -55.289  23.316  0.79  0.79           H  
ATOM    420  N   GLN A  30       8.742 -53.653  27.295  0.75  0.75           N  
ATOM    421  CA  GLN A  30       7.964 -53.498  28.513  0.75  0.75           C  
ATOM    422  C   GLN A  30       7.363 -54.852  28.902  0.75  0.75           C  
ATOM    423  O   GLN A  30       7.619 -55.376  29.988  0.75  0.75           O  
ATOM    424  CB  GLN A  30       6.851 -52.467  28.347  0.75  0.75           C  
ATOM    425  CG  GLN A  30       6.156 -52.162  29.674  0.75  0.75           C  
ATOM    426  CD  GLN A  30       4.780 -51.616  29.403  0.75  0.75           C  
ATOM    427  OE1 GLN A  30       4.572 -50.736  28.571  0.75  0.75           O  
ATOM    428  NE2 GLN A  30       3.785 -52.185  30.140  0.75  0.75           N  
ATOM    429  H   GLN A  30       8.561 -53.026  26.497  0.75  0.75           H  
ATOM    430  HA  GLN A  30       8.659 -53.189  29.303  0.75  0.75           H  
ATOM    431  HB2 GLN A  30       6.120 -52.816  27.606  0.75  0.75           H  
ATOM    432  HB3 GLN A  30       7.253 -51.534  27.940  0.75  0.75           H  
ATOM    433  HG2 GLN A  30       6.722 -51.417  30.245  0.75  0.75           H  
ATOM    434  HG3 GLN A  30       6.076 -53.056  30.296  0.75  0.75           H  
ATOM    435 HE21 GLN A  30       3.934 -52.924  30.882  0.75  0.75           H  
ATOM    436 HE22 GLN A  30       2.825 -51.893  30.020  0.75  0.75           H  
ATOM    437  N   ARG A  31       6.553 -55.456  27.961  0.71  0.71           N  
ATOM    438  CA  ARG A  31       5.775 -56.645  28.293  0.71  0.71           C  
ATOM    439  C   ARG A  31       6.594 -57.954  28.189  0.71  0.71           C  
ATOM    440  O   ARG A  31       6.044 -59.060  28.141  0.71  0.71           O  
ATOM    441  CB  ARG A  31       4.494 -56.742  27.452  0.71  0.71           C  
ATOM    442  CG  ARG A  31       3.367 -57.431  28.239  0.71  0.71           C  
ATOM    443  CD  ARG A  31       2.121 -57.665  27.405  0.71  0.71           C  
ATOM    444  NE  ARG A  31       2.002 -58.925  26.629  0.71  0.71           N  
ATOM    445  CZ  ARG A  31       2.840 -59.944  26.330  0.71  0.71           C  
ATOM    446  NH1 ARG A  31       4.138 -60.043  26.701  0.71  0.71           N  
ATOM    447  NH2 ARG A  31       2.328 -60.961  25.575  0.71  0.71           N1+
ATOM    448  H   ARG A  31       6.499 -55.069  27.016  0.71  0.71           H  
ATOM    449  HA  ARG A  31       5.505 -56.551  29.353  0.71  0.71           H  
ATOM    450  HB2 ARG A  31       4.689 -57.267  26.510  0.71  0.71           H  
ATOM    451  HB3 ARG A  31       4.150 -55.735  27.180  0.71  0.71           H  
ATOM    452  HG2 ARG A  31       3.094 -56.750  29.058  0.71  0.71           H  
ATOM    453  HG3 ARG A  31       3.684 -58.356  28.726  0.71  0.71           H  
ATOM    454  HD2 ARG A  31       1.961 -56.841  26.701  0.71  0.71           H  
ATOM    455  HD3 ARG A  31       1.260 -57.672  28.083  0.71  0.71           H  
ATOM    456  HE  ARG A  31       1.072 -59.039  26.242  0.71  0.71           H  
ATOM    457 HH11 ARG A  31       4.652 -59.391  27.306  0.71  0.71           H  
ATOM    458 HH12 ARG A  31       4.672 -60.879  26.493  0.71  0.71           H  
ATOM    459 HH21 ARG A  31       2.915 -61.730  25.273  0.71  0.71           H  
ATOM    460 HH22 ARG A  31       1.355 -60.987  25.283  0.71  0.71           H  
ATOM    461  N   GLN A  32       7.958 -57.786  28.296  0.74  0.74           N  
ATOM    462  CA  GLN A  32       8.873 -58.838  28.694  0.74  0.74           C  
ATOM    463  C   GLN A  32       9.572 -58.430  29.996  0.74  0.74           C  
ATOM    464  O   GLN A  32       9.690 -59.235  30.924  0.74  0.74           O  
ATOM    465  CB  GLN A  32       9.892 -59.164  27.606  0.74  0.74           C  
ATOM    466  CG  GLN A  32       9.247 -59.766  26.362  0.74  0.74           C  
ATOM    467  CD  GLN A  32       8.596 -61.126  26.573  0.74  0.74           C  
ATOM    468  OE1 GLN A  32       8.885 -61.911  27.477  0.74  0.74           O  
ATOM    469  NE2 GLN A  32       7.695 -61.417  25.578  0.74  0.74           N  
ATOM    470  H   GLN A  32       8.323 -56.855  28.102  0.74  0.74           H  
ATOM    471  HA  GLN A  32       8.286 -59.731  28.939  0.74  0.74           H  
ATOM    472  HB2 GLN A  32      10.646 -59.853  28.003  0.74  0.74           H  
ATOM    473  HB3 GLN A  32      10.431 -58.253  27.315  0.74  0.74           H  
ATOM    474  HG2 GLN A  32      10.019 -59.902  25.595  0.74  0.74           H  
ATOM    475  HG3 GLN A  32       8.507 -59.074  25.947  0.74  0.74           H  
ATOM    476 HE21 GLN A  32       7.450 -60.738  24.863  0.74  0.74           H  
ATOM    477 HE22 GLN A  32       7.256 -62.340  25.497  0.74  0.74           H  
ATOM    478  N   LEU A  33      10.098 -57.156  30.070  0.80  0.80           N  
ATOM    479  CA  LEU A  33      10.820 -56.715  31.261  0.80  0.80           C  
ATOM    480  C   LEU A  33       9.873 -56.666  32.472  0.80  0.80           C  
ATOM    481  O   LEU A  33      10.271 -56.957  33.602  0.80  0.80           O  
ATOM    482  CB  LEU A  33      11.458 -55.330  31.085  0.80  0.80           C  
ATOM    483  CG  LEU A  33      12.706 -55.321  30.183  0.80  0.80           C  
ATOM    484  CD1 LEU A  33      13.130 -53.876  29.904  0.80  0.80           C  
ATOM    485  CD2 LEU A  33      13.870 -56.090  30.813  0.80  0.80           C  
ATOM    486  H   LEU A  33       9.986 -56.487  29.295  0.80  0.80           H  
ATOM    487  HA  LEU A  33      11.572 -57.476  31.487  0.80  0.80           H  
ATOM    488  HB2 LEU A  33      11.734 -54.926  32.069  0.80  0.80           H  
ATOM    489  HB3 LEU A  33      10.708 -54.636  30.680  0.80  0.80           H  
ATOM    490  HG  LEU A  33      12.466 -55.790  29.222  0.80  0.80           H  
ATOM    491 HD11 LEU A  33      13.384 -53.350  30.830  0.80  0.80           H  
ATOM    492 HD12 LEU A  33      12.322 -53.322  29.414  0.80  0.80           H  
ATOM    493 HD13 LEU A  33      14.003 -53.844  29.244  0.80  0.80           H  
ATOM    494 HD21 LEU A  33      14.080 -55.732  31.827  0.80  0.80           H  
ATOM    495 HD22 LEU A  33      14.783 -55.973  30.220  0.80  0.80           H  
ATOM    496 HD23 LEU A  33      13.659 -57.162  30.868  0.80  0.80           H  
ATOM    497  N   GLU A  34       8.596 -56.203  32.212  0.76  0.76           N  
ATOM    498  CA  GLU A  34       7.595 -56.005  33.275  0.76  0.76           C  
ATOM    499  C   GLU A  34       7.228 -57.372  33.888  0.76  0.76           C  
ATOM    500  O   GLU A  34       6.762 -57.496  35.020  0.76  0.76           O  
ATOM    501  CB  GLU A  34       6.364 -55.284  32.699  0.76  0.76           C  
ATOM    502  CG  GLU A  34       5.336 -54.830  33.731  0.76  0.76           C  
ATOM    503  CD  GLU A  34       4.256 -53.880  33.181  0.76  0.76           C  
ATOM    504  OE1 GLU A  34       4.061 -53.877  31.925  0.76  0.76           O  
ATOM    505  OE2 GLU A  34       3.683 -53.180  34.067  0.76  0.76           O1-
ATOM    506  H   GLU A  34       8.321 -55.956  31.246  0.76  0.76           H  
ATOM    507  HA  GLU A  34       8.070 -55.403  34.058  0.76  0.76           H  
ATOM    508  HB2 GLU A  34       5.868 -55.927  31.960  0.76  0.76           H  
ATOM    509  HB3 GLU A  34       6.711 -54.394  32.160  0.76  0.76           H  
ATOM    510  HG2 GLU A  34       5.851 -54.317  34.552  0.76  0.76           H  
ATOM    511  HG3 GLU A  34       4.823 -55.699  34.158  0.76  0.76           H  
ATOM    512  N   ALA A  35       7.396 -58.436  33.021  0.81  0.81           N  
ATOM    513  CA  ALA A  35       7.146 -59.817  33.402  0.81  0.81           C  
ATOM    514  C   ALA A  35       8.379 -60.442  34.087  0.81  0.81           C  
ATOM    515  O   ALA A  35       8.272 -61.262  35.002  0.81  0.81           O  
ATOM    516  CB  ALA A  35       6.739 -60.642  32.190  0.81  0.81           C  
ATOM    517  H   ALA A  35       7.728 -58.222  32.083  0.81  0.81           H  
ATOM    518  HA  ALA A  35       6.330 -59.822  34.134  0.81  0.81           H  
ATOM    519  HB1 ALA A  35       5.895 -60.180  31.667  0.81  0.81           H  
ATOM    520  HB2 ALA A  35       6.438 -61.647  32.497  0.81  0.81           H  
ATOM    521  HB3 ALA A  35       7.560 -60.746  31.474  0.81  0.81           H  
ATOM    522  N   ILE A  36       9.617 -60.120  33.563  0.78  0.78           N  
ATOM    523  CA  ILE A  36      10.848 -60.711  34.096  0.78  0.78           C  
ATOM    524  C   ILE A  36      11.006 -60.323  35.567  0.78  0.78           C  
ATOM    525  O   ILE A  36      11.428 -61.133  36.396  0.78  0.78           O  
ATOM    526  CB  ILE A  36      12.073 -60.333  33.233  0.78  0.78           C  
ATOM    527  CG1 ILE A  36      12.102 -61.177  31.938  0.78  0.78           C  
ATOM    528  CG2 ILE A  36      13.407 -60.427  33.980  0.78  0.78           C  
ATOM    529  CD1 ILE A  36      12.515 -62.630  32.126  0.78  0.78           C  
ATOM    530  H   ILE A  36       9.665 -59.489  32.757  0.78  0.78           H  
ATOM    531  HA  ILE A  36      10.692 -61.795  34.094  0.78  0.78           H  
ATOM    532  HB  ILE A  36      11.964 -59.284  32.930  0.78  0.78           H  
ATOM    533 HG12 ILE A  36      12.787 -60.709  31.220  0.78  0.78           H  
ATOM    534 HG13 ILE A  36      11.113 -61.167  31.473  0.78  0.78           H  
ATOM    535 HG21 ILE A  36      13.558 -61.418  34.418  0.78  0.78           H  
ATOM    536 HG22 ILE A  36      13.464 -59.688  34.786  0.78  0.78           H  
ATOM    537 HG23 ILE A  36      14.240 -60.218  33.304  0.78  0.78           H  
ATOM    538 HD11 ILE A  36      13.592 -62.703  32.300  0.78  0.78           H  
ATOM    539 HD12 ILE A  36      12.289 -63.210  31.228  0.78  0.78           H  
ATOM    540 HD13 ILE A  36      11.992 -63.108  32.957  0.78  0.78           H  
ATOM    541  N   ILE A  37      10.700 -59.017  35.901  0.76  0.76           N  
ATOM    542  CA  ILE A  37      10.860 -58.580  37.287  0.76  0.76           C  
ATOM    543  C   ILE A  37       9.843 -59.278  38.229  0.76  0.76           C  
ATOM    544  O   ILE A  37      10.005 -59.327  39.450  0.76  0.76           O  
ATOM    545  CB  ILE A  37      10.806 -57.041  37.468  0.76  0.76           C  
ATOM    546  CG1 ILE A  37       9.469 -56.426  37.008  0.76  0.76           C  
ATOM    547  CG2 ILE A  37      12.013 -56.384  36.787  0.76  0.76           C  
ATOM    548  CD1 ILE A  37       9.323 -54.951  37.357  0.76  0.76           C  
ATOM    549  H   ILE A  37      10.385 -58.368  35.171  0.76  0.76           H  
ATOM    550  HA  ILE A  37      11.847 -58.941  37.605  0.76  0.76           H  
ATOM    551  HB  ILE A  37      10.896 -56.834  38.543  0.76  0.76           H  
ATOM    552 HG12 ILE A  37       8.637 -56.957  37.481  0.76  0.76           H  
ATOM    553 HG13 ILE A  37       9.346 -56.542  35.930  0.76  0.76           H  
ATOM    554 HG21 ILE A  37      11.948 -56.451  35.697  0.76  0.76           H  
ATOM    555 HG22 ILE A  37      12.946 -56.865  37.100  0.76  0.76           H  
ATOM    556 HG23 ILE A  37      12.095 -55.327  37.057  0.76  0.76           H  
ATOM    557 HD11 ILE A  37       9.435 -54.792  38.434  0.76  0.76           H  
ATOM    558 HD12 ILE A  37       8.330 -54.595  37.065  0.76  0.76           H  
ATOM    559 HD13 ILE A  37      10.060 -54.337  36.835  0.76  0.76           H  
ATOM    560  N   ASN A  38       8.715 -59.749  37.598  0.77  0.77           N  
ATOM    561  CA  ASN A  38       7.603 -60.390  38.289  0.77  0.77           C  
ATOM    562  C   ASN A  38       7.852 -61.910  38.345  0.77  0.77           C  
ATOM    563  O   ASN A  38       7.593 -62.551  39.367  0.77  0.77           O  
ATOM    564  CB  ASN A  38       6.266 -60.038  37.645  0.77  0.77           C  
ATOM    565  CG  ASN A  38       5.745 -58.734  38.218  0.77  0.77           C  
ATOM    566  OD1 ASN A  38       5.351 -58.631  39.377  0.77  0.77           O  
ATOM    567  ND2 ASN A  38       5.755 -57.664  37.369  0.77  0.77           N  
ATOM    568  H   ASN A  38       8.671 -59.656  36.587  0.77  0.77           H  
ATOM    569  HA  ASN A  38       7.625 -60.047  39.331  0.77  0.77           H  
ATOM    570  HB2 ASN A  38       5.512 -60.803  37.867  0.77  0.77           H  
ATOM    571  HB3 ASN A  38       6.342 -59.974  36.556  0.77  0.77           H  
ATOM    572 HD21 ASN A  38       6.116 -57.692  36.402  0.77  0.77           H  
ATOM    573 HD22 ASN A  38       5.391 -56.771  37.680  0.77  0.77           H  
ATOM    574  N   PHE A  39       8.354 -62.509  37.200  0.75  0.75           N  
ATOM    575  CA  PHE A  39       8.778 -63.914  37.181  0.75  0.75           C  
ATOM    576  C   PHE A  39      10.004 -64.101  38.089  0.75  0.75           C  
ATOM    577  O   PHE A  39      10.308 -65.199  38.564  0.75  0.75           O  
ATOM    578  CB  PHE A  39       9.202 -64.419  35.787  0.75  0.75           C  
ATOM    579  CG  PHE A  39       8.142 -64.544  34.717  0.75  0.75           C  
ATOM    580  CD1 PHE A  39       6.866 -65.052  34.985  0.75  0.75           C  
ATOM    581  CD2 PHE A  39       8.470 -64.222  33.388  0.75  0.75           C  
ATOM    582  CE1 PHE A  39       5.927 -65.183  33.959  0.75  0.75           C  
ATOM    583  CE2 PHE A  39       7.538 -64.368  32.359  0.75  0.75           C  
ATOM    584  CZ  PHE A  39       6.261 -64.838  32.650  0.75  0.75           C  
ATOM    585  H   PHE A  39       8.395 -61.974  36.319  0.75  0.75           H  
ATOM    586  HA  PHE A  39       7.964 -64.512  37.604  0.75  0.75           H  
ATOM    587  HB2 PHE A  39       9.656 -65.415  35.887  0.75  0.75           H  
ATOM    588  HB3 PHE A  39      10.003 -63.764  35.417  0.75  0.75           H  
ATOM    589  HD1 PHE A  39       6.580 -65.362  35.989  0.75  0.75           H  
ATOM    590  HD2 PHE A  39       9.460 -63.846  33.147  0.75  0.75           H  
ATOM    591  HE1 PHE A  39       4.928 -65.545  34.193  0.75  0.75           H  
ATOM    592  HE2 PHE A  39       7.805 -64.095  31.342  0.75  0.75           H  
ATOM    593  HZ  PHE A  39       5.518 -64.915  31.864  0.75  0.75           H  
ATOM    594  N   ALA A  40      10.800 -62.988  38.280  0.79  0.79           N  
ATOM    595  CA  ALA A  40      11.872 -63.020  39.259  0.79  0.79           C  
ATOM    596  C   ALA A  40      11.255 -63.335  40.626  0.79  0.79           C  
ATOM    597  O   ALA A  40      11.693 -64.245  41.330  0.79  0.79           O  
ATOM    598  CB  ALA A  40      12.677 -61.736  39.299  0.79  0.79           C  
ATOM    599  H   ALA A  40      10.667 -62.164  37.684  0.79  0.79           H  
ATOM    600  HA  ALA A  40      12.530 -63.852  38.996  0.79  0.79           H  
ATOM    601  HB1 ALA A  40      13.168 -61.551  38.340  0.79  0.79           H  
ATOM    602  HB2 ALA A  40      13.452 -61.787  40.070  0.79  0.79           H  
ATOM    603  HB3 ALA A  40      12.045 -60.876  39.523  0.79  0.79           H  
ATOM    604  N   SER A  41      10.152 -62.604  40.997  0.77  0.77           N  
ATOM    605  CA  SER A  41       9.528 -62.759  42.319  0.77  0.77           C  
ATOM    606  C   SER A  41       8.889 -64.140  42.599  0.77  0.77           C  
ATOM    607  O   SER A  41       8.487 -64.465  43.715  0.77  0.77           O  
ATOM    608  CB  SER A  41       8.490 -61.663  42.550  0.77  0.77           C  
ATOM    609  OG  SER A  41       7.310 -61.833  41.773  0.77  0.77           O  
ATOM    610  H   SER A  41       9.770 -61.924  40.345  0.77  0.77           H  
ATOM    611  HA  SER A  41      10.341 -62.648  43.045  0.77  0.77           H  
ATOM    612  HB2 SER A  41       8.907 -60.678  42.312  0.77  0.77           H  
ATOM    613  HB3 SER A  41       8.180 -61.648  43.600  0.77  0.77           H  
ATOM    614  HG  SER A  41       7.515 -62.219  40.886  0.77  0.77           H  
ATOM    615  N   GLU A  42       8.786 -64.945  41.488  0.74  0.74           N  
ATOM    616  CA  GLU A  42       8.365 -66.354  41.474  0.74  0.74           C  
ATOM    617  C   GLU A  42       9.583 -67.261  41.790  0.74  0.74           C  
ATOM    618  O   GLU A  42       9.432 -68.449  42.080  0.74  0.74           O  
ATOM    619  CB  GLU A  42       7.724 -66.629  40.093  0.74  0.74           C  
ATOM    620  CG  GLU A  42       7.391 -68.068  39.691  0.74  0.74           C  
ATOM    621  CD  GLU A  42       7.397 -68.122  38.154  0.74  0.74           C  
ATOM    622  OE1 GLU A  42       6.360 -67.709  37.568  0.74  0.74           O  
ATOM    623  OE2 GLU A  42       8.494 -68.527  37.623  0.74  0.74           O1-
ATOM    624  H   GLU A  42       9.032 -64.529  40.595  0.74  0.74           H  
ATOM    625  HA  GLU A  42       7.632 -66.504  42.274  0.74  0.74           H  
ATOM    626  HB2 GLU A  42       8.366 -66.204  39.322  0.74  0.74           H  
ATOM    627  HB3 GLU A  42       6.801 -66.035  40.028  0.74  0.74           H  
ATOM    628  HG2 GLU A  42       6.411 -68.363  40.081  0.74  0.74           H  
ATOM    629  HG3 GLU A  42       8.124 -68.789  40.058  0.74  0.74           H  
ATOM    630  N   ASN A  43      10.843 -66.707  41.618  0.76  0.76           N  
ATOM    631  CA  ASN A  43      12.065 -67.521  41.610  0.76  0.76           C  
ATOM    632  C   ASN A  43      13.226 -66.991  42.493  0.76  0.76           C  
ATOM    633  O   ASN A  43      14.089 -67.760  42.928  0.76  0.76           O  
ATOM    634  CB  ASN A  43      12.578 -67.703  40.175  0.76  0.76           C  
ATOM    635  CG  ASN A  43      11.613 -68.486  39.314  0.76  0.76           C  
ATOM    636  OD1 ASN A  43      11.680 -69.695  39.104  0.76  0.76           O  
ATOM    637  ND2 ASN A  43      10.629 -67.741  38.744  0.76  0.76           N  
ATOM    638  H   ASN A  43      10.916 -65.694  41.486  0.76  0.76           H  
ATOM    639  HA  ASN A  43      11.813 -68.507  42.021  0.76  0.76           H  
ATOM    640  HB2 ASN A  43      13.542 -68.226  40.163  0.76  0.76           H  
ATOM    641  HB3 ASN A  43      12.740 -66.727  39.707  0.76  0.76           H  
ATOM    642 HD21 ASN A  43      10.592 -66.716  38.790  0.76  0.76           H  
ATOM    643 HD22 ASN A  43       9.824 -68.161  38.249  0.76  0.76           H  
ATOM    644  N   GLY A  44      13.345 -65.621  42.624  0.79  0.79           N  
ATOM    645  CA  GLY A  44      14.385 -64.983  43.424  0.79  0.79           C  
ATOM    646  C   GLY A  44      14.154 -63.472  43.529  0.79  0.79           C  
ATOM    647  O   GLY A  44      13.584 -62.823  42.653  0.79  0.79           O  
ATOM    648  H   GLY A  44      12.685 -64.993  42.141  0.79  0.79           H  
ATOM    649  HA2 GLY A  44      15.356 -65.168  42.960  0.79  0.79           H  
ATOM    650  HA3 GLY A  44      14.379 -65.438  44.420  0.79  0.79           H  
ATOM    651  N   LEU A  45      14.661 -62.884  44.670  0.37  0.37           N  
ATOM    652  CA  LEU A  45      14.409 -61.486  45.021  0.37  0.37           C  
ATOM    653  C   LEU A  45      15.718 -60.917  45.569  0.37  0.37           C  
ATOM    654  O   LEU A  45      16.499 -61.621  46.214  0.37  0.37           O  
ATOM    655  CB  LEU A  45      13.328 -61.377  46.109  0.37  0.37           C  
ATOM    656  CG  LEU A  45      11.885 -61.545  45.598  0.37  0.37           C  
ATOM    657  CD1 LEU A  45      10.923 -61.642  46.784  0.37  0.37           C  
ATOM    658  CD2 LEU A  45      11.465 -60.385  44.694  0.37  0.37           C  
ATOM    659  H   LEU A  45      15.251 -63.419  45.301  0.37  0.37           H  
ATOM    660  HA  LEU A  45      14.131 -60.944  44.116  0.37  0.37           H  
ATOM    661  HB2 LEU A  45      13.406 -60.409  46.620  0.37  0.37           H  
ATOM    662  HB3 LEU A  45      13.526 -62.134  46.881  0.37  0.37           H  
ATOM    663  HG  LEU A  45      11.807 -62.480  45.031  0.37  0.37           H  
ATOM    664 HD11 LEU A  45      10.948 -60.731  47.393  0.37  0.37           H  
ATOM    665 HD12 LEU A  45      11.183 -62.488  47.429  0.37  0.37           H  
ATOM    666 HD13 LEU A  45       9.894 -61.792  46.439  0.37  0.37           H  
ATOM    667 HD21 LEU A  45      11.632 -59.418  45.182  0.37  0.37           H  
ATOM    668 HD22 LEU A  45      10.401 -60.450  44.445  0.37  0.37           H  
ATOM    669 HD23 LEU A  45      12.020 -60.393  43.752  0.37  0.37           H  
ATOM    670  N   GLN A  46      16.007 -59.589  45.388  0.47  0.47           N  
ATOM    671  CA  GLN A  46      15.159 -58.559  44.793  0.47  0.47           C  
ATOM    672  C   GLN A  46      15.301 -58.614  43.267  0.47  0.47           C  
ATOM    673  O   GLN A  46      16.387 -58.801  42.715  0.47  0.47           O  
ATOM    674  CB  GLN A  46      15.541 -57.136  45.240  0.47  0.47           C  
ATOM    675  CG  GLN A  46      15.734 -56.964  46.743  0.47  0.47           C  
ATOM    676  CD  GLN A  46      14.534 -57.441  47.521  0.47  0.47           C  
ATOM    677  OE1 GLN A  46      13.390 -57.048  47.322  0.47  0.47           O  
ATOM    678  NE2 GLN A  46      14.810 -58.383  48.471  0.47  0.47           N  
ATOM    679  H   GLN A  46      16.934 -59.326  45.707  0.47  0.47           H  
ATOM    680  HA  GLN A  46      14.120 -58.766  45.066  0.47  0.47           H  
ATOM    681  HB2 GLN A  46      14.767 -56.441  44.889  0.47  0.47           H  
ATOM    682  HB3 GLN A  46      16.468 -56.822  44.744  0.47  0.47           H  
ATOM    683  HG2 GLN A  46      15.882 -55.903  46.978  0.47  0.47           H  
ATOM    684  HG3 GLN A  46      16.640 -57.485  47.072  0.47  0.47           H  
ATOM    685 HE21 GLN A  46      15.733 -58.774  48.627  0.47  0.47           H  
ATOM    686 HE22 GLN A  46      14.054 -58.718  49.058  0.47  0.47           H  
ATOM    687  N   SER A  47      14.139 -58.325  42.583  0.68  0.68           N  
ATOM    688  CA  SER A  47      13.980 -58.494  41.130  0.68  0.68           C  
ATOM    689  C   SER A  47      14.919 -57.656  40.257  0.68  0.68           C  
ATOM    690  O   SER A  47      15.067 -57.875  39.056  0.68  0.68           O  
ATOM    691  CB  SER A  47      12.563 -58.105  40.706  0.68  0.68           C  
ATOM    692  OG  SER A  47      11.583 -58.895  41.372  0.68  0.68           O  
ATOM    693  H   SER A  47      13.295 -58.071  43.089  0.68  0.68           H  
ATOM    694  HA  SER A  47      14.176 -59.552  40.925  0.68  0.68           H  
ATOM    695  HB2 SER A  47      12.457 -58.250  39.630  0.68  0.68           H  
ATOM    696  HB3 SER A  47      12.350 -57.053  40.926  0.68  0.68           H  
ATOM    697  HG  SER A  47      10.834 -59.013  40.731  0.68  0.68           H  
ATOM    698  N   TRP A  48      15.469 -56.584  40.924  0.71  0.71           N  
ATOM    699  CA  TRP A  48      16.376 -55.628  40.301  0.71  0.71           C  
ATOM    700  C   TRP A  48      17.845 -55.971  40.563  0.71  0.71           C  
ATOM    701  O   TRP A  48      18.735 -55.390  39.944  0.71  0.71           O  
ATOM    702  CB  TRP A  48      16.123 -54.196  40.800  0.71  0.71           C  
ATOM    703  CG  TRP A  48      14.797 -53.684  40.337  0.71  0.71           C  
ATOM    704  CD1 TRP A  48      14.536 -53.109  39.109  0.71  0.71           C  
ATOM    705  CD2 TRP A  48      13.555 -53.748  41.045  0.71  0.71           C  
ATOM    706  NE1 TRP A  48      13.193 -52.871  39.031  0.71  0.71           N  
ATOM    707  CE2 TRP A  48      12.568 -53.248  40.196  0.71  0.71           C  
ATOM    708  CE3 TRP A  48      13.174 -54.202  42.325  0.71  0.71           C  
ATOM    709  CZ2 TRP A  48      11.218 -53.189  40.557  0.71  0.71           C  
ATOM    710  CZ3 TRP A  48      11.827 -54.159  42.700  0.71  0.71           C  
ATOM    711  CH2 TRP A  48      10.865 -53.662  41.825  0.71  0.71           C  
ATOM    712  H   TRP A  48      15.226 -56.470  41.901  0.71  0.71           H  
ATOM    713  HA  TRP A  48      16.236 -55.681  39.214  0.71  0.71           H  
ATOM    714  HB2 TRP A  48      16.907 -53.520  40.435  0.71  0.71           H  
ATOM    715  HB3 TRP A  48      16.180 -54.159  41.896  0.71  0.71           H  
ATOM    716  HD1 TRP A  48      15.196 -52.872  38.284  0.71  0.71           H  
ATOM    717  HE1 TRP A  48      12.719 -52.476  38.234  0.71  0.71           H  
ATOM    718  HE3 TRP A  48      13.915 -54.580  43.022  0.71  0.71           H  
ATOM    719  HZ2 TRP A  48      10.468 -52.796  39.880  0.71  0.71           H  
ATOM    720  HZ3 TRP A  48      11.535 -54.514  43.686  0.71  0.71           H  
ATOM    721  HH2 TRP A  48       9.824 -53.641  42.136  0.71  0.71           H  
ATOM    722  N   GLN A  49      18.096 -56.869  41.581  0.63  0.63           N  
ATOM    723  CA  GLN A  49      19.442 -57.081  42.112  0.63  0.63           C  
ATOM    724  C   GLN A  49      19.848 -58.539  41.890  0.63  0.63           C  
ATOM    725  O   GLN A  49      20.929 -58.836  41.382  0.63  0.63           O  
ATOM    726  CB  GLN A  49      19.521 -56.727  43.600  0.63  0.63           C  
ATOM    727  CG  GLN A  49      19.372 -55.225  43.845  0.63  0.63           C  
ATOM    728  CD  GLN A  49      19.590 -54.868  45.301  0.63  0.63           C  
ATOM    729  OE1 GLN A  49      19.532 -55.670  46.227  0.63  0.63           O  
ATOM    730  NE2 GLN A  49      19.838 -53.544  45.509  0.63  0.63           N  
ATOM    731  H   GLN A  49      17.313 -57.422  41.944  0.63  0.63           H  
ATOM    732  HA  GLN A  49      20.155 -56.465  41.551  0.63  0.63           H  
ATOM    733  HB2 GLN A  49      20.487 -57.062  44.000  0.63  0.63           H  
ATOM    734  HB3 GLN A  49      18.755 -57.271  44.166  0.63  0.63           H  
ATOM    735  HG2 GLN A  49      18.369 -54.884  43.563  0.63  0.63           H  
ATOM    736  HG3 GLN A  49      20.099 -54.676  43.236  0.63  0.63           H  
ATOM    737 HE21 GLN A  49      19.849 -52.842  44.737  0.63  0.63           H  
ATOM    738 HE22 GLN A  49      20.022 -53.202  46.441  0.63  0.63           H  
ATOM    739  N   GLN A  50      18.941 -59.472  42.351  0.61  0.61           N  
ATOM    740  CA  GLN A  50      19.176 -60.902  42.263  0.61  0.61           C  
ATOM    741  C   GLN A  50      18.040 -61.484  41.414  0.61  0.61           C  
ATOM    742  O   GLN A  50      17.350 -62.446  41.740  0.61  0.61           O  
ATOM    743  CB  GLN A  50      19.351 -61.587  43.621  0.61  0.61           C  
ATOM    744  CG  GLN A  50      20.014 -62.957  43.427  0.61  0.61           C  
ATOM    745  CD  GLN A  50      20.268 -63.728  44.701  0.61  0.61           C  
ATOM    746  OE1 GLN A  50      19.893 -63.361  45.808  0.61  0.61           O  
ATOM    747  NE2 GLN A  50      20.954 -64.894  44.496  0.61  0.61           N  
ATOM    748  H   GLN A  50      18.034 -59.175  42.732  0.61  0.61           H  
ATOM    749  HA  GLN A  50      20.097 -61.056  41.684  0.61  0.61           H  
ATOM    750  HB2 GLN A  50      18.386 -61.699  44.128  0.61  0.61           H  
ATOM    751  HB3 GLN A  50      19.981 -60.971  44.274  0.61  0.61           H  
ATOM    752  HG2 GLN A  50      20.975 -62.832  42.912  0.61  0.61           H  
ATOM    753  HG3 GLN A  50      19.376 -63.587  42.802  0.61  0.61           H  
ATOM    754 HE21 GLN A  50      21.329 -65.212  43.557  0.61  0.61           H  
ATOM    755 HE22 GLN A  50      21.154 -65.506  45.274  0.61  0.61           H  
ATOM    756  N   CYS A  51      18.037 -60.946  40.137  0.71  0.71           N  
ATOM    757  CA  CYS A  51      17.591 -61.713  38.983  0.71  0.71           C  
ATOM    758  C   CYS A  51      18.927 -62.359  38.605  0.71  0.71           C  
ATOM    759  O   CYS A  51      19.754 -61.784  37.901  0.71  0.71           O  
ATOM    760  CB  CYS A  51      17.029 -60.815  37.894  0.71  0.71           C  
ATOM    761  SG  CYS A  51      16.181 -61.771  36.599  0.71  0.71           S  
ATOM    762  H   CYS A  51      18.445 -60.023  40.003  0.71  0.71           H  
ATOM    763  HA  CYS A  51      16.867 -62.461  39.309  0.71  0.71           H  
ATOM    764  HB2 CYS A  51      17.809 -60.209  37.426  0.71  0.71           H  
ATOM    765  HB3 CYS A  51      16.291 -60.133  38.325  0.71  0.71           H  
ATOM    766  HG  CYS A  51      17.279 -62.126  35.914  0.71  0.71           H  
ATOM    767  N   ASP A  52      19.187 -63.522  39.308  0.69  0.69           N  
ATOM    768  CA  ASP A  52      20.531 -64.076  39.428  0.69  0.69           C  
ATOM    769  C   ASP A  52      21.000 -64.607  38.068  0.69  0.69           C  
ATOM    770  O   ASP A  52      20.235 -64.848  37.130  0.69  0.69           O  
ATOM    771  CB  ASP A  52      20.529 -65.209  40.452  0.69  0.69           C  
ATOM    772  CG  ASP A  52      21.893 -65.337  41.119  0.69  0.69           C  
ATOM    773  OD1 ASP A  52      22.888 -65.147  40.356  0.69  0.69           O  
ATOM    774  OD2 ASP A  52      21.852 -65.628  42.349  0.69  0.69           O1-
ATOM    775  H   ASP A  52      18.423 -63.988  39.801  0.69  0.69           H  
ATOM    776  HA  ASP A  52      21.191 -63.251  39.724  0.69  0.69           H  
ATOM    777  HB2 ASP A  52      20.282 -66.172  39.988  0.69  0.69           H  
ATOM    778  HB3 ASP A  52      19.779 -65.036  41.230  0.69  0.69           H  
ATOM    779  N   ALA A  53      22.330 -64.974  38.026  0.73  0.73           N  
ATOM    780  CA  ALA A  53      22.946 -65.420  36.786  0.73  0.73           C  
ATOM    781  C   ALA A  53      22.273 -66.730  36.337  0.73  0.73           C  
ATOM    782  O   ALA A  53      22.187 -67.059  35.155  0.73  0.73           O  
ATOM    783  CB  ALA A  53      24.440 -65.626  36.958  0.73  0.73           C  
ATOM    784  H   ALA A  53      22.856 -64.948  38.942  0.73  0.73           H  
ATOM    785  HA  ALA A  53      22.738 -64.665  36.021  0.73  0.73           H  
ATOM    786  HB1 ALA A  53      24.928 -64.697  37.272  0.73  0.73           H  
ATOM    787  HB2 ALA A  53      24.899 -65.956  36.020  0.73  0.73           H  
ATOM    788  HB3 ALA A  53      24.654 -66.387  37.717  0.73  0.73           H  
ATOM    789  N   ALA A  54      21.816 -67.517  37.383  0.73  0.73           N  
ATOM    790  CA  ALA A  54      21.123 -68.775  37.141  0.73  0.73           C  
ATOM    791  C   ALA A  54      19.733 -68.516  36.534  0.73  0.73           C  
ATOM    792  O   ALA A  54      19.181 -69.322  35.784  0.73  0.73           O  
ATOM    793  CB  ALA A  54      20.973 -69.565  38.432  0.73  0.73           C  
ATOM    794  H   ALA A  54      21.976 -67.182  38.334  0.73  0.73           H  
ATOM    795  HA  ALA A  54      21.707 -69.346  36.409  0.73  0.73           H  
ATOM    796  HB1 ALA A  54      21.953 -69.786  38.870  0.73  0.73           H  
ATOM    797  HB2 ALA A  54      20.456 -70.513  38.252  0.73  0.73           H  
ATOM    798  HB3 ALA A  54      20.394 -69.007  39.177  0.73  0.73           H  
ATOM    799  N   MET A  55      19.109 -67.365  36.958  0.71  0.71           N  
ATOM    800  CA  MET A  55      17.767 -66.999  36.522  0.71  0.71           C  
ATOM    801  C   MET A  55      17.857 -66.341  35.140  0.71  0.71           C  
ATOM    802  O   MET A  55      17.005 -66.556  34.275  0.71  0.71           O  
ATOM    803  CB  MET A  55      17.094 -66.056  37.513  0.71  0.71           C  
ATOM    804  CG  MET A  55      16.826 -66.754  38.843  0.71  0.71           C  
ATOM    805  SD  MET A  55      16.669 -65.570  40.205  0.71  0.71           S  
ATOM    806  CE  MET A  55      15.203 -64.664  39.674  0.71  0.71           C  
ATOM    807  H   MET A  55      19.621 -66.714  37.553  0.71  0.71           H  
ATOM    808  HA  MET A  55      17.176 -67.915  36.412  0.71  0.71           H  
ATOM    809  HB2 MET A  55      16.148 -65.701  37.090  0.71  0.71           H  
ATOM    810  HB3 MET A  55      17.720 -65.169  37.650  0.71  0.71           H  
ATOM    811  HG2 MET A  55      17.650 -67.421  39.116  0.71  0.71           H  
ATOM    812  HG3 MET A  55      15.922 -67.371  38.783  0.71  0.71           H  
ATOM    813  HE1 MET A  55      14.956 -63.910  40.424  0.71  0.71           H  
ATOM    814  HE2 MET A  55      14.360 -65.344  39.574  0.71  0.71           H  
ATOM    815  HE3 MET A  55      15.372 -64.157  38.723  0.71  0.71           H  
ATOM    816  N   VAL A  56      18.898 -65.449  34.960  0.76  0.76           N  
ATOM    817  CA  VAL A  56      19.123 -64.794  33.667  0.76  0.76           C  
ATOM    818  C   VAL A  56      19.372 -65.906  32.624  0.76  0.76           C  
ATOM    819  O   VAL A  56      18.957 -65.813  31.469  0.76  0.76           O  
ATOM    820  CB  VAL A  56      20.274 -63.773  33.740  0.76  0.76           C  
ATOM    821  CG1 VAL A  56      20.648 -63.227  32.363  0.76  0.76           C  
ATOM    822  CG2 VAL A  56      19.903 -62.584  34.632  0.76  0.76           C  
ATOM    823  H   VAL A  56      19.506 -65.225  35.766  0.76  0.76           H  
ATOM    824  HA  VAL A  56      18.183 -64.298  33.389  0.76  0.76           H  
ATOM    825  HB  VAL A  56      21.161 -64.260  34.164  0.76  0.76           H  
ATOM    826 HG11 VAL A  56      19.801 -62.722  31.890  0.76  0.76           H  
ATOM    827 HG12 VAL A  56      20.983 -64.027  31.705  0.76  0.76           H  
ATOM    828 HG13 VAL A  56      21.467 -62.508  32.440  0.76  0.76           H  
ATOM    829 HG21 VAL A  56      19.083 -62.002  34.198  0.76  0.76           H  
ATOM    830 HG22 VAL A  56      20.759 -61.914  34.763  0.76  0.76           H  
ATOM    831 HG23 VAL A  56      19.585 -62.912  35.622  0.76  0.76           H  
ATOM    832  N   ARG A  57      20.101 -66.993  33.083  0.67  0.67           N  
ATOM    833  CA  ARG A  57      20.238 -68.210  32.292  0.67  0.67           C  
ATOM    834  C   ARG A  57      18.862 -68.887  32.146  0.67  0.67           C  
ATOM    835  O   ARG A  57      18.338 -69.065  31.044  0.67  0.67           O  
ATOM    836  CB  ARG A  57      21.241 -69.181  32.929  0.67  0.67           C  
ATOM    837  CG  ARG A  57      21.419 -70.483  32.137  0.67  0.67           C  
ATOM    838  CD  ARG A  57      22.042 -71.583  32.993  0.67  0.67           C  
ATOM    839  NE  ARG A  57      21.074 -72.128  33.961  0.67  0.67           N  
ATOM    840  CZ  ARG A  57      21.345 -73.179  34.779  0.67  0.67           C  
ATOM    841  NH1 ARG A  57      20.357 -73.642  35.571  0.67  0.67           N  
ATOM    842  NH2 ARG A  57      22.556 -73.781  34.813  0.67  0.67           N1+
ATOM    843  H   ARG A  57      20.574 -66.919  33.990  0.67  0.67           H  
ATOM    844  HA  ARG A  57      20.578 -67.921  31.290  0.67  0.67           H  
ATOM    845  HB2 ARG A  57      20.933 -69.415  33.952  0.67  0.67           H  
ATOM    846  HB3 ARG A  57      22.217 -68.689  33.016  0.67  0.67           H  
ATOM    847  HG2 ARG A  57      22.065 -70.282  31.274  0.67  0.67           H  
ATOM    848  HG3 ARG A  57      20.465 -70.851  31.745  0.67  0.67           H  
ATOM    849  HD2 ARG A  57      22.908 -71.197  33.542  0.67  0.67           H  
ATOM    850  HD3 ARG A  57      22.354 -72.404  32.339  0.67  0.67           H  
ATOM    851  HE  ARG A  57      20.104 -71.783  34.015  0.67  0.67           H  
ATOM    852 HH11 ARG A  57      19.434 -73.187  35.487  0.67  0.67           H  
ATOM    853 HH12 ARG A  57      20.478 -74.428  36.196  0.67  0.67           H  
ATOM    854 HH21 ARG A  57      22.729 -74.590  35.397  0.67  0.67           H  
ATOM    855 HH22 ARG A  57      23.320 -73.453  34.237  0.67  0.67           H  
ATOM    856  N   ASN A  58      18.250 -69.352  33.291  0.75  0.75           N  
ATOM    857  CA  ASN A  58      17.069 -70.208  33.193  0.75  0.75           C  
ATOM    858  C   ASN A  58      15.916 -69.542  32.412  0.75  0.75           C  
ATOM    859  O   ASN A  58      15.128 -70.206  31.728  0.75  0.75           O  
ATOM    860  CB  ASN A  58      16.549 -70.632  34.560  0.75  0.75           C  
ATOM    861  CG  ASN A  58      17.409 -71.678  35.242  0.75  0.75           C  
ATOM    862  OD1 ASN A  58      18.455 -72.162  34.810  0.75  0.75           O  
ATOM    863  ND2 ASN A  58      16.907 -72.060  36.458  0.75  0.75           N  
ATOM    864  H   ASN A  58      18.649 -69.151  34.217  0.75  0.75           H  
ATOM    865  HA  ASN A  58      17.372 -71.086  32.608  0.75  0.75           H  
ATOM    866  HB2 ASN A  58      15.544 -71.064  34.459  0.75  0.75           H  
ATOM    867  HB3 ASN A  58      16.454 -69.767  35.226  0.75  0.75           H  
ATOM    868 HD21 ASN A  58      16.078 -71.651  36.875  0.75  0.75           H  
ATOM    869 HD22 ASN A  58      17.376 -72.782  36.991  0.75  0.75           H  
ATOM    870  N   PHE A  59      15.785 -68.176  32.554  0.74  0.74           N  
ATOM    871  CA  PHE A  59      14.744 -67.453  31.832  0.74  0.74           C  
ATOM    872  C   PHE A  59      15.037 -67.382  30.321  0.74  0.74           C  
ATOM    873  O   PHE A  59      14.137 -67.115  29.524  0.74  0.74           O  
ATOM    874  CB  PHE A  59      14.499 -66.048  32.396  0.74  0.74           C  
ATOM    875  CG  PHE A  59      13.967 -65.980  33.817  0.74  0.74           C  
ATOM    876  CD1 PHE A  59      13.360 -67.063  34.470  0.74  0.74           C  
ATOM    877  CD2 PHE A  59      14.066 -64.762  34.512  0.74  0.74           C  
ATOM    878  CE1 PHE A  59      12.867 -66.928  35.768  0.74  0.74           C  
ATOM    879  CE2 PHE A  59      13.553 -64.624  35.801  0.74  0.74           C  
ATOM    880  CZ  PHE A  59      12.962 -65.711  36.428  0.74  0.74           C  
ATOM    881  H   PHE A  59      16.416 -67.649  33.178  0.74  0.74           H  
ATOM    882  HA  PHE A  59      13.829 -68.049  31.907  0.74  0.74           H  
ATOM    883  HB2 PHE A  59      13.776 -65.525  31.757  0.74  0.74           H  
ATOM    884  HB3 PHE A  59      15.435 -65.477  32.340  0.74  0.74           H  
ATOM    885  HD1 PHE A  59      13.285 -68.039  34.005  0.74  0.74           H  
ATOM    886  HD2 PHE A  59      14.563 -63.910  34.056  0.74  0.74           H  
ATOM    887  HE1 PHE A  59      12.411 -67.770  36.278  0.74  0.74           H  
ATOM    888  HE2 PHE A  59      13.628 -63.676  36.328  0.74  0.74           H  
ATOM    889  HZ  PHE A  59      12.581 -65.618  37.438  0.74  0.74           H  
ATOM    890  N   ALA A  60      16.327 -67.678  29.929  0.75  0.75           N  
ATOM    891  CA  ALA A  60      16.736 -67.770  28.528  0.75  0.75           C  
ATOM    892  C   ALA A  60      16.299 -69.131  27.942  0.75  0.75           C  
ATOM    893  O   ALA A  60      16.192 -69.326  26.733  0.75  0.75           O  
ATOM    894  CB  ALA A  60      18.237 -67.591  28.353  0.75  0.75           C  
ATOM    895  H   ALA A  60      17.039 -67.878  30.639  0.75  0.75           H  
ATOM    896  HA  ALA A  60      16.220 -66.979  27.978  0.75  0.75           H  
ATOM    897  HB1 ALA A  60      18.585 -66.674  28.837  0.75  0.75           H  
ATOM    898  HB2 ALA A  60      18.495 -67.535  27.292  0.75  0.75           H  
ATOM    899  HB3 ALA A  60      18.803 -68.433  28.762  0.75  0.75           H  
ATOM    900  N   VAL A  61      16.100 -70.125  28.886  0.72  0.72           N  
ATOM    901  CA  VAL A  61      15.659 -71.484  28.560  0.72  0.72           C  
ATOM    902  C   VAL A  61      14.123 -71.449  28.540  0.72  0.72           C  
ATOM    903  O   VAL A  61      13.472 -72.020  27.659  0.72  0.72           O  
ATOM    904  CB  VAL A  61      16.199 -72.539  29.546  0.72  0.72           C  
ATOM    905  CG1 VAL A  61      15.727 -73.948  29.165  0.72  0.72           C  
ATOM    906  CG2 VAL A  61      17.731 -72.522  29.594  0.72  0.72           C  
ATOM    907  H   VAL A  61      16.263 -69.868  29.859  0.72  0.72           H  
ATOM    908  HA  VAL A  61      15.994 -71.712  27.540  0.72  0.72           H  
ATOM    909  HB  VAL A  61      15.829 -72.330  30.556  0.72  0.72           H  
ATOM    910 HG11 VAL A  61      16.029 -74.206  28.145  0.72  0.72           H  
ATOM    911 HG12 VAL A  61      14.638 -74.035  29.230  0.72  0.72           H  
ATOM    912 HG13 VAL A  61      16.152 -74.696  29.843  0.72  0.72           H  
ATOM    913 HG21 VAL A  61      18.160 -72.717  28.605  0.72  0.72           H  
ATOM    914 HG22 VAL A  61      18.107 -73.287  30.282  0.72  0.72           H  
ATOM    915 HG23 VAL A  61      18.110 -71.557  29.944  0.72  0.72           H  
ATOM    916  N   ARG A  62      13.501 -70.726  29.546  0.64  0.64           N  
ATOM    917  CA  ARG A  62      12.067 -70.478  29.447  0.64  0.64           C  
ATOM    918  C   ARG A  62      11.785 -69.735  28.120  0.64  0.64           C  
ATOM    919  O   ARG A  62      10.719 -69.875  27.518  0.64  0.64           O  
ATOM    920  CB  ARG A  62      11.485 -69.687  30.625  0.64  0.64           C  
ATOM    921  CG  ARG A  62      11.608 -70.421  31.964  0.64  0.64           C  
ATOM    922  CD  ARG A  62      10.824 -69.736  33.090  0.64  0.64           C  
ATOM    923  NE  ARG A  62      11.259 -70.245  34.399  0.64  0.64           N  
ATOM    924  CZ  ARG A  62      10.685 -69.921  35.598  0.64  0.64           C  
ATOM    925  NH1 ARG A  62      11.269 -70.409  36.708  0.64  0.64           N  
ATOM    926  NH2 ARG A  62       9.569 -69.168  35.668  0.64  0.64           N1+
ATOM    927  H   ARG A  62      14.061 -70.405  30.348  0.64  0.64           H  
ATOM    928  HA  ARG A  62      11.574 -71.456  29.376  0.64  0.64           H  
ATOM    929  HB2 ARG A  62      10.426 -69.490  30.424  0.64  0.64           H  
ATOM    930  HB3 ARG A  62      11.969 -68.706  30.697  0.64  0.64           H  
ATOM    931  HG2 ARG A  62      12.662 -70.485  32.250  0.64  0.64           H  
ATOM    932  HG3 ARG A  62      11.252 -71.454  31.865  0.64  0.64           H  
ATOM    933  HD2 ARG A  62       9.756 -69.939  32.966  0.64  0.64           H  
ATOM    934  HD3 ARG A  62      11.002 -68.656  33.073  0.64  0.64           H  
ATOM    935  HE  ARG A  62      12.058 -70.869  34.428  0.64  0.64           H  
ATOM    936 HH11 ARG A  62      12.098 -70.981  36.671  0.64  0.64           H  
ATOM    937 HH12 ARG A  62      10.990 -70.127  37.660  0.64  0.64           H  
ATOM    938 HH21 ARG A  62       9.080 -68.935  36.597  0.64  0.64           H  
ATOM    939 HH22 ARG A  62       9.055 -68.874  34.855  0.64  0.64           H  
ATOM    940  N   SER A  63      12.764 -68.858  27.690  0.52  0.52           N  
ATOM    941  CA  SER A  63      12.669 -68.138  26.416  0.52  0.52           C  
ATOM    942  C   SER A  63      12.918 -68.959  25.139  0.52  0.52           C  
ATOM    943  O   SER A  63      12.748 -68.449  24.030  0.52  0.52           O  
ATOM    944  CB  SER A  63      13.561 -66.893  26.372  0.52  0.52           C  
ATOM    945  OG  SER A  63      12.772 -65.705  26.549  0.52  0.52           O  
ATOM    946  H   SER A  63      13.553 -68.668  28.313  0.52  0.52           H  
ATOM    947  HA  SER A  63      11.620 -67.830  26.339  0.52  0.52           H  
ATOM    948  HB2 SER A  63      14.108 -66.785  25.429  0.52  0.52           H  
ATOM    949  HB3 SER A  63      14.304 -66.895  27.161  0.52  0.52           H  
ATOM    950  HG  SER A  63      12.465 -65.497  25.617  0.52  0.52           H  
ATOM    951  N   ARG A  64      13.258 -70.281  25.320  0.57  0.57           N  
ATOM    952  CA  ARG A  64      13.110 -71.243  24.231  0.57  0.57           C  
ATOM    953  C   ARG A  64      11.637 -71.716  24.324  0.57  0.57           C  
ATOM    954  O   ARG A  64      10.826 -71.594  23.406  0.57  0.57           O  
ATOM    955  CB  ARG A  64      14.098 -72.420  24.350  0.57  0.57           C  
ATOM    956  CG  ARG A  64      15.292 -72.286  23.396  0.57  0.57           C  
ATOM    957  CD  ARG A  64      16.336 -73.391  23.618  0.57  0.57           C  
ATOM    958  NE  ARG A  64      17.225 -73.521  22.441  0.57  0.57           N  
ATOM    959  CZ  ARG A  64      18.433 -74.151  22.402  0.57  0.57           C  
ATOM    960  NH1 ARG A  64      19.149 -74.151  21.252  0.57  0.57           N  
ATOM    961  NH2 ARG A  64      18.949 -74.780  23.482  0.57  0.57           N1+
ATOM    962  H   ARG A  64      13.561 -70.588  26.245  0.57  0.57           H  
ATOM    963  HA  ARG A  64      13.222 -70.733  23.267  0.57  0.57           H  
ATOM    964  HB2 ARG A  64      13.587 -73.362  24.114  0.57  0.57           H  
ATOM    965  HB3 ARG A  64      14.473 -72.515  25.375  0.57  0.57           H  
ATOM    966  HG2 ARG A  64      15.774 -71.308  23.521  0.57  0.57           H  
ATOM    967  HG3 ARG A  64      14.925 -72.326  22.363  0.57  0.57           H  
ATOM    968  HD2 ARG A  64      15.845 -74.359  23.758  0.57  0.57           H  
ATOM    969  HD3 ARG A  64      16.940 -73.149  24.499  0.57  0.57           H  
ATOM    970  HE  ARG A  64      16.928 -73.083  21.577  0.57  0.57           H  
ATOM    971 HH11 ARG A  64      18.800 -73.720  20.403  0.57  0.57           H  
ATOM    972 HH12 ARG A  64      20.067 -74.575  21.197  0.57  0.57           H  
ATOM    973 HH21 ARG A  64      19.851 -75.239  23.433  0.57  0.57           H  
ATOM    974 HH22 ARG A  64      18.460 -74.784  24.368  0.57  0.57           H  
ATOM    975  N   ARG A  65      11.320 -72.316  25.531  0.51  0.51           N  
ATOM    976  CA  ARG A  65      10.127 -73.144  25.696  0.51  0.51           C  
ATOM    977  C   ARG A  65       8.785 -72.389  25.694  0.51  0.51           C  
ATOM    978  O   ARG A  65       7.720 -72.996  25.584  0.51  0.51           O  
ATOM    979  CB  ARG A  65      10.256 -74.015  26.956  0.51  0.51           C  
ATOM    980  CG  ARG A  65      11.426 -74.996  26.829  0.51  0.51           C  
ATOM    981  CD  ARG A  65      11.580 -75.907  28.042  0.51  0.51           C  
ATOM    982  NE  ARG A  65      12.762 -76.768  27.856  0.51  0.51           N  
ATOM    983  CZ  ARG A  65      12.998 -77.917  28.531  0.51  0.51           C  
ATOM    984  NH1 ARG A  65      14.068 -78.671  28.185  0.51  0.51           N  
ATOM    985  NH2 ARG A  65      12.203 -78.341  29.534  0.51  0.51           N1+
ATOM    986  H   ARG A  65      11.973 -72.208  26.312  0.51  0.51           H  
ATOM    987  HA  ARG A  65      10.085 -73.795  24.812  0.51  0.51           H  
ATOM    988  HB2 ARG A  65       9.329 -74.578  27.119  0.51  0.51           H  
ATOM    989  HB3 ARG A  65      10.399 -73.379  27.838  0.51  0.51           H  
ATOM    990  HG2 ARG A  65      12.366 -74.450  26.684  0.51  0.51           H  
ATOM    991  HG3 ARG A  65      11.292 -75.616  25.933  0.51  0.51           H  
ATOM    992  HD2 ARG A  65      10.690 -76.537  28.144  0.51  0.51           H  
ATOM    993  HD3 ARG A  65      11.732 -75.315  28.950  0.51  0.51           H  
ATOM    994  HE  ARG A  65      13.391 -76.554  27.091  0.51  0.51           H  
ATOM    995 HH11 ARG A  65      14.693 -78.390  27.439  0.51  0.51           H  
ATOM    996 HH12 ARG A  65      14.283 -79.532  28.676  0.51  0.51           H  
ATOM    997 HH21 ARG A  65      12.355 -79.226  30.005  0.51  0.51           H  
ATOM    998 HH22 ARG A  65      11.436 -77.763  29.857  0.51  0.51           H  
ATOM    999  N   LYS A  66       8.856 -71.026  25.882  0.54  0.54           N  
ATOM   1000  CA  LYS A  66       7.685 -70.164  25.761  0.54  0.54           C  
ATOM   1001  C   LYS A  66       7.433 -69.690  24.307  0.54  0.54           C  
ATOM   1002  O   LYS A  66       6.467 -68.972  24.040  0.54  0.54           O  
ATOM   1003  CB  LYS A  66       7.760 -68.966  26.723  0.54  0.54           C  
ATOM   1004  CG  LYS A  66       7.510 -69.340  28.193  0.54  0.54           C  
ATOM   1005  CD  LYS A  66       7.790 -68.146  29.121  0.54  0.54           C  
ATOM   1006  CE  LYS A  66       7.546 -68.447  30.598  0.54  0.54           C  
ATOM   1007  NZ  LYS A  66       6.098 -68.439  30.898  0.54  0.54           N1+
ATOM   1008  H   LYS A  66       9.761 -70.613  26.131  0.54  0.54           H  
ATOM   1009  HA  LYS A  66       6.800 -70.762  26.016  0.54  0.54           H  
ATOM   1010  HB2 LYS A  66       7.019 -68.209  26.438  0.54  0.54           H  
ATOM   1011  HB3 LYS A  66       8.742 -68.491  26.632  0.54  0.54           H  
ATOM   1012  HG2 LYS A  66       8.152 -70.180  28.484  0.54  0.54           H  
ATOM   1013  HG3 LYS A  66       6.472 -69.674  28.306  0.54  0.54           H  
ATOM   1014  HD2 LYS A  66       7.193 -67.281  28.809  0.54  0.54           H  
ATOM   1015  HD3 LYS A  66       8.843 -67.861  29.003  0.54  0.54           H  
ATOM   1016  HE2 LYS A  66       7.995 -67.679  31.234  0.54  0.54           H  
ATOM   1017  HE3 LYS A  66       7.931 -69.428  30.889  0.54  0.54           H  
ATOM   1018  HZ1 LYS A  66       5.686 -67.502  30.788  0.54  0.54           H  
ATOM   1019  HZ2 LYS A  66       5.927 -68.716  31.874  0.54  0.54           H  
ATOM   1020  HZ3 LYS A  66       5.566 -69.091  30.306  0.54  0.54           H  
ATOM   1021  N   GLY A  67       8.300 -70.145  23.334  0.53  0.53           N  
ATOM   1022  CA  GLY A  67       8.061 -69.908  21.919  0.53  0.53           C  
ATOM   1023  C   GLY A  67       8.627 -68.571  21.442  0.53  0.53           C  
ATOM   1024  O   GLY A  67       8.307 -67.480  21.918  0.53  0.53           O  
ATOM   1025  H   GLY A  67       9.138 -70.673  23.594  0.53  0.53           H  
ATOM   1026  HA2 GLY A  67       6.985 -69.913  21.717  0.53  0.53           H  
ATOM   1027  HA3 GLY A  67       8.517 -70.740  21.374  0.53  0.53           H  
ATOM   1028  N   LEU A  68       9.540 -68.666  20.408  0.48  0.48           N  
ATOM   1029  CA  LEU A  68      10.366 -67.524  20.005  0.48  0.48           C  
ATOM   1030  C   LEU A  68       9.566 -66.313  19.476  0.48  0.48           C  
ATOM   1031  O   LEU A  68      10.074 -65.196  19.383  0.48  0.48           O  
ATOM   1032  CB  LEU A  68      11.392 -67.939  18.937  0.48  0.48           C  
ATOM   1033  CG  LEU A  68      12.450 -68.954  19.420  0.48  0.48           C  
ATOM   1034  CD1 LEU A  68      13.253 -69.476  18.225  0.48  0.48           C  
ATOM   1035  CD2 LEU A  68      13.406 -68.345  20.447  0.48  0.48           C  
ATOM   1036  H   LEU A  68       9.694 -69.563  19.957  0.48  0.48           H  
ATOM   1037  HA  LEU A  68      10.866 -67.171  20.914  0.48  0.48           H  
ATOM   1038  HB2 LEU A  68      11.906 -67.048  18.552  0.48  0.48           H  
ATOM   1039  HB3 LEU A  68      10.850 -68.367  18.082  0.48  0.48           H  
ATOM   1040  HG  LEU A  68      11.951 -69.813  19.883  0.48  0.48           H  
ATOM   1041 HD11 LEU A  68      13.780 -68.663  17.714  0.48  0.48           H  
ATOM   1042 HD12 LEU A  68      12.594 -69.964  17.498  0.48  0.48           H  
ATOM   1043 HD13 LEU A  68      13.996 -70.213  18.547  0.48  0.48           H  
ATOM   1044 HD21 LEU A  68      13.939 -67.487  20.026  0.48  0.48           H  
ATOM   1045 HD22 LEU A  68      14.153 -69.081  20.766  0.48  0.48           H  
ATOM   1046 HD23 LEU A  68      12.875 -68.012  21.342  0.48  0.48           H  
ATOM   1047  N   GLY A  69       8.277 -66.582  19.068  0.33  0.33           N  
ATOM   1048  CA  GLY A  69       7.396 -65.526  18.597  0.33  0.33           C  
ATOM   1049  C   GLY A  69       6.844 -64.668  19.746  0.33  0.33           C  
ATOM   1050  O   GLY A  69       6.385 -63.544  19.550  0.33  0.33           O  
ATOM   1051  H   GLY A  69       7.944 -67.540  19.107  0.33  0.33           H  
ATOM   1052  HA2 GLY A  69       6.556 -65.997  18.078  0.33  0.33           H  
ATOM   1053  HA3 GLY A  69       7.946 -64.880  17.907  0.33  0.33           H  
ATOM   1054  N   ALA A  70       6.775 -65.307  20.968  0.35  0.35           N  
ATOM   1055  CA  ALA A  70       6.188 -64.700  22.157  0.35  0.35           C  
ATOM   1056  C   ALA A  70       7.220 -64.415  23.258  0.35  0.35           C  
ATOM   1057  O   ALA A  70       6.953 -63.684  24.216  0.35  0.35           O  
ATOM   1058  CB  ALA A  70       5.099 -65.610  22.713  0.35  0.35           C  
ATOM   1059  H   ALA A  70       7.151 -66.255  21.042  0.35  0.35           H  
ATOM   1060  HA  ALA A  70       5.746 -63.735  21.884  0.35  0.35           H  
ATOM   1061  HB1 ALA A  70       4.323 -65.794  21.962  0.35  0.35           H  
ATOM   1062  HB2 ALA A  70       4.624 -65.165  23.593  0.35  0.35           H  
ATOM   1063  HB3 ALA A  70       5.509 -66.581  23.012  0.35  0.35           H  
ATOM   1064  N   ALA A  71       8.396 -65.132  23.183  0.39  0.39           N  
ATOM   1065  CA  ALA A  71       9.434 -65.071  24.206  0.39  0.39           C  
ATOM   1066  C   ALA A  71      10.863 -65.018  23.635  0.39  0.39           C  
ATOM   1067  O   ALA A  71      11.839 -65.411  24.278  0.39  0.39           O  
ATOM   1068  CB  ALA A  71       9.257 -66.271  25.120  0.39  0.39           C  
ATOM   1069  H   ALA A  71       8.526 -65.805  22.418  0.39  0.39           H  
ATOM   1070  HA  ALA A  71       9.302 -64.152  24.790  0.39  0.39           H  
ATOM   1071  HB1 ALA A  71       8.259 -66.268  25.569  0.39  0.39           H  
ATOM   1072  HB2 ALA A  71       9.988 -66.280  25.925  0.39  0.39           H  
ATOM   1073  HB3 ALA A  71       9.376 -67.208  24.564  0.39  0.39           H  
ATOM   1074  N   SER A  72      10.966 -64.320  22.450  0.69  0.69           N  
ATOM   1075  CA  SER A  72      12.172 -64.223  21.623  0.69  0.69           C  
ATOM   1076  C   SER A  72      13.467 -64.037  22.427  0.69  0.69           C  
ATOM   1077  O   SER A  72      13.667 -63.091  23.189  0.69  0.69           O  
ATOM   1078  CB  SER A  72      12.073 -63.038  20.649  0.69  0.69           C  
ATOM   1079  OG  SER A  72      13.265 -62.882  19.875  0.69  0.69           O  
ATOM   1080  H   SER A  72      10.108 -63.910  22.090  0.69  0.69           H  
ATOM   1081  HA  SER A  72      12.235 -65.154  21.051  0.69  0.69           H  
ATOM   1082  HB2 SER A  72      11.891 -62.107  21.193  0.69  0.69           H  
ATOM   1083  HB3 SER A  72      11.233 -63.167  19.962  0.69  0.69           H  
ATOM   1084  HG  SER A  72      13.019 -62.344  19.097  0.69  0.69           H  
ATOM   1085  N   LEU A  73      14.400 -65.030  22.167  0.71  0.71           N  
ATOM   1086  CA  LEU A  73      15.657 -65.140  22.890  0.71  0.71           C  
ATOM   1087  C   LEU A  73      16.516 -63.904  22.631  0.71  0.71           C  
ATOM   1088  O   LEU A  73      16.906 -63.217  23.576  0.71  0.71           O  
ATOM   1089  CB  LEU A  73      16.381 -66.435  22.496  0.71  0.71           C  
ATOM   1090  CG  LEU A  73      17.770 -66.634  23.132  0.71  0.71           C  
ATOM   1091  CD1 LEU A  73      17.729 -66.591  24.657  0.71  0.71           C  
ATOM   1092  CD2 LEU A  73      18.362 -67.967  22.667  0.71  0.71           C  
ATOM   1093  H   LEU A  73      14.179 -65.742  21.481  0.71  0.71           H  
ATOM   1094  HA  LEU A  73      15.402 -65.153  23.956  0.71  0.71           H  
ATOM   1095  HB2 LEU A  73      16.491 -66.473  21.403  0.71  0.71           H  
ATOM   1096  HB3 LEU A  73      15.737 -67.286  22.758  0.71  0.71           H  
ATOM   1097  HG  LEU A  73      18.441 -65.838  22.786  0.71  0.71           H  
ATOM   1098 HD11 LEU A  73      17.029 -67.332  25.054  0.71  0.71           H  
ATOM   1099 HD12 LEU A  73      17.427 -65.607  25.027  0.71  0.71           H  
ATOM   1100 HD13 LEU A  73      18.721 -66.799  25.071  0.71  0.71           H  
ATOM   1101 HD21 LEU A  73      17.746 -68.812  22.994  0.71  0.71           H  
ATOM   1102 HD22 LEU A  73      19.371 -68.107  23.071  0.71  0.71           H  
ATOM   1103 HD23 LEU A  73      18.434 -68.002  21.575  0.71  0.71           H  
ATOM   1104  N   ALA A  74      16.835 -63.609  21.321  0.74  0.74           N  
ATOM   1105  CA  ALA A  74      17.757 -62.515  21.022  0.74  0.74           C  
ATOM   1106  C   ALA A  74      17.180 -61.182  21.518  0.74  0.74           C  
ATOM   1107  O   ALA A  74      17.897 -60.277  21.952  0.74  0.74           O  
ATOM   1108  CB  ALA A  74      18.032 -62.433  19.528  0.74  0.74           C  
ATOM   1109  H   ALA A  74      16.440 -64.161  20.566  0.74  0.74           H  
ATOM   1110  HA  ALA A  74      18.687 -62.708  21.569  0.74  0.74           H  
ATOM   1111  HB1 ALA A  74      18.474 -63.366  19.162  0.74  0.74           H  
ATOM   1112  HB2 ALA A  74      18.721 -61.613  19.302  0.74  0.74           H  
ATOM   1113  HB3 ALA A  74      17.110 -62.258  18.961  0.74  0.74           H  
ATOM   1114  N   LEU A  75      15.805 -61.056  21.379  0.73  0.73           N  
ATOM   1115  CA  LEU A  75      15.151 -59.810  21.745  0.73  0.73           C  
ATOM   1116  C   LEU A  75      15.204 -59.688  23.270  0.73  0.73           C  
ATOM   1117  O   LEU A  75      15.613 -58.644  23.795  0.73  0.73           O  
ATOM   1118  CB  LEU A  75      13.713 -59.741  21.232  0.73  0.73           C  
ATOM   1119  CG  LEU A  75      13.062 -58.346  21.338  0.73  0.73           C  
ATOM   1120  CD1 LEU A  75      13.744 -57.314  20.439  0.73  0.73           C  
ATOM   1121  CD2 LEU A  75      11.579 -58.444  20.967  0.73  0.73           C  
ATOM   1122  H   LEU A  75      15.258 -61.843  21.030  0.73  0.73           H  
ATOM   1123  HA  LEU A  75      15.757 -59.003  21.321  0.73  0.73           H  
ATOM   1124  HB2 LEU A  75      13.102 -60.448  21.801  0.73  0.73           H  
ATOM   1125  HB3 LEU A  75      13.683 -60.070  20.185  0.73  0.73           H  
ATOM   1126  HG  LEU A  75      13.123 -57.995  22.375  0.73  0.73           H  
ATOM   1127 HD11 LEU A  75      13.766 -57.648  19.396  0.73  0.73           H  
ATOM   1128 HD12 LEU A  75      14.773 -57.122  20.757  0.73  0.73           H  
ATOM   1129 HD13 LEU A  75      13.213 -56.357  20.474  0.73  0.73           H  
ATOM   1130 HD21 LEU A  75      11.448 -58.815  19.945  0.73  0.73           H  
ATOM   1131 HD22 LEU A  75      11.098 -57.463  21.034  0.73  0.73           H  
ATOM   1132 HD23 LEU A  75      11.052 -59.122  21.645  0.73  0.73           H  
ATOM   1133  N   ARG A  76      14.754 -60.774  24.005  0.70  0.70           N  
ATOM   1134  CA  ARG A  76      14.763 -60.699  25.459  0.70  0.70           C  
ATOM   1135  C   ARG A  76      16.206 -60.634  25.986  0.70  0.70           C  
ATOM   1136  O   ARG A  76      16.481 -60.039  27.033  0.70  0.70           O  
ATOM   1137  CB  ARG A  76      14.055 -61.879  26.130  0.70  0.70           C  
ATOM   1138  CG  ARG A  76      13.737 -61.566  27.603  0.70  0.70           C  
ATOM   1139  CD  ARG A  76      13.778 -62.806  28.481  0.70  0.70           C  
ATOM   1140  NE  ARG A  76      12.757 -63.784  28.120  0.70  0.70           N  
ATOM   1141  CZ  ARG A  76      11.422 -63.631  28.271  0.70  0.70           C  
ATOM   1142  NH1 ARG A  76      10.618 -64.625  27.849  0.70  0.70           N  
ATOM   1143  NH2 ARG A  76      10.858 -62.522  28.791  0.70  0.70           N1+
ATOM   1144  H   ARG A  76      14.408 -61.636  23.552  0.70  0.70           H  
ATOM   1145  HA  ARG A  76      14.268 -59.757  25.729  0.70  0.70           H  
ATOM   1146  HB2 ARG A  76      14.677 -62.779  26.049  0.70  0.70           H  
ATOM   1147  HB3 ARG A  76      13.113 -62.101  25.614  0.70  0.70           H  
ATOM   1148  HG2 ARG A  76      12.758 -61.080  27.650  0.70  0.70           H  
ATOM   1149  HG3 ARG A  76      14.444 -60.848  28.024  0.70  0.70           H  
ATOM   1150  HD2 ARG A  76      13.665 -62.549  29.536  0.70  0.70           H  
ATOM   1151  HD3 ARG A  76      14.747 -63.306  28.382  0.70  0.70           H  
ATOM   1152  HE  ARG A  76      13.028 -64.648  27.605  0.70  0.70           H  
ATOM   1153 HH11 ARG A  76      11.076 -65.456  27.471  0.70  0.70           H  
ATOM   1154 HH12 ARG A  76       9.613 -64.525  27.827  0.70  0.70           H  
ATOM   1155 HH21 ARG A  76       9.894 -62.284  28.482  0.70  0.70           H  
ATOM   1156 HH22 ARG A  76      11.403 -61.809  29.256  0.70  0.70           H  
ATOM   1157  N   LEU A  77      17.156 -61.349  25.293  0.76  0.76           N  
ATOM   1158  CA  LEU A  77      18.563 -61.278  25.679  0.76  0.76           C  
ATOM   1159  C   LEU A  77      19.019 -59.816  25.582  0.76  0.76           C  
ATOM   1160  O   LEU A  77      19.734 -59.329  26.461  0.76  0.76           O  
ATOM   1161  CB  LEU A  77      19.446 -62.192  24.823  0.76  0.76           C  
ATOM   1162  CG  LEU A  77      20.942 -62.203  25.199  0.76  0.76           C  
ATOM   1163  CD1 LEU A  77      21.181 -62.668  26.635  0.76  0.76           C  
ATOM   1164  CD2 LEU A  77      21.706 -63.111  24.230  0.76  0.76           C  
ATOM   1165  H   LEU A  77      16.879 -61.966  24.512  0.76  0.76           H  
ATOM   1166  HA  LEU A  77      18.608 -61.578  26.731  0.76  0.76           H  
ATOM   1167  HB2 LEU A  77      19.356 -61.897  23.771  0.76  0.76           H  
ATOM   1168  HB3 LEU A  77      19.064 -63.218  24.892  0.76  0.76           H  
ATOM   1169  HG  LEU A  77      21.349 -61.191  25.091  0.76  0.76           H  
ATOM   1170 HD11 LEU A  77      20.726 -63.647  26.819  0.76  0.76           H  
ATOM   1171 HD12 LEU A  77      20.771 -61.958  27.360  0.76  0.76           H  
ATOM   1172 HD13 LEU A  77      22.254 -62.751  26.836  0.76  0.76           H  
ATOM   1173 HD21 LEU A  77      21.355 -64.146  24.294  0.76  0.76           H  
ATOM   1174 HD22 LEU A  77      22.779 -63.101  24.453  0.76  0.76           H  
ATOM   1175 HD23 LEU A  77      21.578 -62.772  23.196  0.76  0.76           H  
ATOM   1176  N   SER A  78      18.616 -59.112  24.458  0.78  0.78           N  
ATOM   1177  CA  SER A  78      18.977 -57.703  24.329  0.78  0.78           C  
ATOM   1178  C   SER A  78      18.435 -56.891  25.517  0.78  0.78           C  
ATOM   1179  O   SER A  78      19.071 -55.945  25.989  0.78  0.78           O  
ATOM   1180  CB  SER A  78      18.496 -57.066  23.016  0.78  0.78           C  
ATOM   1181  OG  SER A  78      17.101 -56.718  23.023  0.78  0.78           O  
ATOM   1182  H   SER A  78      18.121 -59.592  23.698  0.78  0.78           H  
ATOM   1183  HA  SER A  78      20.073 -57.667  24.366  0.78  0.78           H  
ATOM   1184  HB2 SER A  78      18.682 -57.720  22.159  0.78  0.78           H  
ATOM   1185  HB3 SER A  78      19.041 -56.131  22.845  0.78  0.78           H  
ATOM   1186  HG  SER A  78      16.601 -57.537  23.270  0.78  0.78           H  
ATOM   1187  N   ALA A  79      17.160 -57.230  25.940  0.85  0.85           N  
ATOM   1188  CA  ALA A  79      16.508 -56.475  27.002  0.85  0.85           C  
ATOM   1189  C   ALA A  79      17.201 -56.782  28.336  0.85  0.85           C  
ATOM   1190  O   ALA A  79      17.512 -55.889  29.127  0.85  0.85           O  
ATOM   1191  CB  ALA A  79      15.024 -56.801  27.074  0.85  0.85           C  
ATOM   1192  H   ALA A  79      16.673 -58.005  25.488  0.85  0.85           H  
ATOM   1193  HA  ALA A  79      16.649 -55.409  26.792  0.85  0.85           H  
ATOM   1194  HB1 ALA A  79      14.546 -56.677  26.098  0.85  0.85           H  
ATOM   1195  HB2 ALA A  79      14.522 -56.141  27.785  0.85  0.85           H  
ATOM   1196  HB3 ALA A  79      14.846 -57.831  27.399  0.85  0.85           H  
ATOM   1197  N   LEU A  80      17.416 -58.130  28.590  0.80  0.80           N  
ATOM   1198  CA  LEU A  80      18.060 -58.581  29.823  0.80  0.80           C  
ATOM   1199  C   LEU A  80      19.432 -57.914  29.947  0.80  0.80           C  
ATOM   1200  O   LEU A  80      19.815 -57.434  31.016  0.80  0.80           O  
ATOM   1201  CB  LEU A  80      18.260 -60.105  29.854  0.80  0.80           C  
ATOM   1202  CG  LEU A  80      17.002 -60.902  30.243  0.80  0.80           C  
ATOM   1203  CD1 LEU A  80      17.188 -62.378  29.884  0.80  0.80           C  
ATOM   1204  CD2 LEU A  80      16.697 -60.775  31.735  0.80  0.80           C  
ATOM   1205  H   LEU A  80      17.091 -58.826  27.901  0.80  0.80           H  
ATOM   1206  HA  LEU A  80      17.447 -58.227  30.658  0.80  0.80           H  
ATOM   1207  HB2 LEU A  80      19.065 -60.358  30.558  0.80  0.80           H  
ATOM   1208  HB3 LEU A  80      18.613 -60.438  28.870  0.80  0.80           H  
ATOM   1209  HG  LEU A  80      16.140 -60.523  29.683  0.80  0.80           H  
ATOM   1210 HD11 LEU A  80      18.076 -62.799  30.365  0.80  0.80           H  
ATOM   1211 HD12 LEU A  80      17.301 -62.503  28.802  0.80  0.80           H  
ATOM   1212 HD13 LEU A  80      16.325 -62.971  30.201  0.80  0.80           H  
ATOM   1213 HD21 LEU A  80      17.551 -61.084  32.346  0.80  0.80           H  
ATOM   1214 HD22 LEU A  80      15.846 -61.408  32.008  0.80  0.80           H  
ATOM   1215 HD23 LEU A  80      16.442 -59.746  32.001  0.80  0.80           H  
ATOM   1216  N   ARG A  81      20.219 -57.948  28.811  0.72  0.72           N  
ATOM   1217  CA  ARG A  81      21.552 -57.366  28.816  0.72  0.72           C  
ATOM   1218  C   ARG A  81      21.450 -55.849  29.060  0.72  0.72           C  
ATOM   1219  O   ARG A  81      22.162 -55.301  29.901  0.72  0.72           O  
ATOM   1220  CB  ARG A  81      22.290 -57.650  27.500  0.72  0.72           C  
ATOM   1221  CG  ARG A  81      22.984 -59.019  27.493  0.72  0.72           C  
ATOM   1222  CD  ARG A  81      24.480 -58.975  27.813  0.72  0.72           C  
ATOM   1223  NE  ARG A  81      24.781 -58.547  29.180  0.72  0.72           N  
ATOM   1224  CZ  ARG A  81      25.025 -57.275  29.588  0.72  0.72           C  
ATOM   1225  NH1 ARG A  81      25.011 -56.229  28.742  0.72  0.72           N  
ATOM   1226  NH2 ARG A  81      25.247 -57.039  30.897  0.72  0.72           N1+
ATOM   1227  H   ARG A  81      19.861 -58.399  27.957  0.72  0.72           H  
ATOM   1228  HA  ARG A  81      22.093 -57.789  29.672  0.72  0.72           H  
ATOM   1229  HB2 ARG A  81      23.008 -56.860  27.269  0.72  0.72           H  
ATOM   1230  HB3 ARG A  81      21.574 -57.616  26.670  0.72  0.72           H  
ATOM   1231  HG2 ARG A  81      22.882 -59.444  26.487  0.72  0.72           H  
ATOM   1232  HG3 ARG A  81      22.479 -59.713  28.176  0.72  0.72           H  
ATOM   1233  HD2 ARG A  81      25.032 -58.355  27.099  0.72  0.72           H  
ATOM   1234  HD3 ARG A  81      24.882 -59.987  27.712  0.72  0.72           H  
ATOM   1235  HE  ARG A  81      24.883 -59.253  29.932  0.72  0.72           H  
ATOM   1236 HH11 ARG A  81      24.941 -56.300  27.743  0.72  0.72           H  
ATOM   1237 HH12 ARG A  81      25.028 -55.229  29.129  0.72  0.72           H  
ATOM   1238 HH21 ARG A  81      25.370 -56.050  31.264  0.72  0.72           H  
ATOM   1239 HH22 ARG A  81      25.296 -57.793  31.569  0.72  0.72           H  
ATOM   1240  N   SER A  82      20.589 -55.158  28.233  0.81  0.81           N  
ATOM   1241  CA  SER A  82      20.568 -53.696  28.232  0.81  0.81           C  
ATOM   1242  C   SER A  82      20.041 -53.146  29.563  0.81  0.81           C  
ATOM   1243  O   SER A  82      20.470 -52.102  30.057  0.81  0.81           O  
ATOM   1244  CB  SER A  82      19.712 -53.141  27.094  0.81  0.81           C  
ATOM   1245  OG  SER A  82      20.133 -53.669  25.839  0.81  0.81           O  
ATOM   1246  H   SER A  82      19.987 -55.679  27.593  0.81  0.81           H  
ATOM   1247  HA  SER A  82      21.608 -53.370  28.113  0.81  0.81           H  
ATOM   1248  HB2 SER A  82      19.814 -52.053  27.044  0.81  0.81           H  
ATOM   1249  HB3 SER A  82      18.648 -53.371  27.227  0.81  0.81           H  
ATOM   1250  HG  SER A  82      19.733 -54.571  25.771  0.81  0.81           H  
ATOM   1251  N   PHE A  83      18.976 -53.854  30.103  0.81  0.81           N  
ATOM   1252  CA  PHE A  83      18.333 -53.402  31.327  0.81  0.81           C  
ATOM   1253  C   PHE A  83      19.298 -53.666  32.477  0.81  0.81           C  
ATOM   1254  O   PHE A  83      19.537 -52.786  33.310  0.81  0.81           O  
ATOM   1255  CB  PHE A  83      16.988 -54.088  31.578  0.81  0.81           C  
ATOM   1256  CG  PHE A  83      16.256 -53.556  32.789  0.81  0.81           C  
ATOM   1257  CD1 PHE A  83      16.212 -54.298  33.974  0.81  0.81           C  
ATOM   1258  CD2 PHE A  83      15.623 -52.308  32.754  0.81  0.81           C  
ATOM   1259  CE1 PHE A  83      15.517 -53.817  35.084  0.81  0.81           C  
ATOM   1260  CE2 PHE A  83      14.937 -51.821  33.867  0.81  0.81           C  
ATOM   1261  CZ  PHE A  83      14.876 -52.582  35.030  0.81  0.81           C  
ATOM   1262  H   PHE A  83      18.622 -54.701  29.633  0.81  0.81           H  
ATOM   1263  HA  PHE A  83      18.200 -52.316  31.248  0.81  0.81           H  
ATOM   1264  HB2 PHE A  83      17.124 -55.172  31.684  0.81  0.81           H  
ATOM   1265  HB3 PHE A  83      16.340 -53.955  30.702  0.81  0.81           H  
ATOM   1266  HD1 PHE A  83      16.731 -55.250  34.045  0.81  0.81           H  
ATOM   1267  HD2 PHE A  83      15.667 -51.702  31.858  0.81  0.81           H  
ATOM   1268  HE1 PHE A  83      15.496 -54.406  35.996  0.81  0.81           H  
ATOM   1269  HE2 PHE A  83      14.462 -50.844  33.833  0.81  0.81           H  
ATOM   1270  HZ  PHE A  83      14.344 -52.201  35.895  0.81  0.81           H  
ATOM   1271  N   PHE A  84      19.865 -54.923  32.587  0.77  0.77           N  
ATOM   1272  CA  PHE A  84      20.609 -55.236  33.812  0.77  0.77           C  
ATOM   1273  C   PHE A  84      21.977 -54.540  33.937  0.77  0.77           C  
ATOM   1274  O   PHE A  84      22.620 -54.564  34.988  0.77  0.77           O  
ATOM   1275  CB  PHE A  84      20.728 -56.739  34.102  0.77  0.77           C  
ATOM   1276  CG  PHE A  84      19.484 -57.217  34.816  0.77  0.77           C  
ATOM   1277  CD1 PHE A  84      19.358 -56.993  36.196  0.77  0.77           C  
ATOM   1278  CD2 PHE A  84      18.401 -57.752  34.106  0.77  0.77           C  
ATOM   1279  CE1 PHE A  84      18.153 -57.255  36.840  0.77  0.77           C  
ATOM   1280  CE2 PHE A  84      17.199 -58.016  34.759  0.77  0.77           C  
ATOM   1281  CZ  PHE A  84      17.070 -57.747  36.119  0.77  0.77           C  
ATOM   1282  H   PHE A  84      19.763 -55.625  31.846  0.77  0.77           H  
ATOM   1283  HA  PHE A  84      20.032 -54.773  34.624  0.77  0.77           H  
ATOM   1284  HB2 PHE A  84      21.592 -56.958  34.742  0.77  0.77           H  
ATOM   1285  HB3 PHE A  84      20.891 -57.313  33.187  0.77  0.77           H  
ATOM   1286  HD1 PHE A  84      20.181 -56.567  36.768  0.77  0.77           H  
ATOM   1287  HD2 PHE A  84      18.471 -57.925  33.037  0.77  0.77           H  
ATOM   1288  HE1 PHE A  84      18.056 -57.055  37.902  0.77  0.77           H  
ATOM   1289  HE2 PHE A  84      16.349 -58.404  34.207  0.77  0.77           H  
ATOM   1290  HZ  PHE A  84      16.123 -57.921  36.623  0.77  0.77           H  
ATOM   1291  N   ASP A  85      22.399 -53.848  32.823  0.75  0.75           N  
ATOM   1292  CA  ASP A  85      23.541 -52.939  32.868  0.75  0.75           C  
ATOM   1293  C   ASP A  85      23.123 -51.576  33.468  0.75  0.75           C  
ATOM   1294  O   ASP A  85      23.953 -50.754  33.874  0.75  0.75           O  
ATOM   1295  CB  ASP A  85      24.153 -52.743  31.482  0.75  0.75           C  
ATOM   1296  CG  ASP A  85      24.878 -53.958  30.946  0.75  0.75           C  
ATOM   1297  OD1 ASP A  85      24.967 -54.085  29.684  0.75  0.75           O  
ATOM   1298  OD2 ASP A  85      25.330 -54.825  31.761  0.75  0.75           O1-
ATOM   1299  H   ASP A  85      21.897 -53.988  31.948  0.75  0.75           H  
ATOM   1300  HA  ASP A  85      24.279 -53.351  33.565  0.75  0.75           H  
ATOM   1301  HB2 ASP A  85      24.884 -51.925  31.508  0.75  0.75           H  
ATOM   1302  HB3 ASP A  85      23.375 -52.447  30.766  0.75  0.75           H  
ATOM   1303  N   TRP A  86      21.770 -51.287  33.448  0.78  0.78           N  
ATOM   1304  CA  TRP A  86      21.254 -49.947  33.751  0.78  0.78           C  
ATOM   1305  C   TRP A  86      21.406 -49.653  35.251  0.78  0.78           C  
ATOM   1306  O   TRP A  86      21.617 -48.505  35.658  0.78  0.78           O  
ATOM   1307  CB  TRP A  86      19.790 -49.784  33.331  0.78  0.78           C  
ATOM   1308  CG  TRP A  86      19.196 -48.434  33.617  0.78  0.78           C  
ATOM   1309  CD1 TRP A  86      19.573 -47.220  33.077  0.78  0.78           C  
ATOM   1310  CD2 TRP A  86      18.120 -48.165  34.525  0.78  0.78           C  
ATOM   1311  NE1 TRP A  86      18.769 -46.246  33.607  0.78  0.78           N  
ATOM   1312  CE2 TRP A  86      17.864 -46.795  34.485  0.78  0.78           C  
ATOM   1313  CE3 TRP A  86      17.343 -48.968  35.382  0.78  0.78           C  
ATOM   1314  CZ2 TRP A  86      16.860 -46.188  35.252  0.78  0.78           C  
ATOM   1315  CZ3 TRP A  86      16.361 -48.376  36.177  0.78  0.78           C  
ATOM   1316  CH2 TRP A  86      16.116 -47.006  36.108  0.78  0.78           C  
ATOM   1317  H   TRP A  86      21.101 -52.027  33.204  0.78  0.78           H  
ATOM   1318  HA  TRP A  86      21.887 -49.231  33.213  0.78  0.78           H  
ATOM   1319  HB2 TRP A  86      19.176 -50.533  33.840  0.78  0.78           H  
ATOM   1320  HB3 TRP A  86      19.694 -49.989  32.257  0.78  0.78           H  
ATOM   1321  HD1 TRP A  86      20.355 -46.978  32.369  0.78  0.78           H  
ATOM   1322  HE1 TRP A  86      18.824 -45.262  33.393  0.78  0.78           H  
ATOM   1323  HE3 TRP A  86      17.516 -50.038  35.453  0.78  0.78           H  
ATOM   1324  HZ2 TRP A  86      16.676 -45.121  35.200  0.78  0.78           H  
ATOM   1325  HZ3 TRP A  86      15.795 -49.001  36.862  0.78  0.78           H  
ATOM   1326  HH2 TRP A  86      15.344 -46.578  36.744  0.78  0.78           H  
ATOM   1327  N   LEU A  87      21.219 -50.742  36.078  0.77  0.77           N  
ATOM   1328  CA  LEU A  87      21.247 -50.624  37.526  0.77  0.77           C  
ATOM   1329  C   LEU A  87      22.697 -50.322  37.967  0.77  0.77           C  
ATOM   1330  O   LEU A  87      22.960 -49.655  38.972  0.77  0.77           O  
ATOM   1331  CB  LEU A  87      20.748 -51.898  38.215  0.77  0.77           C  
ATOM   1332  CG  LEU A  87      19.235 -52.189  38.168  0.77  0.77           C  
ATOM   1333  CD1 LEU A  87      18.380 -51.008  38.619  0.77  0.77           C  
ATOM   1334  CD2 LEU A  87      18.769 -52.710  36.814  0.77  0.77           C  
ATOM   1335  H   LEU A  87      21.057 -51.651  35.649  0.77  0.77           H  
ATOM   1336  HA  LEU A  87      20.654 -49.748  37.808  0.77  0.77           H  
ATOM   1337  HB2 LEU A  87      21.015 -51.829  39.272  0.77  0.77           H  
ATOM   1338  HB3 LEU A  87      21.294 -52.769  37.829  0.77  0.77           H  
ATOM   1339  HG  LEU A  87      19.061 -52.999  38.888  0.77  0.77           H  
ATOM   1340 HD11 LEU A  87      18.437 -50.173  37.917  0.77  0.77           H  
ATOM   1341 HD12 LEU A  87      18.699 -50.651  39.601  0.77  0.77           H  
ATOM   1342 HD13 LEU A  87      17.327 -51.301  38.698  0.77  0.77           H  
ATOM   1343 HD21 LEU A  87      18.802 -51.940  36.041  0.77  0.77           H  
ATOM   1344 HD22 LEU A  87      17.736 -53.065  36.883  0.77  0.77           H  
ATOM   1345 HD23 LEU A  87      19.386 -53.553  36.490  0.77  0.77           H  
ATOM   1346  N   VAL A  88      23.681 -50.903  37.189  0.76  0.76           N  
ATOM   1347  CA  VAL A  88      25.091 -50.619  37.418  0.76  0.76           C  
ATOM   1348  C   VAL A  88      25.297 -49.138  37.071  0.76  0.76           C  
ATOM   1349  O   VAL A  88      26.060 -48.415  37.717  0.76  0.76           O  
ATOM   1350  CB  VAL A  88      26.031 -51.515  36.587  0.76  0.76           C  
ATOM   1351  CG1 VAL A  88      27.507 -51.187  36.856  0.76  0.76           C  
ATOM   1352  CG2 VAL A  88      25.801 -53.000  36.872  0.76  0.76           C  
ATOM   1353  H   VAL A  88      23.395 -51.522  36.434  0.76  0.76           H  
ATOM   1354  HA  VAL A  88      25.283 -50.737  38.489  0.76  0.76           H  
ATOM   1355  HB  VAL A  88      25.847 -51.348  35.519  0.76  0.76           H  
ATOM   1356 HG11 VAL A  88      27.746 -51.279  37.921  0.76  0.76           H  
ATOM   1357 HG12 VAL A  88      27.756 -50.170  36.536  0.76  0.76           H  
ATOM   1358 HG13 VAL A  88      28.164 -51.866  36.302  0.76  0.76           H  
ATOM   1359 HG21 VAL A  88      26.001 -53.242  37.921  0.76  0.76           H  
ATOM   1360 HG22 VAL A  88      26.473 -53.602  36.254  0.76  0.76           H  
ATOM   1361 HG23 VAL A  88      24.779 -53.307  36.635  0.76  0.76           H  
ATOM   1362  N   SER A  89      24.642 -48.695  35.931  0.78  0.78           N  
ATOM   1363  CA  SER A  89      24.894 -47.357  35.418  0.78  0.78           C  
ATOM   1364  C   SER A  89      24.633 -46.269  36.468  0.78  0.78           C  
ATOM   1365  O   SER A  89      25.329 -45.254  36.511  0.78  0.78           O  
ATOM   1366  CB  SER A  89      24.090 -47.027  34.149  0.78  0.78           C  
ATOM   1367  OG  SER A  89      22.768 -46.549  34.420  0.78  0.78           O  
ATOM   1368  H   SER A  89      24.037 -49.345  35.420  0.78  0.78           H  
ATOM   1369  HA  SER A  89      25.963 -47.343  35.179  0.78  0.78           H  
ATOM   1370  HB2 SER A  89      24.023 -47.886  33.475  0.78  0.78           H  
ATOM   1371  HB3 SER A  89      24.586 -46.222  33.603  0.78  0.78           H  
ATOM   1372  HG  SER A  89      22.256 -47.323  34.778  0.78  0.78           H  
ATOM   1373  N   GLN A  90      23.493 -46.451  37.233  0.75  0.75           N  
ATOM   1374  CA  GLN A  90      23.008 -45.419  38.142  0.75  0.75           C  
ATOM   1375  C   GLN A  90      23.557 -45.573  39.580  0.75  0.75           C  
ATOM   1376  O   GLN A  90      23.107 -44.882  40.497  0.75  0.75           O  
ATOM   1377  CB  GLN A  90      21.467 -45.353  38.194  0.75  0.75           C  
ATOM   1378  CG  GLN A  90      20.733 -45.156  36.868  0.75  0.75           C  
ATOM   1379  CD  GLN A  90      21.081 -43.877  36.130  0.75  0.75           C  
ATOM   1380  OE1 GLN A  90      20.603 -42.769  36.385  0.75  0.75           O  
ATOM   1381  NE2 GLN A  90      21.968 -44.069  35.096  0.75  0.75           N  
ATOM   1382  H   GLN A  90      22.992 -47.341  37.155  0.75  0.75           H  
ATOM   1383  HA  GLN A  90      23.389 -44.455  37.785  0.75  0.75           H  
ATOM   1384  HB2 GLN A  90      21.165 -44.542  38.866  0.75  0.75           H  
ATOM   1385  HB3 GLN A  90      21.091 -46.278  38.652  0.75  0.75           H  
ATOM   1386  HG2 GLN A  90      19.654 -45.126  37.055  0.75  0.75           H  
ATOM   1387  HG3 GLN A  90      20.891 -46.020  36.217  0.75  0.75           H  
ATOM   1388 HE21 GLN A  90      22.319 -45.012  34.847  0.75  0.75           H  
ATOM   1389 HE22 GLN A  90      22.300 -43.282  34.555  0.75  0.75           H  
ATOM   1390  N   ASN A  91      24.583 -46.479  39.778  0.73  0.73           N  
ATOM   1391  CA  ASN A  91      25.191 -46.756  41.097  0.73  0.73           C  
ATOM   1392  C   ASN A  91      24.234 -47.511  42.033  0.73  0.73           C  
ATOM   1393  O   ASN A  91      24.335 -47.499  43.262  0.73  0.73           O  
ATOM   1394  CB  ASN A  91      25.733 -45.510  41.792  0.73  0.73           C  
ATOM   1395  CG  ASN A  91      26.694 -45.816  42.929  0.73  0.73           C  
ATOM   1396  OD1 ASN A  91      27.665 -46.569  42.825  0.73  0.73           O  
ATOM   1397  ND2 ASN A  91      26.456 -45.149  44.095  0.73  0.73           N  
ATOM   1398  H   ASN A  91      24.955 -46.972  38.964  0.73  0.73           H  
ATOM   1399  HA  ASN A  91      26.015 -47.450  40.886  0.73  0.73           H  
ATOM   1400  HB2 ASN A  91      24.913 -44.895  42.166  0.73  0.73           H  
ATOM   1401  HB3 ASN A  91      26.292 -44.902  41.071  0.73  0.73           H  
ATOM   1402 HD21 ASN A  91      25.563 -44.655  44.255  0.73  0.73           H  
ATOM   1403 HD22 ASN A  91      27.116 -45.165  44.863  0.73  0.73           H  
ATOM   1404  N   GLU A  92      23.367 -48.369  41.398  0.67  0.67           N  
ATOM   1405  CA  GLU A  92      22.461 -49.229  42.153  0.67  0.67           C  
ATOM   1406  C   GLU A  92      23.211 -50.542  42.405  0.67  0.67           C  
ATOM   1407  O   GLU A  92      23.315 -51.016  43.536  0.67  0.67           O  
ATOM   1408  CB  GLU A  92      21.127 -49.388  41.419  0.67  0.67           C  
ATOM   1409  CG  GLU A  92      19.996 -49.846  42.329  0.67  0.67           C  
ATOM   1410  CD  GLU A  92      20.089 -51.308  42.740  0.67  0.67           C  
ATOM   1411  OE1 GLU A  92      20.564 -52.124  41.914  0.67  0.67           O  
ATOM   1412  OE2 GLU A  92      19.660 -51.538  43.922  0.67  0.67           O1-
ATOM   1413  H   GLU A  92      23.378 -48.442  40.375  0.67  0.67           H  
ATOM   1414  HA  GLU A  92      22.285 -48.763  43.130  0.67  0.67           H  
ATOM   1415  HB2 GLU A  92      21.220 -50.079  40.581  0.67  0.67           H  
ATOM   1416  HB3 GLU A  92      20.841 -48.425  40.982  0.67  0.67           H  
ATOM   1417  HG2 GLU A  92      19.042 -49.728  41.803  0.67  0.67           H  
ATOM   1418  HG3 GLU A  92      19.947 -49.205  43.217  0.67  0.67           H  
ATOM   1419  N   LEU A  93      23.692 -51.151  41.264  0.70  0.70           N  
ATOM   1420  CA  LEU A  93      24.288 -52.488  41.250  0.70  0.70           C  
ATOM   1421  C   LEU A  93      25.821 -52.381  41.060  0.70  0.70           C  
ATOM   1422  O   LEU A  93      26.385 -51.351  40.694  0.70  0.70           O  
ATOM   1423  CB  LEU A  93      23.579 -53.295  40.159  0.70  0.70           C  
ATOM   1424  CG  LEU A  93      23.669 -54.824  40.219  0.70  0.70           C  
ATOM   1425  CD1 LEU A  93      23.219 -55.397  41.564  0.70  0.70           C  
ATOM   1426  CD2 LEU A  93      22.796 -55.408  39.103  0.70  0.70           C  
ATOM   1427  H   LEU A  93      23.600 -50.629  40.385  0.70  0.70           H  
ATOM   1428  HA  LEU A  93      24.113 -52.934  42.234  0.70  0.70           H  
ATOM   1429  HB2 LEU A  93      23.930 -52.959  39.177  0.70  0.70           H  
ATOM   1430  HB3 LEU A  93      22.515 -53.043  40.201  0.70  0.70           H  
ATOM   1431  HG  LEU A  93      24.702 -55.128  40.029  0.70  0.70           H  
ATOM   1432 HD11 LEU A  93      22.228 -55.022  41.841  0.70  0.70           H  
ATOM   1433 HD12 LEU A  93      23.916 -55.137  42.365  0.70  0.70           H  
ATOM   1434 HD13 LEU A  93      23.167 -56.490  41.527  0.70  0.70           H  
ATOM   1435 HD21 LEU A  93      21.752 -55.091  39.202  0.70  0.70           H  
ATOM   1436 HD22 LEU A  93      22.811 -56.499  39.133  0.70  0.70           H  
ATOM   1437 HD23 LEU A  93      23.156 -55.091  38.118  0.70  0.70           H  
ATOM   1438  N   LYS A  94      26.518 -53.539  41.375  0.67  0.67           N  
ATOM   1439  CA  LYS A  94      27.989 -53.623  41.375  0.67  0.67           C  
ATOM   1440  C   LYS A  94      28.492 -54.957  40.777  0.67  0.67           C  
ATOM   1441  O   LYS A  94      29.554 -55.060  40.152  0.67  0.67           O  
ATOM   1442  CB  LYS A  94      28.538 -53.506  42.810  0.67  0.67           C  
ATOM   1443  CG  LYS A  94      28.075 -52.233  43.512  0.67  0.67           C  
ATOM   1444  CD  LYS A  94      28.628 -52.099  44.931  0.67  0.67           C  
ATOM   1445  CE  LYS A  94      27.937 -50.923  45.596  0.67  0.67           C  
ATOM   1446  NZ  LYS A  94      28.496 -50.657  46.934  0.67  0.67           N1+
ATOM   1447  H   LYS A  94      25.972 -54.344  41.652  0.67  0.67           H  
ATOM   1448  HA  LYS A  94      28.386 -52.813  40.752  0.67  0.67           H  
ATOM   1449  HB2 LYS A  94      29.635 -53.536  42.783  0.67  0.67           H  
ATOM   1450  HB3 LYS A  94      28.219 -54.373  43.404  0.67  0.67           H  
ATOM   1451  HG2 LYS A  94      26.980 -52.227  43.572  0.67  0.67           H  
ATOM   1452  HG3 LYS A  94      28.372 -51.358  42.921  0.67  0.67           H  
ATOM   1453  HD2 LYS A  94      29.713 -51.947  44.897  0.67  0.67           H  
ATOM   1454  HD3 LYS A  94      28.440 -53.015  45.504  0.67  0.67           H  
ATOM   1455  HE2 LYS A  94      26.867 -51.109  45.727  0.67  0.67           H  
ATOM   1456  HE3 LYS A  94      28.078 -50.006  45.014  0.67  0.67           H  
ATOM   1457  HZ1 LYS A  94      28.282 -51.404  47.608  0.67  0.67           H  
ATOM   1458  HZ2 LYS A  94      27.996 -49.794  47.275  0.67  0.67           H  
ATOM   1459  HZ3 LYS A  94      29.507 -50.473  46.936  0.67  0.67           H  
ATOM   1460  N   ALA A  95      27.740 -56.052  41.154  0.74  0.74           N  
ATOM   1461  CA  ALA A  95      27.887 -57.388  40.580  0.74  0.74           C  
ATOM   1462  C   ALA A  95      26.661 -57.566  39.670  0.74  0.74           C  
ATOM   1463  O   ALA A  95      25.517 -57.530  40.118  0.74  0.74           O  
ATOM   1464  CB  ALA A  95      27.909 -58.450  41.666  0.74  0.74           C  
ATOM   1465  H   ALA A  95      27.007 -55.959  41.848  0.74  0.74           H  
ATOM   1466  HA  ALA A  95      28.809 -57.435  39.993  0.74  0.74           H  
ATOM   1467  HB1 ALA A  95      28.764 -58.304  42.335  0.74  0.74           H  
ATOM   1468  HB2 ALA A  95      27.981 -59.451  41.227  0.74  0.74           H  
ATOM   1469  HB3 ALA A  95      27.001 -58.421  42.279  0.74  0.74           H  
ATOM   1470  N   ASN A  96      26.961 -57.669  38.327  0.68  0.68           N  
ATOM   1471  CA  ASN A  96      25.941 -57.587  37.270  0.68  0.68           C  
ATOM   1472  C   ASN A  96      25.685 -59.055  36.919  0.68  0.68           C  
ATOM   1473  O   ASN A  96      26.615 -59.766  36.521  0.68  0.68           O  
ATOM   1474  CB  ASN A  96      26.511 -56.803  36.088  0.68  0.68           C  
ATOM   1475  CG  ASN A  96      25.572 -56.707  34.902  0.68  0.68           C  
ATOM   1476  OD1 ASN A  96      24.681 -57.525  34.688  0.68  0.68           O  
ATOM   1477  ND2 ASN A  96      25.876 -55.677  34.048  0.68  0.68           N  
ATOM   1478  H   ASN A  96      27.919 -57.864  38.058  0.68  0.68           H  
ATOM   1479  HA  ASN A  96      25.055 -57.088  37.665  0.68  0.68           H  
ATOM   1480  HB2 ASN A  96      27.442 -57.258  35.731  0.68  0.68           H  
ATOM   1481  HB3 ASN A  96      26.775 -55.796  36.424  0.68  0.68           H  
ATOM   1482 HD21 ASN A  96      26.637 -55.033  34.212  0.68  0.68           H  
ATOM   1483 HD22 ASN A  96      25.356 -55.467  33.170  0.68  0.68           H  
ATOM   1484  N   PRO A  97      24.422 -59.565  37.126  0.71  0.71           N  
ATOM   1485  CA  PRO A  97      24.141 -60.995  36.979  0.71  0.71           C  
ATOM   1486  C   PRO A  97      24.074 -61.440  35.513  0.71  0.71           C  
ATOM   1487  O   PRO A  97      24.099 -62.626  35.188  0.71  0.71           O  
ATOM   1488  CB  PRO A  97      22.782 -61.175  37.647  0.71  0.71           C  
ATOM   1489  CG  PRO A  97      22.099 -59.827  37.435  0.71  0.71           C  
ATOM   1490  CD  PRO A  97      23.242 -58.839  37.574  0.71  0.71           C  
ATOM   1491  HA  PRO A  97      24.927 -61.579  37.469  0.71  0.71           H  
ATOM   1492  HB2 PRO A  97      22.914 -61.352  38.722  0.71  0.71           H  
ATOM   1493  HB3 PRO A  97      22.206 -62.004  37.229  0.71  0.71           H  
ATOM   1494  HG2 PRO A  97      21.297 -59.633  38.152  0.71  0.71           H  
ATOM   1495  HG3 PRO A  97      21.673 -59.777  36.426  0.71  0.71           H  
ATOM   1496  HD2 PRO A  97      23.088 -57.930  36.987  0.71  0.71           H  
ATOM   1497  HD3 PRO A  97      23.401 -58.579  38.624  0.71  0.71           H  
ATOM   1498  N   ALA A  98      23.922 -60.410  34.603  0.72  0.72           N  
ATOM   1499  CA  ALA A  98      23.779 -60.615  33.169  0.72  0.72           C  
ATOM   1500  C   ALA A  98      25.068 -60.197  32.445  0.72  0.72           C  
ATOM   1501  O   ALA A  98      25.096 -59.876  31.252  0.72  0.72           O  
ATOM   1502  CB  ALA A  98      22.594 -59.825  32.632  0.72  0.72           C  
ATOM   1503  H   ALA A  98      23.934 -59.438  34.930  0.72  0.72           H  
ATOM   1504  HA  ALA A  98      23.635 -61.682  32.970  0.72  0.72           H  
ATOM   1505  HB1 ALA A  98      21.678 -60.057  33.185  0.72  0.72           H  
ATOM   1506  HB2 ALA A  98      22.419 -60.046  31.573  0.72  0.72           H  
ATOM   1507  HB3 ALA A  98      22.772 -58.747  32.716  0.72  0.72           H  
ATOM   1508  N   LYS A  99      26.215 -60.311  33.201  0.61  0.61           N  
ATOM   1509  CA  LYS A  99      27.543 -60.119  32.632  0.61  0.61           C  
ATOM   1510  C   LYS A  99      28.039 -61.425  31.994  0.61  0.61           C  
ATOM   1511  O   LYS A  99      28.845 -61.425  31.065  0.61  0.61           O  
ATOM   1512  CB  LYS A  99      28.503 -59.647  33.726  0.61  0.61           C  
ATOM   1513  CG  LYS A  99      29.892 -59.234  33.240  0.61  0.61           C  
ATOM   1514  CD  LYS A  99      29.878 -58.047  32.272  0.61  0.61           C  
ATOM   1515  CE  LYS A  99      31.304 -57.642  31.948  0.61  0.61           C  
ATOM   1516  NZ  LYS A  99      31.321 -56.466  31.054  0.61  0.61           N1+
ATOM   1517  H   LYS A  99      26.104 -60.518  34.195  0.61  0.61           H  
ATOM   1518  HA  LYS A  99      27.455 -59.373  31.835  0.61  0.61           H  
ATOM   1519  HB2 LYS A  99      28.623 -60.437  34.479  0.61  0.61           H  
ATOM   1520  HB3 LYS A  99      28.055 -58.795  34.247  0.61  0.61           H  
ATOM   1521  HG2 LYS A  99      30.400 -60.088  32.776  0.61  0.61           H  
ATOM   1522  HG3 LYS A  99      30.488 -58.966  34.122  0.61  0.61           H  
ATOM   1523  HD2 LYS A  99      29.340 -57.206  32.727  0.61  0.61           H  
ATOM   1524  HD3 LYS A  99      29.355 -58.309  31.346  0.61  0.61           H  
ATOM   1525  HE2 LYS A  99      31.833 -58.443  31.431  0.61  0.61           H  
ATOM   1526  HE3 LYS A  99      31.849 -57.364  32.854  0.61  0.61           H  
ATOM   1527  HZ1 LYS A  99      31.170 -56.722  30.071  0.61  0.61           H  
ATOM   1528  HZ2 LYS A  99      32.271 -56.001  31.114  0.61  0.61           H  
ATOM   1529  HZ3 LYS A  99      30.647 -55.738  31.320  0.61  0.61           H  
ATOM   1530  N   GLY A 100      27.644 -62.575  32.654  0.65  0.65           N  
ATOM   1531  CA  GLY A 100      28.162 -63.889  32.306  0.65  0.65           C  
ATOM   1532  C   GLY A 100      27.337 -64.625  31.256  0.65  0.65           C  
ATOM   1533  O   GLY A 100      27.752 -65.633  30.686  0.65  0.65           O  
ATOM   1534  H   GLY A 100      26.977 -62.498  33.418  0.65  0.65           H  
ATOM   1535  HA2 GLY A 100      28.167 -64.490  33.220  0.65  0.65           H  
ATOM   1536  HA3 GLY A 100      29.185 -63.789  31.933  0.65  0.65           H  
ATOM   1537  N   VAL A 101      26.072 -64.113  31.040  0.68  0.68           N  
ATOM   1538  CA  VAL A 101      25.118 -64.803  30.162  0.68  0.68           C  
ATOM   1539  C   VAL A 101      25.621 -64.803  28.704  0.68  0.68           C  
ATOM   1540  O   VAL A 101      25.249 -65.644  27.890  0.68  0.68           O  
ATOM   1541  CB  VAL A 101      23.695 -64.214  30.280  0.68  0.68           C  
ATOM   1542  CG1 VAL A 101      23.581 -62.784  29.744  0.68  0.68           C  
ATOM   1543  CG2 VAL A 101      22.660 -65.110  29.587  0.68  0.68           C  
ATOM   1544  H   VAL A 101      25.828 -63.250  31.515  0.68  0.68           H  
ATOM   1545  HA  VAL A 101      25.109 -65.852  30.488  0.68  0.68           H  
ATOM   1546  HB  VAL A 101      23.440 -64.184  31.347  0.68  0.68           H  
ATOM   1547 HG11 VAL A 101      23.754 -62.738  28.665  0.68  0.68           H  
ATOM   1548 HG12 VAL A 101      24.304 -62.123  30.227  0.68  0.68           H  
ATOM   1549 HG13 VAL A 101      22.582 -62.378  29.936  0.68  0.68           H  
ATOM   1550 HG21 VAL A 101      22.824 -65.164  28.506  0.68  0.68           H  
ATOM   1551 HG22 VAL A 101      21.646 -64.725  29.730  0.68  0.68           H  
ATOM   1552 HG23 VAL A 101      22.692 -66.127  29.991  0.68  0.68           H  
ATOM   1553  N   SER A 102      26.435 -63.742  28.379  0.63  0.63           N  
ATOM   1554  CA  SER A 102      27.081 -63.580  27.082  0.63  0.63           C  
ATOM   1555  C   SER A 102      28.578 -63.936  27.173  0.63  0.63           C  
ATOM   1556  O   SER A 102      29.404 -63.455  26.402  0.63  0.63           O  
ATOM   1557  CB  SER A 102      26.868 -62.159  26.555  0.63  0.63           C  
ATOM   1558  OG  SER A 102      27.240 -61.184  27.531  0.63  0.63           O  
ATOM   1559  H   SER A 102      26.636 -63.034  29.081  0.63  0.63           H  
ATOM   1560  HA  SER A 102      26.645 -64.291  26.370  0.63  0.63           H  
ATOM   1561  HB2 SER A 102      25.806 -62.000  26.338  0.63  0.63           H  
ATOM   1562  HB3 SER A 102      27.430 -61.966  25.636  0.63  0.63           H  
ATOM   1563  HG  SER A 102      28.209 -61.238  27.645  0.63  0.63           H  
ATOM   1564  N   ALA A 103      28.865 -64.944  28.069  0.46  0.46           N  
ATOM   1565  CA  ALA A 103      30.158 -65.586  28.285  0.46  0.46           C  
ATOM   1566  C   ALA A 103      31.030 -64.732  29.227  0.46  0.46           C  
ATOM   1567  O   ALA A 103      31.302 -63.551  28.982  0.46  0.46           O  
ATOM   1568  CB  ALA A 103      30.930 -65.923  27.015  0.46  0.46           C  
ATOM   1569  H   ALA A 103      28.109 -65.268  28.673  0.46  0.46           H  
ATOM   1570  HA  ALA A 103      29.898 -66.532  28.766  0.46  0.46           H  
ATOM   1571  HB1 ALA A 103      30.295 -66.453  26.298  0.46  0.46           H  
ATOM   1572  HB2 ALA A 103      31.788 -66.562  27.252  0.46  0.46           H  
ATOM   1573  HB3 ALA A 103      31.330 -65.030  26.525  0.46  0.46           H  
ATOM   1574  N   PRO A 104      31.534 -65.343  30.363  0.46  0.46           N  
ATOM   1575  CA  PRO A 104      32.284 -64.592  31.380  0.46  0.46           C  
ATOM   1576  C   PRO A 104      33.735 -64.281  30.938  0.46  0.46           C  
ATOM   1577  O   PRO A 104      34.724 -64.607  31.593  0.46  0.46           O  
ATOM   1578  CB  PRO A 104      32.228 -65.502  32.608  0.46  0.46           C  
ATOM   1579  CG  PRO A 104      32.233 -66.899  31.998  0.46  0.46           C  
ATOM   1580  CD  PRO A 104      31.364 -66.736  30.760  0.46  0.46           C  
ATOM   1581  HA  PRO A 104      31.789 -63.633  31.574  0.46  0.46           H  
ATOM   1582  HB2 PRO A 104      31.282 -65.344  33.142  0.46  0.46           H  
ATOM   1583  HB3 PRO A 104      33.045 -65.353  33.320  0.46  0.46           H  
ATOM   1584  HG2 PRO A 104      31.852 -67.664  32.680  0.46  0.46           H  
ATOM   1585  HG3 PRO A 104      33.254 -67.177  31.708  0.46  0.46           H  
ATOM   1586  HD2 PRO A 104      31.659 -67.408  29.949  0.46  0.46           H  
ATOM   1587  HD3 PRO A 104      30.307 -66.896  30.997  0.46  0.46           H  
ATOM   1588  N   LYS A 105      33.821 -63.518  29.789  0.38  0.38           N  
ATOM   1589  CA  LYS A 105      35.085 -63.106  29.191  0.38  0.38           C  
ATOM   1590  C   LYS A 105      34.967 -61.661  28.671  0.38  0.38           C  
ATOM   1591  O   LYS A 105      35.243 -61.342  27.515  0.38  0.38           O  
ATOM   1592  CB  LYS A 105      35.511 -64.056  28.059  0.38  0.38           C  
ATOM   1593  CG  LYS A 105      35.945 -65.442  28.547  0.38  0.38           C  
ATOM   1594  CD  LYS A 105      36.534 -66.259  27.394  0.38  0.38           C  
ATOM   1595  CE  LYS A 105      37.029 -67.620  27.864  0.38  0.38           C  
ATOM   1596  NZ  LYS A 105      37.624 -68.336  26.706  0.38  0.38           N1+
ATOM   1597  H   LYS A 105      32.939 -63.249  29.331  0.38  0.38           H  
ATOM   1598  HA  LYS A 105      35.861 -63.098  29.967  0.38  0.38           H  
ATOM   1599  HB2 LYS A 105      36.352 -63.607  27.516  0.38  0.38           H  
ATOM   1600  HB3 LYS A 105      34.693 -64.164  27.335  0.38  0.38           H  
ATOM   1601  HG2 LYS A 105      35.090 -65.977  28.975  0.38  0.38           H  
ATOM   1602  HG3 LYS A 105      36.697 -65.335  29.339  0.38  0.38           H  
ATOM   1603  HD2 LYS A 105      37.365 -65.705  26.941  0.38  0.38           H  
ATOM   1604  HD3 LYS A 105      35.774 -66.389  26.614  0.38  0.38           H  
ATOM   1605  HE2 LYS A 105      36.215 -68.245  28.242  0.38  0.38           H  
ATOM   1606  HE3 LYS A 105      37.815 -67.534  28.620  0.38  0.38           H  
ATOM   1607  HZ1 LYS A 105      36.928 -68.456  25.957  0.38  0.38           H  
ATOM   1608  HZ2 LYS A 105      37.963 -69.269  26.973  0.38  0.38           H  
ATOM   1609  HZ3 LYS A 105      38.422 -67.820  26.311  0.38  0.38           H  
ATOM   1610  N   ALA A 106      34.640 -60.725  29.636  0.41  0.41           N  
ATOM   1611  CA  ALA A 106      34.620 -59.296  29.332  0.41  0.41           C  
ATOM   1612  C   ALA A 106      34.762 -58.510  30.642  0.41  0.41           C  
ATOM   1613  O   ALA A 106      34.240 -58.915  31.687  0.41  0.41           O  
ATOM   1614  CB  ALA A 106      33.320 -58.905  28.636  0.41  0.41           C  
ATOM   1615  H   ALA A 106      34.402 -61.025  30.580  0.41  0.41           H  
ATOM   1616  HA  ALA A 106      35.470 -59.088  28.674  0.41  0.41           H  
ATOM   1617  HB1 ALA A 106      33.234 -59.396  27.661  0.41  0.41           H  
ATOM   1618  HB2 ALA A 106      33.259 -57.824  28.479  0.41  0.41           H  
ATOM   1619  HB3 ALA A 106      32.449 -59.204  29.230  0.41  0.41           H  
ATOM   1620  N   PRO A 107      35.448 -57.312  30.593  0.42  0.42           N  
ATOM   1621  CA  PRO A 107      35.698 -56.533  31.805  0.42  0.42           C  
ATOM   1622  C   PRO A 107      34.411 -55.860  32.312  0.42  0.42           C  
ATOM   1623  O   PRO A 107      33.503 -55.480  31.564  0.42  0.42           O  
ATOM   1624  CB  PRO A 107      36.729 -55.488  31.383  0.42  0.42           C  
ATOM   1625  CG  PRO A 107      36.436 -55.286  29.899  0.42  0.42           C  
ATOM   1626  CD  PRO A 107      36.052 -56.679  29.425  0.42  0.42           C  
ATOM   1627  HA  PRO A 107      36.090 -57.196  32.586  0.42  0.42           H  
ATOM   1628  HB2 PRO A 107      37.740 -55.895  31.501  0.42  0.42           H  
ATOM   1629  HB3 PRO A 107      36.668 -54.553  31.949  0.42  0.42           H  
ATOM   1630  HG2 PRO A 107      37.288 -54.875  29.349  0.42  0.42           H  
ATOM   1631  HG3 PRO A 107      35.589 -54.600  29.777  0.42  0.42           H  
ATOM   1632  HD2 PRO A 107      35.359 -56.662  28.581  0.42  0.42           H  
ATOM   1633  HD3 PRO A 107      36.938 -57.263  29.150  0.42  0.42           H  
ATOM   1634  N   ARG A 108      34.365 -55.705  33.687  0.29  0.29           N  
ATOM   1635  CA  ARG A 108      33.229 -55.098  34.380  0.29  0.29           C  
ATOM   1636  C   ARG A 108      33.687 -53.682  34.745  0.29  0.29           C  
ATOM   1637  O   ARG A 108      34.653 -53.477  35.476  0.29  0.29           O  
ATOM   1638  CB  ARG A 108      32.828 -55.920  35.621  0.29  0.29           C  
ATOM   1639  CG  ARG A 108      31.395 -55.605  36.080  0.29  0.29           C  
ATOM   1640  CD  ARG A 108      30.847 -56.588  37.117  0.29  0.29           C  
ATOM   1641  NE  ARG A 108      31.115 -56.186  38.502  0.29  0.29           N  
ATOM   1642  CZ  ARG A 108      32.124 -56.607  39.298  0.29  0.29           C  
ATOM   1643  NH1 ARG A 108      32.165 -56.134  40.563  0.29  0.29           N  
ATOM   1644  NH2 ARG A 108      33.069 -57.470  38.875  0.29  0.29           N1+
ATOM   1645  H   ARG A 108      35.162 -55.988  34.251  0.29  0.29           H  
ATOM   1646  HA  ARG A 108      32.385 -55.049  33.683  0.29  0.29           H  
ATOM   1647  HB2 ARG A 108      33.528 -55.748  36.448  0.29  0.29           H  
ATOM   1648  HB3 ARG A 108      32.888 -56.987  35.372  0.29  0.29           H  
ATOM   1649  HG2 ARG A 108      30.739 -55.657  35.202  0.29  0.29           H  
ATOM   1650  HG3 ARG A 108      31.340 -54.579  36.462  0.29  0.29           H  
ATOM   1651  HD2 ARG A 108      31.177 -57.618  36.947  0.29  0.29           H  
ATOM   1652  HD3 ARG A 108      29.755 -56.607  37.028  0.29  0.29           H  
ATOM   1653  HE  ARG A 108      30.415 -55.591  38.988  0.29  0.29           H  
ATOM   1654 HH11 ARG A 108      31.409 -55.522  40.876  0.29  0.29           H  
ATOM   1655 HH12 ARG A 108      32.858 -56.442  41.236  0.29  0.29           H  
ATOM   1656 HH21 ARG A 108      33.837 -57.744  39.477  0.29  0.29           H  
ATOM   1657 HH22 ARG A 108      33.010 -57.895  37.959  0.29  0.29           H  
ATOM   1658  N   HIS A 109      32.951 -52.681  34.134  0.33  0.33           N  
ATOM   1659  CA  HIS A 109      33.277 -51.276  34.347  0.33  0.33           C  
ATOM   1660  C   HIS A 109      32.643 -50.852  35.681  0.33  0.33           C  
ATOM   1661  O   HIS A 109      31.511 -51.186  36.032  0.33  0.33           O  
ATOM   1662  CB  HIS A 109      32.751 -50.358  33.232  0.33  0.33           C  
ATOM   1663  CG  HIS A 109      33.270 -48.967  33.376  0.33  0.33           C  
ATOM   1664  ND1 HIS A 109      34.613 -48.717  33.215  0.33  0.33           N  
ATOM   1665  CD2 HIS A 109      32.610 -47.813  33.747  0.33  0.33           C  
ATOM   1666  CE1 HIS A 109      34.773 -47.449  33.507  0.33  0.33           C  
ATOM   1667  NE2 HIS A 109      33.592 -46.863  33.859  0.33  0.33           N  
ATOM   1668  H   HIS A 109      32.157 -52.900  33.546  0.33  0.33           H  
ATOM   1669  HA  HIS A 109      34.369 -51.199  34.418  0.33  0.33           H  
ATOM   1670  HB2 HIS A 109      31.653 -50.348  33.229  0.33  0.33           H  
ATOM   1671  HB3 HIS A 109      33.062 -50.750  32.256  0.33  0.33           H  
ATOM   1672  HD2 HIS A 109      31.580 -47.599  33.996  0.33  0.33           H  
ATOM   1673  HE2 HIS A 109      33.499 -45.896  34.163  0.33  0.33           H  
ATOM   1674  HE1 HIS A 109      35.709 -46.908  33.506  0.33  0.33           H  
ATOM   1675  N   LEU A 110      33.461 -49.998  36.400  0.38  0.38           N  
ATOM   1676  CA  LEU A 110      33.068 -49.378  37.657  0.38  0.38           C  
ATOM   1677  C   LEU A 110      32.959 -47.879  37.316  0.38  0.38           C  
ATOM   1678  O   LEU A 110      33.967 -47.219  37.034  0.38  0.38           O  
ATOM   1679  CB  LEU A 110      34.126 -49.580  38.752  0.38  0.38           C  
ATOM   1680  CG  LEU A 110      33.967 -50.882  39.565  0.38  0.38           C  
ATOM   1681  CD1 LEU A 110      34.128 -52.146  38.722  0.38  0.38           C  
ATOM   1682  CD2 LEU A 110      34.983 -50.898  40.711  0.38  0.38           C  
ATOM   1683  H   LEU A 110      34.371 -49.742  36.018  0.38  0.38           H  
ATOM   1684  HA  LEU A 110      32.112 -49.785  37.988  0.38  0.38           H  
ATOM   1685  HB2 LEU A 110      34.059 -48.740  39.458  0.38  0.38           H  
ATOM   1686  HB3 LEU A 110      35.135 -49.534  38.320  0.38  0.38           H  
ATOM   1687  HG  LEU A 110      32.964 -50.894  40.011  0.38  0.38           H  
ATOM   1688 HD11 LEU A 110      35.063 -52.128  38.153  0.38  0.38           H  
ATOM   1689 HD12 LEU A 110      33.297 -52.264  38.023  0.38  0.38           H  
ATOM   1690 HD13 LEU A 110      34.136 -53.040  39.356  0.38  0.38           H  
ATOM   1691 HD21 LEU A 110      36.010 -50.894  40.331  0.38  0.38           H  
ATOM   1692 HD22 LEU A 110      34.855 -51.791  41.333  0.38  0.38           H  
ATOM   1693 HD23 LEU A 110      34.857 -50.023  41.358  0.38  0.38           H  
ATOM   1694  N   PRO A 111      31.693 -47.324  37.261  0.46  0.46           N  
ATOM   1695  CA  PRO A 111      31.507 -45.912  36.930  0.46  0.46           C  
ATOM   1696  C   PRO A 111      31.929 -45.028  38.121  0.46  0.46           C  
ATOM   1697  O   PRO A 111      32.485 -45.490  39.116  0.46  0.46           O  
ATOM   1698  CB  PRO A 111      30.024 -45.813  36.573  0.46  0.46           C  
ATOM   1699  CG  PRO A 111      29.379 -46.886  37.441  0.46  0.46           C  
ATOM   1700  CD  PRO A 111      30.418 -47.997  37.470  0.46  0.46           C  
ATOM   1701  HA  PRO A 111      32.139 -45.633  36.082  0.46  0.46           H  
ATOM   1702  HB2 PRO A 111      29.884 -46.073  35.517  0.46  0.46           H  
ATOM   1703  HB3 PRO A 111      29.572 -44.832  36.740  0.46  0.46           H  
ATOM   1704  HG2 PRO A 111      28.417 -47.225  37.046  0.46  0.46           H  
ATOM   1705  HG3 PRO A 111      29.212 -46.496  38.451  0.46  0.46           H  
ATOM   1706  HD2 PRO A 111      30.411 -48.535  38.422  0.46  0.46           H  
ATOM   1707  HD3 PRO A 111      30.271 -48.706  36.649  0.46  0.46           H  
ATOM   1708  N   LYS A 112      31.646 -43.681  37.964  0.59  0.59           N  
ATOM   1709  CA  LYS A 112      32.036 -42.630  38.918  0.59  0.59           C  
ATOM   1710  C   LYS A 112      33.485 -42.167  38.693  0.59  0.59           C  
ATOM   1711  O   LYS A 112      34.137 -41.562  39.545  0.59  0.59           O  
ATOM   1712  CB  LYS A 112      31.782 -42.996  40.393  0.59  0.59           C  
ATOM   1713  CG  LYS A 112      30.329 -43.406  40.662  0.59  0.59           C  
ATOM   1714  CD  LYS A 112      30.161 -44.364  41.847  0.59  0.59           C  
ATOM   1715  CE  LYS A 112      30.604 -45.791  41.519  0.59  0.59           C  
ATOM   1716  NZ  LYS A 112      30.130 -46.716  42.577  0.59  0.59           N1+
ATOM   1717  H   LYS A 112      31.123 -43.379  37.150  0.59  0.59           H  
ATOM   1718  HA  LYS A 112      31.407 -41.768  38.661  0.59  0.59           H  
ATOM   1719  HB2 LYS A 112      32.017 -42.130  41.026  0.59  0.59           H  
ATOM   1720  HB3 LYS A 112      32.481 -43.773  40.718  0.59  0.59           H  
ATOM   1721  HG2 LYS A 112      29.859 -43.859  39.782  0.59  0.59           H  
ATOM   1722  HG3 LYS A 112      29.766 -42.489  40.861  0.59  0.59           H  
ATOM   1723  HD2 LYS A 112      29.100 -44.366  42.119  0.59  0.59           H  
ATOM   1724  HD3 LYS A 112      30.708 -43.989  42.720  0.59  0.59           H  
ATOM   1725  HE2 LYS A 112      31.692 -45.887  41.494  0.59  0.59           H  
ATOM   1726  HE3 LYS A 112      30.171 -46.151  40.583  0.59  0.59           H  
ATOM   1727  HZ1 LYS A 112      30.498 -46.475  43.504  0.59  0.59           H  
ATOM   1728  HZ2 LYS A 112      30.370 -47.693  42.370  0.59  0.59           H  
ATOM   1729  HZ3 LYS A 112      29.074 -46.680  42.656  0.59  0.59           H  
ATOM   1730  N   ASN A 113      33.959 -42.299  37.396  0.65  0.65           N  
ATOM   1731  CA  ASN A 113      35.343 -41.951  37.030  0.65  0.65           C  
ATOM   1732  C   ASN A 113      35.435 -40.409  36.733  0.65  0.65           C  
ATOM   1733  O   ASN A 113      35.790 -39.938  35.648  0.65  0.65           O  
ATOM   1734  CB  ASN A 113      35.856 -42.830  35.880  0.65  0.65           C  
ATOM   1735  CG  ASN A 113      35.159 -44.178  35.796  0.65  0.65           C  
ATOM   1736  ND2 ASN A 113      35.435 -45.069  36.788  0.65  0.65           N  
ATOM   1737  OD1 ASN A 113      34.340 -44.427  34.909  0.65  0.65           O  
ATOM   1738  H   ASN A 113      33.324 -42.655  36.688  0.65  0.65           H  
ATOM   1739  HA  ASN A 113      35.972 -42.140  37.910  0.65  0.65           H  
ATOM   1740  HB2 ASN A 113      36.936 -42.988  35.980  0.65  0.65           H  
ATOM   1741  HB3 ASN A 113      35.708 -42.337  34.912  0.65  0.65           H  
ATOM   1742 HD21 ASN A 113      36.122 -44.931  37.519  0.65  0.65           H  
ATOM   1743 HD22 ASN A 113      34.915 -45.962  36.833  0.65  0.65           H  
ATOM   1744  N   ILE A 114      35.072 -39.646  37.831  0.72  0.72           N  
ATOM   1745  CA  ILE A 114      35.157 -38.188  38.005  0.72  0.72           C  
ATOM   1746  C   ILE A 114      35.100 -37.984  39.543  0.72  0.72           C  
ATOM   1747  O   ILE A 114      34.221 -38.504  40.231  0.72  0.72           O  
ATOM   1748  CB  ILE A 114      33.995 -37.337  37.416  0.72  0.72           C  
ATOM   1749  CG1 ILE A 114      33.552 -37.779  36.016  0.72  0.72           C  
ATOM   1750  CG2 ILE A 114      34.391 -35.849  37.427  0.72  0.72           C  
ATOM   1751  CD1 ILE A 114      32.499 -36.883  35.388  0.72  0.72           C  
ATOM   1752  H   ILE A 114      34.710 -40.157  38.649  0.72  0.72           H  
ATOM   1753  HA  ILE A 114      36.122 -37.868  37.596  0.72  0.72           H  
ATOM   1754  HB  ILE A 114      33.118 -37.439  38.070  0.72  0.72           H  
ATOM   1755 HG12 ILE A 114      33.135 -38.789  36.084  0.72  0.72           H  
ATOM   1756 HG13 ILE A 114      34.411 -37.810  35.347  0.72  0.72           H  
ATOM   1757 HG21 ILE A 114      35.212 -35.654  36.730  0.72  0.72           H  
ATOM   1758 HG22 ILE A 114      34.708 -35.522  38.420  0.72  0.72           H  
ATOM   1759 HG23 ILE A 114      33.548 -35.207  37.150  0.72  0.72           H  
ATOM   1760 HD11 ILE A 114      31.701 -36.667  36.099  0.72  0.72           H  
ATOM   1761 HD12 ILE A 114      32.053 -37.365  34.513  0.72  0.72           H  
ATOM   1762 HD13 ILE A 114      32.931 -35.935  35.053  0.72  0.72           H  
ATOM   1763  N   ASP A 115      36.089 -37.185  40.063  0.72  0.72           N  
ATOM   1764  CA  ASP A 115      36.252 -36.938  41.496  0.72  0.72           C  
ATOM   1765  C   ASP A 115      35.537 -35.629  41.940  0.72  0.72           C  
ATOM   1766  O   ASP A 115      34.933 -34.873  41.175  0.72  0.72           O  
ATOM   1767  CB  ASP A 115      37.748 -36.917  41.807  0.72  0.72           C  
ATOM   1768  CG  ASP A 115      37.868 -37.536  43.187  0.72  0.72           C  
ATOM   1769  OD1 ASP A 115      38.381 -38.684  43.225  0.72  0.72           O  
ATOM   1770  OD2 ASP A 115      37.370 -36.824  44.115  0.72  0.72           O1-
ATOM   1771  H   ASP A 115      36.744 -36.740  39.433  0.72  0.72           H  
ATOM   1772  HA  ASP A 115      35.743 -37.755  42.026  0.72  0.72           H  
ATOM   1773  HB2 ASP A 115      38.162 -35.903  41.814  0.72  0.72           H  
ATOM   1774  HB3 ASP A 115      38.327 -37.512  41.091  0.72  0.72           H  
ATOM   1775  N   VAL A 116      35.652 -35.357  43.288  0.73  0.73           N  
ATOM   1776  CA  VAL A 116      34.944 -34.285  43.984  0.73  0.73           C  
ATOM   1777  C   VAL A 116      35.684 -32.984  43.655  0.73  0.73           C  
ATOM   1778  O   VAL A 116      35.102 -31.974  43.254  0.73  0.73           O  
ATOM   1779  CB  VAL A 116      34.893 -34.557  45.505  0.73  0.73           C  
ATOM   1780  CG1 VAL A 116      34.318 -33.378  46.296  0.73  0.73           C  
ATOM   1781  CG2 VAL A 116      34.061 -35.811  45.803  0.73  0.73           C  
ATOM   1782  H   VAL A 116      36.309 -35.969  43.842  0.73  0.73           H  
ATOM   1783  HA  VAL A 116      33.937 -34.213  43.565  0.73  0.73           H  
ATOM   1784  HB  VAL A 116      35.911 -34.736  45.875  0.73  0.73           H  
ATOM   1785 HG11 VAL A 116      33.289 -33.162  45.997  0.73  0.73           H  
ATOM   1786 HG12 VAL A 116      34.914 -32.471  46.160  0.73  0.73           H  
ATOM   1787 HG13 VAL A 116      34.312 -33.603  47.368  0.73  0.73           H  
ATOM   1788 HG21 VAL A 116      33.032 -35.697  45.445  0.73  0.73           H  
ATOM   1789 HG22 VAL A 116      34.023 -36.005  46.881  0.73  0.73           H  
ATOM   1790 HG23 VAL A 116      34.489 -36.699  45.327  0.73  0.73           H  
ATOM   1791  N   ASP A 117      37.056 -33.034  43.855  0.74  0.74           N  
ATOM   1792  CA  ASP A 117      37.889 -31.840  43.683  0.74  0.74           C  
ATOM   1793  C   ASP A 117      38.278 -31.633  42.198  0.74  0.74           C  
ATOM   1794  O   ASP A 117      39.017 -30.726  41.810  0.74  0.74           O  
ATOM   1795  CB  ASP A 117      39.100 -31.856  44.603  0.74  0.74           C  
ATOM   1796  CG  ASP A 117      39.392 -30.447  45.121  0.74  0.74           C  
ATOM   1797  OD1 ASP A 117      38.394 -29.812  45.587  0.74  0.74           O  
ATOM   1798  OD2 ASP A 117      40.601 -30.089  45.067  0.74  0.74           O1-
ATOM   1799  H   ASP A 117      37.480 -33.922  44.126  0.74  0.74           H  
ATOM   1800  HA  ASP A 117      37.233 -31.004  43.910  0.74  0.74           H  
ATOM   1801  HB2 ASP A 117      39.979 -32.268  44.093  0.74  0.74           H  
ATOM   1802  HB3 ASP A 117      38.916 -32.479  45.487  0.74  0.74           H  
ATOM   1803  N   ASP A 118      37.644 -32.516  41.347  0.75  0.75           N  
ATOM   1804  CA  ASP A 118      37.563 -32.405  39.895  0.75  0.75           C  
ATOM   1805  C   ASP A 118      36.306 -31.599  39.562  0.75  0.75           C  
ATOM   1806  O   ASP A 118      36.319 -30.647  38.777  0.75  0.75           O  
ATOM   1807  CB  ASP A 118      37.504 -33.779  39.251  0.75  0.75           C  
ATOM   1808  CG  ASP A 118      38.881 -34.124  38.730  0.75  0.75           C  
ATOM   1809  OD1 ASP A 118      39.838 -34.091  39.565  0.75  0.75           O  
ATOM   1810  OD2 ASP A 118      38.934 -34.354  37.487  0.75  0.75           O1-
ATOM   1811  H   ASP A 118      37.185 -33.304  41.794  0.75  0.75           H  
ATOM   1812  HA  ASP A 118      38.395 -31.800  39.539  0.75  0.75           H  
ATOM   1813  HB2 ASP A 118      36.790 -33.800  38.418  0.75  0.75           H  
ATOM   1814  HB3 ASP A 118      37.209 -34.558  39.953  0.75  0.75           H  
ATOM   1815  N   MET A 119      35.147 -32.021  40.181  0.73  0.73           N  
ATOM   1816  CA  MET A 119      33.915 -31.265  40.008  0.73  0.73           C  
ATOM   1817  C   MET A 119      34.054 -29.845  40.584  0.73  0.73           C  
ATOM   1818  O   MET A 119      33.496 -28.893  40.035  0.73  0.73           O  
ATOM   1819  CB  MET A 119      32.706 -32.000  40.573  0.73  0.73           C  
ATOM   1820  CG  MET A 119      32.260 -33.077  39.585  0.73  0.73           C  
ATOM   1821  SD  MET A 119      30.864 -34.052  40.207  0.73  0.73           S  
ATOM   1822  CE  MET A 119      31.756 -35.070  41.416  0.73  0.73           C  
ATOM   1823  H   MET A 119      35.145 -32.874  40.747  0.73  0.73           H  
ATOM   1824  HA  MET A 119      33.786 -31.128  38.929  0.73  0.73           H  
ATOM   1825  HB2 MET A 119      31.882 -31.297  40.739  0.73  0.73           H  
ATOM   1826  HB3 MET A 119      32.961 -32.432  41.545  0.73  0.73           H  
ATOM   1827  HG2 MET A 119      33.080 -33.755  39.331  0.73  0.73           H  
ATOM   1828  HG3 MET A 119      31.933 -32.606  38.651  0.73  0.73           H  
ATOM   1829  HE1 MET A 119      31.060 -35.761  41.898  0.73  0.73           H  
ATOM   1830  HE2 MET A 119      32.200 -34.449  42.192  0.73  0.73           H  
ATOM   1831  HE3 MET A 119      32.527 -35.659  40.916  0.73  0.73           H  
ATOM   1832  N   ASN A 120      34.830 -29.718  41.723  0.76  0.76           N  
ATOM   1833  CA  ASN A 120      35.123 -28.389  42.284  0.76  0.76           C  
ATOM   1834  C   ASN A 120      35.850 -27.449  41.289  0.76  0.76           C  
ATOM   1835  O   ASN A 120      35.888 -26.231  41.462  0.76  0.76           O  
ATOM   1836  CB  ASN A 120      35.967 -28.459  43.558  0.76  0.76           C  
ATOM   1837  CG  ASN A 120      35.197 -29.020  44.734  0.76  0.76           C  
ATOM   1838  OD1 ASN A 120      33.968 -29.070  44.766  0.76  0.76           O  
ATOM   1839  ND2 ASN A 120      35.972 -29.450  45.776  0.76  0.76           N  
ATOM   1840  H   ASN A 120      35.133 -30.578  42.205  0.76  0.76           H  
ATOM   1841  HA  ASN A 120      34.151 -27.920  42.485  0.76  0.76           H  
ATOM   1842  HB2 ASN A 120      36.290 -27.453  43.856  0.76  0.76           H  
ATOM   1843  HB3 ASN A 120      36.878 -29.033  43.376  0.76  0.76           H  
ATOM   1844 HD21 ASN A 120      37.029 -29.485  45.729  0.76  0.76           H  
ATOM   1845 HD22 ASN A 120      35.549 -29.775  46.635  0.76  0.76           H  
ATOM   1846  N   ARG A 121      36.500 -28.074  40.247  0.71  0.71           N  
ATOM   1847  CA  ARG A 121      37.066 -27.349  39.117  0.71  0.71           C  
ATOM   1848  C   ARG A 121      35.969 -27.243  38.037  0.71  0.71           C  
ATOM   1849  O   ARG A 121      35.523 -26.154  37.675  0.71  0.71           O  
ATOM   1850  CB  ARG A 121      38.313 -28.054  38.567  0.71  0.71           C  
ATOM   1851  CG  ARG A 121      39.554 -27.829  39.434  0.71  0.71           C  
ATOM   1852  CD  ARG A 121      40.673 -28.806  39.069  0.71  0.71           C  
ATOM   1853  NE  ARG A 121      40.600 -30.032  39.875  0.71  0.71           N  
ATOM   1854  CZ  ARG A 121      40.820 -31.290  39.437  0.71  0.71           C  
ATOM   1855  NH1 ARG A 121      40.820 -31.636  38.139  0.71  0.71           N  
ATOM   1856  NH2 ARG A 121      40.965 -32.268  40.349  0.71  0.71           N1+
ATOM   1857  H   ARG A 121      36.548 -29.087  40.235  0.71  0.71           H  
ATOM   1858  HA  ARG A 121      37.316 -26.327  39.426  0.71  0.71           H  
ATOM   1859  HB2 ARG A 121      38.527 -27.690  37.554  0.71  0.71           H  
ATOM   1860  HB3 ARG A 121      38.139 -29.129  38.472  0.71  0.71           H  
ATOM   1861  HG2 ARG A 121      39.308 -27.920  40.499  0.71  0.71           H  
ATOM   1862  HG3 ARG A 121      39.904 -26.803  39.269  0.71  0.71           H  
ATOM   1863  HD2 ARG A 121      41.638 -28.346  39.306  0.71  0.71           H  
ATOM   1864  HD3 ARG A 121      40.662 -29.041  38.001  0.71  0.71           H  
ATOM   1865  HE  ARG A 121      40.154 -30.020  40.808  0.71  0.71           H  
ATOM   1866 HH11 ARG A 121      40.333 -31.086  37.414  0.71  0.71           H  
ATOM   1867 HH12 ARG A 121      40.909 -32.625  37.912  0.71  0.71           H  
ATOM   1868 HH21 ARG A 121      40.597 -33.233  40.061  0.71  0.71           H  
ATOM   1869 HH22 ARG A 121      40.983 -32.065  41.338  0.71  0.71           H  
ATOM   1870  N   LEU A 122      35.535 -28.448  37.510  0.77  0.77           N  
ATOM   1871  CA  LEU A 122      34.761 -28.598  36.265  0.77  0.77           C  
ATOM   1872  C   LEU A 122      33.536 -27.679  36.231  0.77  0.77           C  
ATOM   1873  O   LEU A 122      33.177 -27.132  35.186  0.77  0.77           O  
ATOM   1874  CB  LEU A 122      34.340 -30.077  36.105  0.77  0.77           C  
ATOM   1875  CG  LEU A 122      33.735 -30.467  34.737  0.77  0.77           C  
ATOM   1876  CD1 LEU A 122      34.028 -31.946  34.444  0.77  0.77           C  
ATOM   1877  CD2 LEU A 122      32.216 -30.272  34.688  0.77  0.77           C  
ATOM   1878  H   LEU A 122      35.826 -29.301  38.003  0.77  0.77           H  
ATOM   1879  HA  LEU A 122      35.433 -28.319  35.449  0.77  0.77           H  
ATOM   1880  HB2 LEU A 122      33.636 -30.350  36.899  0.77  0.77           H  
ATOM   1881  HB3 LEU A 122      35.236 -30.689  36.273  0.77  0.77           H  
ATOM   1882  HG  LEU A 122      34.201 -29.868  33.946  0.77  0.77           H  
ATOM   1883 HD11 LEU A 122      33.587 -32.597  35.207  0.77  0.77           H  
ATOM   1884 HD12 LEU A 122      35.105 -32.139  34.419  0.77  0.77           H  
ATOM   1885 HD13 LEU A 122      33.620 -32.239  33.470  0.77  0.77           H  
ATOM   1886 HD21 LEU A 122      31.717 -30.843  35.478  0.77  0.77           H  
ATOM   1887 HD22 LEU A 122      31.814 -30.612  33.726  0.77  0.77           H  
ATOM   1888 HD23 LEU A 122      31.927 -29.227  34.800  0.77  0.77           H  
ATOM   1889  N   LEU A 123      32.842 -27.612  37.425  0.78  0.78           N  
ATOM   1890  CA  LEU A 123      31.558 -26.927  37.513  0.78  0.78           C  
ATOM   1891  C   LEU A 123      31.679 -25.400  37.362  0.78  0.78           C  
ATOM   1892  O   LEU A 123      30.683 -24.697  37.190  0.78  0.78           O  
ATOM   1893  CB  LEU A 123      30.860 -27.222  38.851  0.78  0.78           C  
ATOM   1894  CG  LEU A 123      30.414 -28.686  39.031  0.78  0.78           C  
ATOM   1895  CD1 LEU A 123      30.020 -28.926  40.490  0.78  0.78           C  
ATOM   1896  CD2 LEU A 123      29.245 -29.050  38.115  0.78  0.78           C  
ATOM   1897  H   LEU A 123      33.239 -28.054  38.264  0.78  0.78           H  
ATOM   1898  HA  LEU A 123      30.948 -27.266  36.668  0.78  0.78           H  
ATOM   1899  HB2 LEU A 123      29.984 -26.569  38.966  0.78  0.78           H  
ATOM   1900  HB3 LEU A 123      31.543 -26.947  39.666  0.78  0.78           H  
ATOM   1901  HG  LEU A 123      31.246 -29.359  38.796  0.78  0.78           H  
ATOM   1902 HD11 LEU A 123      29.159 -28.313  40.777  0.78  0.78           H  
ATOM   1903 HD12 LEU A 123      30.848 -28.685  41.165  0.78  0.78           H  
ATOM   1904 HD13 LEU A 123      29.763 -29.977  40.649  0.78  0.78           H  
ATOM   1905 HD21 LEU A 123      28.402 -28.364  38.250  0.78  0.78           H  
ATOM   1906 HD22 LEU A 123      28.890 -30.063  38.327  0.78  0.78           H  
ATOM   1907 HD23 LEU A 123      29.543 -29.023  37.063  0.78  0.78           H  
ATOM   1908  N   ASP A 124      32.952 -24.887  37.545  0.76  0.76           N  
ATOM   1909  CA  ASP A 124      33.216 -23.448  37.561  0.76  0.76           C  
ATOM   1910  C   ASP A 124      34.380 -23.102  36.600  0.76  0.76           C  
ATOM   1911  O   ASP A 124      35.122 -22.133  36.749  0.76  0.76           O  
ATOM   1912  CB  ASP A 124      33.413 -22.966  39.005  0.76  0.76           C  
ATOM   1913  CG  ASP A 124      32.159 -22.212  39.394  0.76  0.76           C  
ATOM   1914  OD1 ASP A 124      31.860 -21.205  38.675  0.76  0.76           O  
ATOM   1915  OD2 ASP A 124      31.428 -22.672  40.327  0.76  0.76           O1-
ATOM   1916  H   ASP A 124      33.743 -25.528  37.687  0.76  0.76           H  
ATOM   1917  HA  ASP A 124      32.351 -22.964  37.089  0.76  0.76           H  
ATOM   1918  HB2 ASP A 124      34.257 -22.276  39.102  0.76  0.76           H  
ATOM   1919  HB3 ASP A 124      33.585 -23.798  39.697  0.76  0.76           H  
ATOM   1920  N   ILE A 125      34.389 -23.870  35.439  0.75  0.75           N  
ATOM   1921  CA  ILE A 125      35.264 -23.584  34.287  0.75  0.75           C  
ATOM   1922  C   ILE A 125      34.595 -22.595  33.311  0.75  0.75           C  
ATOM   1923  O   ILE A 125      35.222 -22.071  32.385  0.75  0.75           O  
ATOM   1924  CB  ILE A 125      35.668 -24.894  33.554  0.75  0.75           C  
ATOM   1925  CG1 ILE A 125      36.453 -25.862  34.459  0.75  0.75           C  
ATOM   1926  CG2 ILE A 125      36.474 -24.657  32.274  0.75  0.75           C  
ATOM   1927  CD1 ILE A 125      37.801 -25.364  34.960  0.75  0.75           C  
ATOM   1928  H   ILE A 125      33.755 -24.672  35.405  0.75  0.75           H  
ATOM   1929  HA  ILE A 125      36.155 -23.068  34.662  0.75  0.75           H  
ATOM   1930  HB  ILE A 125      34.745 -25.412  33.258  0.75  0.75           H  
ATOM   1931 HG12 ILE A 125      36.611 -26.803  33.918  0.75  0.75           H  
ATOM   1932 HG13 ILE A 125      35.834 -26.106  35.318  0.75  0.75           H  
ATOM   1933 HG21 ILE A 125      37.310 -23.974  32.452  0.75  0.75           H  
ATOM   1934 HG22 ILE A 125      35.851 -24.232  31.484  0.75  0.75           H  
ATOM   1935 HG23 ILE A 125      36.875 -25.598  31.882  0.75  0.75           H  
ATOM   1936 HD11 ILE A 125      38.484 -25.142  34.135  0.75  0.75           H  
ATOM   1937 HD12 ILE A 125      38.273 -26.136  35.577  0.75  0.75           H  
ATOM   1938 HD13 ILE A 125      37.696 -24.469  35.579  0.75  0.75           H  
ATOM   1939  N   ASP A 126      33.239 -22.416  33.461  0.74  0.74           N  
ATOM   1940  CA  ASP A 126      32.447 -21.694  32.475  0.74  0.74           C  
ATOM   1941  C   ASP A 126      32.797 -20.201  32.475  0.74  0.74           C  
ATOM   1942  O   ASP A 126      33.030 -19.548  33.490  0.74  0.74           O  
ATOM   1943  CB  ASP A 126      30.948 -21.810  32.707  0.74  0.74           C  
ATOM   1944  CG  ASP A 126      30.509 -23.215  32.362  0.74  0.74           C  
ATOM   1945  OD1 ASP A 126      30.183 -23.926  33.350  0.74  0.74           O  
ATOM   1946  OD2 ASP A 126      30.556 -23.550  31.142  0.74  0.74           O1-
ATOM   1947  H   ASP A 126      32.777 -22.824  34.267  0.74  0.74           H  
ATOM   1948  HA  ASP A 126      32.725 -22.108  31.501  0.74  0.74           H  
ATOM   1949  HB2 ASP A 126      30.389 -21.112  32.074  0.74  0.74           H  
ATOM   1950  HB3 ASP A 126      30.698 -21.570  33.747  0.74  0.74           H  
ATOM   1951  N   ILE A 127      32.764 -19.656  31.201  0.66  0.66           N  
ATOM   1952  CA  ILE A 127      33.109 -18.255  30.928  0.66  0.66           C  
ATOM   1953  C   ILE A 127      31.746 -17.534  31.035  0.66  0.66           C  
ATOM   1954  O   ILE A 127      30.973 -17.401  30.085  0.66  0.66           O  
ATOM   1955  CB  ILE A 127      33.778 -18.135  29.534  0.66  0.66           C  
ATOM   1956  CG1 ILE A 127      35.013 -19.064  29.425  0.66  0.66           C  
ATOM   1957  CG2 ILE A 127      34.173 -16.685  29.248  0.66  0.66           C  
ATOM   1958  CD1 ILE A 127      35.643 -19.082  28.038  0.66  0.66           C  
ATOM   1959  H   ILE A 127      32.468 -20.236  30.419  0.66  0.66           H  
ATOM   1960  HA  ILE A 127      33.785 -17.889  31.709  0.66  0.66           H  
ATOM   1961  HB  ILE A 127      33.058 -18.440  28.765  0.66  0.66           H  
ATOM   1962 HG12 ILE A 127      34.728 -20.095  29.663  0.66  0.66           H  
ATOM   1963 HG13 ILE A 127      35.770 -18.769  30.162  0.66  0.66           H  
ATOM   1964 HG21 ILE A 127      34.952 -16.341  29.935  0.66  0.66           H  
ATOM   1965 HG22 ILE A 127      33.312 -16.023  29.347  0.66  0.66           H  
ATOM   1966 HG23 ILE A 127      34.543 -16.564  28.225  0.66  0.66           H  
ATOM   1967 HD11 ILE A 127      34.896 -19.304  27.269  0.66  0.66           H  
ATOM   1968 HD12 ILE A 127      36.417 -19.854  27.988  0.66  0.66           H  
ATOM   1969 HD13 ILE A 127      36.119 -18.127  27.798  0.66  0.66           H  
ATOM   1970  N   ASN A 128      31.418 -17.193  32.346  0.59  0.59           N  
ATOM   1971  CA  ASN A 128      30.098 -16.682  32.717  0.59  0.59           C  
ATOM   1972  C   ASN A 128      29.844 -15.221  32.292  0.59  0.59           C  
ATOM   1973  O   ASN A 128      28.757 -14.665  32.447  0.59  0.59           O  
ATOM   1974  CB  ASN A 128      29.810 -16.871  34.204  0.59  0.59           C  
ATOM   1975  CG  ASN A 128      30.506 -15.857  35.085  0.59  0.59           C  
ATOM   1976  OD1 ASN A 128      31.583 -15.327  34.839  0.59  0.59           O  
ATOM   1977  ND2 ASN A 128      29.830 -15.578  36.242  0.59  0.59           N  
ATOM   1978  H   ASN A 128      32.125 -17.312  33.075  0.59  0.59           H  
ATOM   1979  HA  ASN A 128      29.381 -17.287  32.151  0.59  0.59           H  
ATOM   1980  HB2 ASN A 128      30.109 -17.872  34.537  0.59  0.59           H  
ATOM   1981  HB3 ASN A 128      28.730 -16.781  34.371  0.59  0.59           H  
ATOM   1982 HD21 ASN A 128      28.965 -16.034  36.496  0.59  0.59           H  
ATOM   1983 HD22 ASN A 128      30.224 -14.891  36.874  0.59  0.59           H  
ATOM   1984  N   ASP A 129      30.936 -14.615  31.747  0.58  0.58           N  
ATOM   1985  CA  ASP A 129      30.984 -13.354  31.038  0.58  0.58           C  
ATOM   1986  C   ASP A 129      30.825 -13.689  29.534  0.58  0.58           C  
ATOM   1987  O   ASP A 129      31.751 -14.174  28.878  0.58  0.58           O  
ATOM   1988  CB  ASP A 129      32.312 -12.645  31.330  0.58  0.58           C  
ATOM   1989  CG  ASP A 129      33.572 -13.519  31.484  0.58  0.58           C  
ATOM   1990  OD1 ASP A 129      33.362 -14.755  31.698  0.58  0.58           O  
ATOM   1991  OD2 ASP A 129      34.667 -12.891  31.412  0.58  0.58           O1-
ATOM   1992  H   ASP A 129      31.862 -15.092  31.825  0.58  0.58           H  
ATOM   1993  HA  ASP A 129      30.162 -12.722  31.381  0.58  0.58           H  
ATOM   1994  HB2 ASP A 129      32.213 -12.118  32.289  0.58  0.58           H  
ATOM   1995  HB3 ASP A 129      32.500 -11.881  30.566  0.58  0.58           H  
ATOM   1996  N   PRO A 130      29.589 -13.488  28.950  0.36  0.36           N  
ATOM   1997  CA  PRO A 130      29.293 -13.943  27.593  0.36  0.36           C  
ATOM   1998  C   PRO A 130      28.711 -15.377  27.511  0.36  0.36           C  
ATOM   1999  O   PRO A 130      28.168 -15.967  28.444  0.36  0.36           O  
ATOM   2000  CB  PRO A 130      28.224 -12.949  27.135  0.36  0.36           C  
ATOM   2001  CG  PRO A 130      27.421 -12.724  28.413  0.36  0.36           C  
ATOM   2002  CD  PRO A 130      28.464 -12.758  29.518  0.36  0.36           C  
ATOM   2003  HA  PRO A 130      30.189 -13.890  26.965  0.36  0.36           H  
ATOM   2004  HB2 PRO A 130      27.597 -13.308  26.314  0.36  0.36           H  
ATOM   2005  HB3 PRO A 130      28.694 -12.007  26.827  0.36  0.36           H  
ATOM   2006  HG2 PRO A 130      26.722 -13.554  28.553  0.36  0.36           H  
ATOM   2007  HG3 PRO A 130      26.854 -11.789  28.400  0.36  0.36           H  
ATOM   2008  HD2 PRO A 130      28.804 -11.750  29.780  0.36  0.36           H  
ATOM   2009  HD3 PRO A 130      28.092 -13.257  30.415  0.36  0.36           H  
ATOM   2010  N   LEU A 131      28.730 -15.905  26.221  0.48  0.48           N  
ATOM   2011  CA  LEU A 131      27.770 -16.924  25.788  0.48  0.48           C  
ATOM   2012  C   LEU A 131      27.701 -18.177  26.669  0.48  0.48           C  
ATOM   2013  O   LEU A 131      26.654 -18.821  26.776  0.48  0.48           O  
ATOM   2014  CB  LEU A 131      28.087 -17.381  24.353  0.48  0.48           C  
ATOM   2015  CG  LEU A 131      27.633 -16.387  23.266  0.48  0.48           C  
ATOM   2016  CD1 LEU A 131      28.319 -16.724  21.940  0.48  0.48           C  
ATOM   2017  CD2 LEU A 131      26.114 -16.420  23.078  0.48  0.48           C  
ATOM   2018  H   LEU A 131      29.382 -15.512  25.548  0.48  0.48           H  
ATOM   2019  HA  LEU A 131      26.781 -16.455  25.852  0.48  0.48           H  
ATOM   2020  HB2 LEU A 131      27.621 -18.355  24.152  0.48  0.48           H  
ATOM   2021  HB3 LEU A 131      29.170 -17.546  24.268  0.48  0.48           H  
ATOM   2022  HG  LEU A 131      27.929 -15.369  23.548  0.48  0.48           H  
ATOM   2023 HD11 LEU A 131      28.085 -17.745  21.623  0.48  0.48           H  
ATOM   2024 HD12 LEU A 131      29.407 -16.641  22.034  0.48  0.48           H  
ATOM   2025 HD13 LEU A 131      28.000 -16.038  21.148  0.48  0.48           H  
ATOM   2026 HD21 LEU A 131      25.762 -17.434  22.857  0.48  0.48           H  
ATOM   2027 HD22 LEU A 131      25.814 -15.777  22.244  0.48  0.48           H  
ATOM   2028 HD23 LEU A 131      25.592 -16.067  23.972  0.48  0.48           H  
ATOM   2029  N   ALA A 132      28.895 -18.568  27.236  0.74  0.74           N  
ATOM   2030  CA  ALA A 132      29.019 -19.833  27.947  0.74  0.74           C  
ATOM   2031  C   ALA A 132      28.459 -19.759  29.382  0.74  0.74           C  
ATOM   2032  O   ALA A 132      28.457 -20.741  30.128  0.74  0.74           O  
ATOM   2033  CB  ALA A 132      30.452 -20.333  27.955  0.74  0.74           C  
ATOM   2034  H   ALA A 132      29.697 -17.940  27.207  0.74  0.74           H  
ATOM   2035  HA  ALA A 132      28.393 -20.564  27.419  0.74  0.74           H  
ATOM   2036  HB1 ALA A 132      30.842 -20.426  26.935  0.74  0.74           H  
ATOM   2037  HB2 ALA A 132      30.522 -21.313  28.437  0.74  0.74           H  
ATOM   2038  HB3 ALA A 132      31.104 -19.647  28.501  0.74  0.74           H  
ATOM   2039  N   VAL A 133      27.799 -18.581  29.689  0.71  0.71           N  
ATOM   2040  CA  VAL A 133      26.946 -18.454  30.868  0.71  0.71           C  
ATOM   2041  C   VAL A 133      25.724 -19.373  30.739  0.71  0.71           C  
ATOM   2042  O   VAL A 133      25.076 -19.737  31.721  0.71  0.71           O  
ATOM   2043  CB  VAL A 133      26.523 -16.991  31.122  0.71  0.71           C  
ATOM   2044  CG1 VAL A 133      25.486 -16.471  30.126  0.71  0.71           C  
ATOM   2045  CG2 VAL A 133      26.001 -16.794  32.548  0.71  0.71           C  
ATOM   2046  H   VAL A 133      27.954 -17.751  29.102  0.71  0.71           H  
ATOM   2047  HA  VAL A 133      27.536 -18.829  31.714  0.71  0.71           H  
ATOM   2048  HB  VAL A 133      27.416 -16.365  31.013  0.71  0.71           H  
ATOM   2049 HG11 VAL A 133      24.511 -16.943  30.280  0.71  0.71           H  
ATOM   2050 HG12 VAL A 133      25.796 -16.655  29.095  0.71  0.71           H  
ATOM   2051 HG13 VAL A 133      25.352 -15.391  30.241  0.71  0.71           H  
ATOM   2052 HG21 VAL A 133      25.036 -17.287  32.703  0.71  0.71           H  
ATOM   2053 HG22 VAL A 133      25.863 -15.729  32.758  0.71  0.71           H  
ATOM   2054 HG23 VAL A 133      26.705 -17.191  33.284  0.71  0.71           H  
ATOM   2055  N   ARG A 134      25.399 -19.735  29.447  0.69  0.69           N  
ATOM   2056  CA  ARG A 134      24.356 -20.706  29.174  0.69  0.69           C  
ATOM   2057  C   ARG A 134      24.735 -22.033  29.839  0.69  0.69           C  
ATOM   2058  O   ARG A 134      23.896 -22.794  30.323  0.69  0.69           O  
ATOM   2059  CB  ARG A 134      24.236 -20.910  27.661  0.69  0.69           C  
ATOM   2060  CG  ARG A 134      23.294 -22.040  27.234  0.69  0.69           C  
ATOM   2061  CD  ARG A 134      23.535 -22.442  25.784  0.69  0.69           C  
ATOM   2062  NE  ARG A 134      24.909 -22.896  25.596  0.69  0.69           N  
ATOM   2063  CZ  ARG A 134      25.473 -23.171  24.403  0.69  0.69           C  
ATOM   2064  NH1 ARG A 134      24.776 -23.160  23.234  0.69  0.69           N  
ATOM   2065  NH2 ARG A 134      26.798 -23.471  24.372  0.69  0.69           N1+
ATOM   2066  H   ARG A 134      25.916 -19.299  28.679  0.69  0.69           H  
ATOM   2067  HA  ARG A 134      23.429 -20.345  29.614  0.69  0.69           H  
ATOM   2068  HB2 ARG A 134      25.240 -21.084  27.259  0.69  0.69           H  
ATOM   2069  HB3 ARG A 134      23.905 -19.985  27.185  0.69  0.69           H  
ATOM   2070  HG2 ARG A 134      22.253 -21.723  27.363  0.69  0.69           H  
ATOM   2071  HG3 ARG A 134      23.442 -22.930  27.848  0.69  0.69           H  
ATOM   2072  HD2 ARG A 134      23.355 -21.583  25.128  0.69  0.69           H  
ATOM   2073  HD3 ARG A 134      22.859 -23.258  25.511  0.69  0.69           H  
ATOM   2074  HE  ARG A 134      25.599 -23.057  26.418  0.69  0.69           H  
ATOM   2075 HH11 ARG A 134      23.757 -23.008  23.181  0.69  0.69           H  
ATOM   2076 HH12 ARG A 134      25.213 -23.424  22.362  0.69  0.69           H  
ATOM   2077 HH21 ARG A 134      27.293 -23.699  23.523  0.69  0.69           H  
ATOM   2078 HH22 ARG A 134      27.304 -23.523  25.277  0.69  0.69           H  
ATOM   2079  N   ASP A 135      26.048 -22.396  29.682  0.76  0.76           N  
ATOM   2080  CA  ASP A 135      26.445 -23.789  29.804  0.76  0.76           C  
ATOM   2081  C   ASP A 135      26.473 -24.140  31.300  0.76  0.76           C  
ATOM   2082  O   ASP A 135      26.081 -25.232  31.717  0.76  0.76           O  
ATOM   2083  CB  ASP A 135      27.754 -24.025  29.097  0.76  0.76           C  
ATOM   2084  CG  ASP A 135      27.673 -23.739  27.613  0.76  0.76           C  
ATOM   2085  OD1 ASP A 135      26.603 -23.305  27.092  0.76  0.76           O  
ATOM   2086  OD2 ASP A 135      28.742 -23.961  26.968  0.76  0.76           O1-
ATOM   2087  H   ASP A 135      26.751 -21.690  29.466  0.76  0.76           H  
ATOM   2088  HA  ASP A 135      25.655 -24.402  29.351  0.76  0.76           H  
ATOM   2089  HB2 ASP A 135      28.074 -25.065  29.237  0.76  0.76           H  
ATOM   2090  HB3 ASP A 135      28.540 -23.388  29.516  0.76  0.76           H  
ATOM   2091  N   ARG A 136      26.909 -23.107  32.116  0.74  0.74           N  
ATOM   2092  CA  ARG A 136      26.815 -23.206  33.572  0.74  0.74           C  
ATOM   2093  C   ARG A 136      25.357 -23.476  33.978  0.74  0.74           C  
ATOM   2094  O   ARG A 136      25.063 -24.182  34.945  0.74  0.74           O  
ATOM   2095  CB  ARG A 136      27.290 -21.917  34.254  0.74  0.74           C  
ATOM   2096  CG  ARG A 136      27.115 -21.877  35.781  0.74  0.74           C  
ATOM   2097  CD  ARG A 136      27.706 -23.081  36.508  0.74  0.74           C  
ATOM   2098  NE  ARG A 136      27.782 -22.871  37.955  0.74  0.74           N  
ATOM   2099  CZ  ARG A 136      28.878 -22.336  38.539  0.74  0.74           C  
ATOM   2100  NH1 ARG A 136      29.097 -22.561  39.846  0.74  0.74           N  
ATOM   2101  NH2 ARG A 136      29.745 -21.592  37.824  0.74  0.74           N1+
ATOM   2102  H   ARG A 136      27.330 -22.289  31.671  0.74  0.74           H  
ATOM   2103  HA  ARG A 136      27.420 -24.066  33.877  0.74  0.74           H  
ATOM   2104  HB2 ARG A 136      26.759 -21.054  33.831  0.74  0.74           H  
ATOM   2105  HB3 ARG A 136      28.347 -21.758  34.017  0.74  0.74           H  
ATOM   2106  HG2 ARG A 136      26.053 -21.786  36.037  0.74  0.74           H  
ATOM   2107  HG3 ARG A 136      27.582 -20.956  36.148  0.74  0.74           H  
ATOM   2108  HD2 ARG A 136      28.705 -23.319  36.128  0.74  0.74           H  
ATOM   2109  HD3 ARG A 136      27.112 -23.982  36.346  0.74  0.74           H  
ATOM   2110  HE  ARG A 136      27.081 -23.279  38.656  0.74  0.74           H  
ATOM   2111 HH11 ARG A 136      28.413 -23.085  40.382  0.74  0.74           H  
ATOM   2112 HH12 ARG A 136      30.107 -22.548  40.195  0.74  0.74           H  
ATOM   2113 HH21 ARG A 136      30.663 -21.246  38.242  0.74  0.74           H  
ATOM   2114 HH22 ARG A 136      29.681 -21.501  36.826  0.74  0.74           H  
ATOM   2115  N   ALA A 137      24.383 -22.796  33.275  0.81  0.81           N  
ATOM   2116  CA  ALA A 137      22.985 -22.931  33.665  0.81  0.81           C  
ATOM   2117  C   ALA A 137      22.528 -24.361  33.352  0.81  0.81           C  
ATOM   2118  O   ALA A 137      21.797 -24.988  34.121  0.81  0.81           O  
ATOM   2119  CB  ALA A 137      22.089 -21.912  32.990  0.81  0.81           C  
ATOM   2120  H   ALA A 137      24.651 -22.209  32.486  0.81  0.81           H  
ATOM   2121  HA  ALA A 137      22.931 -22.796  34.752  0.81  0.81           H  
ATOM   2122  HB1 ALA A 137      22.432 -20.895  33.205  0.81  0.81           H  
ATOM   2123  HB2 ALA A 137      21.057 -22.007  33.347  0.81  0.81           H  
ATOM   2124  HB3 ALA A 137      22.067 -22.041  31.904  0.81  0.81           H  
ATOM   2125  N   MET A 138      22.956 -24.868  32.137  0.80  0.80           N  
ATOM   2126  CA  MET A 138      22.620 -26.228  31.722  0.80  0.80           C  
ATOM   2127  C   MET A 138      23.199 -27.237  32.730  0.80  0.80           C  
ATOM   2128  O   MET A 138      22.573 -28.242  33.081  0.80  0.80           O  
ATOM   2129  CB  MET A 138      23.148 -26.557  30.314  0.80  0.80           C  
ATOM   2130  CG  MET A 138      22.376 -25.794  29.246  0.80  0.80           C  
ATOM   2131  SD  MET A 138      22.950 -26.135  27.546  0.80  0.80           S  
ATOM   2132  CE  MET A 138      21.899 -27.565  27.188  0.80  0.80           C  
ATOM   2133  H   MET A 138      23.509 -24.253  31.529  0.80  0.80           H  
ATOM   2134  HA  MET A 138      21.529 -26.309  31.767  0.80  0.80           H  
ATOM   2135  HB2 MET A 138      23.057 -27.636  30.136  0.80  0.80           H  
ATOM   2136  HB3 MET A 138      24.216 -26.320  30.244  0.80  0.80           H  
ATOM   2137  HG2 MET A 138      22.482 -24.719  29.402  0.80  0.80           H  
ATOM   2138  HG3 MET A 138      21.312 -26.035  29.318  0.80  0.80           H  
ATOM   2139  HE1 MET A 138      22.011 -27.837  26.137  0.80  0.80           H  
ATOM   2140  HE2 MET A 138      20.848 -27.329  27.364  0.80  0.80           H  
ATOM   2141  HE3 MET A 138      22.196 -28.418  27.802  0.80  0.80           H  
ATOM   2142  N   LEU A 139      24.492 -26.947  33.137  0.81  0.81           N  
ATOM   2143  CA  LEU A 139      25.164 -27.765  34.130  0.81  0.81           C  
ATOM   2144  C   LEU A 139      24.404 -27.680  35.467  0.81  0.81           C  
ATOM   2145  O   LEU A 139      24.108 -28.709  36.083  0.81  0.81           O  
ATOM   2146  CB  LEU A 139      26.641 -27.385  34.317  0.81  0.81           C  
ATOM   2147  CG  LEU A 139      27.614 -28.243  33.480  0.81  0.81           C  
ATOM   2148  CD1 LEU A 139      27.407 -28.140  31.970  0.81  0.81           C  
ATOM   2149  CD2 LEU A 139      29.060 -27.877  33.822  0.81  0.81           C  
ATOM   2150  H   LEU A 139      25.001 -26.160  32.708  0.81  0.81           H  
ATOM   2151  HA  LEU A 139      25.079 -28.809  33.800  0.81  0.81           H  
ATOM   2152  HB2 LEU A 139      26.913 -27.517  35.373  0.81  0.81           H  
ATOM   2153  HB3 LEU A 139      26.799 -26.324  34.097  0.81  0.81           H  
ATOM   2154  HG  LEU A 139      27.457 -29.289  33.759  0.81  0.81           H  
ATOM   2155 HD11 LEU A 139      27.650 -27.140  31.602  0.81  0.81           H  
ATOM   2156 HD12 LEU A 139      26.382 -28.383  31.679  0.81  0.81           H  
ATOM   2157 HD13 LEU A 139      28.066 -28.844  31.448  0.81  0.81           H  
ATOM   2158 HD21 LEU A 139      29.277 -26.834  33.565  0.81  0.81           H  
ATOM   2159 HD22 LEU A 139      29.764 -28.514  33.275  0.81  0.81           H  
ATOM   2160 HD23 LEU A 139      29.254 -28.009  34.890  0.81  0.81           H  
ATOM   2161  N   GLU A 140      24.092 -26.426  35.953  0.79  0.79           N  
ATOM   2162  CA  GLU A 140      23.410 -26.280  37.242  0.79  0.79           C  
ATOM   2163  C   GLU A 140      22.040 -26.975  37.240  0.79  0.79           C  
ATOM   2164  O   GLU A 140      21.577 -27.476  38.267  0.79  0.79           O  
ATOM   2165  CB  GLU A 140      23.243 -24.818  37.666  0.79  0.79           C  
ATOM   2166  CG  GLU A 140      24.587 -24.187  38.010  0.79  0.79           C  
ATOM   2167  CD  GLU A 140      25.014 -23.970  39.462  0.79  0.79           C  
ATOM   2168  OE1 GLU A 140      24.168 -24.179  40.370  0.79  0.79           O  
ATOM   2169  OE2 GLU A 140      26.218 -23.541  39.556  0.79  0.79           O1-
ATOM   2170  H   GLU A 140      24.389 -25.577  35.445  0.79  0.79           H  
ATOM   2171  HA  GLU A 140      24.027 -26.804  37.981  0.79  0.79           H  
ATOM   2172  HB2 GLU A 140      22.552 -24.742  38.513  0.79  0.79           H  
ATOM   2173  HB3 GLU A 140      22.781 -24.257  36.843  0.79  0.79           H  
ATOM   2174  HG2 GLU A 140      24.617 -23.198  37.538  0.79  0.79           H  
ATOM   2175  HG3 GLU A 140      25.394 -24.765  37.546  0.79  0.79           H  
ATOM   2176  N   VAL A 141      21.330 -26.955  36.053  0.82  0.82           N  
ATOM   2177  CA  VAL A 141      20.051 -27.675  35.921  0.82  0.82           C  
ATOM   2178  C   VAL A 141      20.277 -29.198  36.042  0.82  0.82           C  
ATOM   2179  O   VAL A 141      19.568 -29.903  36.768  0.82  0.82           O  
ATOM   2180  CB  VAL A 141      19.318 -27.337  34.603  0.82  0.82           C  
ATOM   2181  CG1 VAL A 141      18.159 -28.301  34.322  0.82  0.82           C  
ATOM   2182  CG2 VAL A 141      18.741 -25.923  34.651  0.82  0.82           C  
ATOM   2183  H   VAL A 141      21.701 -26.404  35.265  0.82  0.82           H  
ATOM   2184  HA  VAL A 141      19.432 -27.383  36.780  0.82  0.82           H  
ATOM   2185  HB  VAL A 141      20.022 -27.392  33.764  0.82  0.82           H  
ATOM   2186 HG11 VAL A 141      17.508 -28.408  35.197  0.82  0.82           H  
ATOM   2187 HG12 VAL A 141      18.527 -29.293  34.043  0.82  0.82           H  
ATOM   2188 HG13 VAL A 141      17.539 -27.937  33.497  0.82  0.82           H  
ATOM   2189 HG21 VAL A 141      17.898 -25.885  35.348  0.82  0.82           H  
ATOM   2190 HG22 VAL A 141      18.371 -25.621  33.664  0.82  0.82           H  
ATOM   2191 HG23 VAL A 141      19.479 -25.185  34.971  0.82  0.82           H  
ATOM   2192  N   MET A 142      21.261 -29.731  35.223  0.79  0.79           N  
ATOM   2193  CA  MET A 142      21.525 -31.169  35.228  0.79  0.79           C  
ATOM   2194  C   MET A 142      21.948 -31.607  36.641  0.79  0.79           C  
ATOM   2195  O   MET A 142      21.701 -32.733  37.067  0.79  0.79           O  
ATOM   2196  CB  MET A 142      22.638 -31.573  34.256  0.79  0.79           C  
ATOM   2197  CG  MET A 142      22.156 -31.662  32.812  0.79  0.79           C  
ATOM   2198  SD  MET A 142      23.476 -32.212  31.671  0.79  0.79           S  
ATOM   2199  CE  MET A 142      23.848 -33.837  32.373  0.79  0.79           C  
ATOM   2200  H   MET A 142      21.791 -29.107  34.601  0.79  0.79           H  
ATOM   2201  HA  MET A 142      20.584 -31.683  34.995  0.79  0.79           H  
ATOM   2202  HB2 MET A 142      23.024 -32.549  34.570  0.79  0.79           H  
ATOM   2203  HB3 MET A 142      23.471 -30.863  34.327  0.79  0.79           H  
ATOM   2204  HG2 MET A 142      21.824 -30.680  32.472  0.79  0.79           H  
ATOM   2205  HG3 MET A 142      21.307 -32.343  32.715  0.79  0.79           H  
ATOM   2206  HE1 MET A 142      24.450 -34.401  31.654  0.79  0.79           H  
ATOM   2207  HE2 MET A 142      22.931 -34.399  32.564  0.79  0.79           H  
ATOM   2208  HE3 MET A 142      24.430 -33.741  33.293  0.79  0.79           H  
ATOM   2209  N   TYR A 143      22.711 -30.684  37.317  0.80  0.80           N  
ATOM   2210  CA  TYR A 143      23.165 -30.863  38.695  0.80  0.80           C  
ATOM   2211  C   TYR A 143      21.939 -30.770  39.634  0.80  0.80           C  
ATOM   2212  O   TYR A 143      21.700 -31.630  40.488  0.80  0.80           O  
ATOM   2213  CB  TYR A 143      24.233 -29.798  38.984  0.80  0.80           C  
ATOM   2214  CG  TYR A 143      24.984 -29.864  40.284  0.80  0.80           C  
ATOM   2215  CD1 TYR A 143      24.551 -29.113  41.383  0.80  0.80           C  
ATOM   2216  CD2 TYR A 143      26.183 -30.585  40.383  0.80  0.80           C  
ATOM   2217  CE1 TYR A 143      25.308 -29.081  42.552  0.80  0.80           C  
ATOM   2218  CE2 TYR A 143      26.936 -30.558  41.560  0.80  0.80           C  
ATOM   2219  CZ  TYR A 143      26.487 -29.810  42.638  0.80  0.80           C  
ATOM   2220  OH  TYR A 143      27.155 -29.771  43.823  0.80  0.80           O  
ATOM   2221  H   TYR A 143      22.989 -29.828  36.812  0.80  0.80           H  
ATOM   2222  HA  TYR A 143      23.576 -31.872  38.789  0.80  0.80           H  
ATOM   2223  HB2 TYR A 143      23.786 -28.802  38.911  0.80  0.80           H  
ATOM   2224  HB3 TYR A 143      24.984 -29.825  38.182  0.80  0.80           H  
ATOM   2225  HD1 TYR A 143      23.632 -28.533  41.340  0.80  0.80           H  
ATOM   2226  HD2 TYR A 143      26.566 -31.141  39.531  0.80  0.80           H  
ATOM   2227  HE1 TYR A 143      24.978 -28.490  43.401  0.80  0.80           H  
ATOM   2228  HE2 TYR A 143      27.872 -31.100  41.614  0.80  0.80           H  
ATOM   2229  HH  TYR A 143      28.001 -30.292  43.784  0.80  0.80           H  
ATOM   2230  N   GLY A 144      21.154 -29.647  39.534  0.81  0.81           N  
ATOM   2231  CA  GLY A 144      20.095 -29.374  40.486  0.81  0.81           C  
ATOM   2232  C   GLY A 144      18.835 -30.247  40.408  0.81  0.81           C  
ATOM   2233  O   GLY A 144      18.144 -30.446  41.417  0.81  0.81           O  
ATOM   2234  H   GLY A 144      21.337 -28.922  38.826  0.81  0.81           H  
ATOM   2235  HA2 GLY A 144      19.787 -28.333  40.341  0.81  0.81           H  
ATOM   2236  HA3 GLY A 144      20.517 -29.474  41.491  0.81  0.81           H  
ATOM   2237  N   ALA A 145      18.449 -30.594  39.123  0.82  0.82           N  
ATOM   2238  CA  ALA A 145      17.197 -31.289  38.832  0.82  0.82           C  
ATOM   2239  C   ALA A 145      17.382 -32.711  38.280  0.82  0.82           C  
ATOM   2240  O   ALA A 145      16.423 -33.468  38.109  0.82  0.82           O  
ATOM   2241  CB  ALA A 145      16.362 -30.466  37.856  0.82  0.82           C  
ATOM   2242  H   ALA A 145      19.045 -30.325  38.325  0.82  0.82           H  
ATOM   2243  HA  ALA A 145      16.635 -31.398  39.768  0.82  0.82           H  
ATOM   2244  HB1 ALA A 145      16.212 -29.447  38.230  0.82  0.82           H  
ATOM   2245  HB2 ALA A 145      15.378 -30.919  37.703  0.82  0.82           H  
ATOM   2246  HB3 ALA A 145      16.849 -30.396  36.877  0.82  0.82           H  
ATOM   2247  N   GLY A 146      18.668 -33.083  37.943  0.83  0.83           N  
ATOM   2248  CA  GLY A 146      18.940 -34.443  37.529  0.83  0.83           C  
ATOM   2249  C   GLY A 146      18.461 -34.836  36.145  0.83  0.83           C  
ATOM   2250  O   GLY A 146      18.383 -36.030  35.823  0.83  0.83           O  
ATOM   2251  H   GLY A 146      19.451 -32.435  38.033  0.83  0.83           H  
ATOM   2252  HA2 GLY A 146      18.433 -35.115  38.221  0.83  0.83           H  
ATOM   2253  HA3 GLY A 146      20.018 -34.609  37.581  0.83  0.83           H  
ATOM   2254  N   LEU A 147      18.279 -33.787  35.269  0.81  0.81           N  
ATOM   2255  CA  LEU A 147      17.874 -34.015  33.890  0.81  0.81           C  
ATOM   2256  C   LEU A 147      19.022 -34.648  33.083  0.81  0.81           C  
ATOM   2257  O   LEU A 147      20.201 -34.585  33.423  0.81  0.81           O  
ATOM   2258  CB  LEU A 147      17.438 -32.705  33.210  0.81  0.81           C  
ATOM   2259  CG  LEU A 147      16.041 -32.212  33.630  0.81  0.81           C  
ATOM   2260  CD1 LEU A 147      15.680 -30.933  32.872  0.81  0.81           C  
ATOM   2261  CD2 LEU A 147      14.978 -33.272  33.363  0.81  0.81           C  
ATOM   2262  H   LEU A 147      18.435 -32.846  35.628  0.81  0.81           H  
ATOM   2263  HA  LEU A 147      17.068 -34.757  33.901  0.81  0.81           H  
ATOM   2264  HB2 LEU A 147      17.446 -32.830  32.120  0.81  0.81           H  
ATOM   2265  HB3 LEU A 147      18.177 -31.920  33.421  0.81  0.81           H  
ATOM   2266  HG  LEU A 147      16.045 -31.980  34.702  0.81  0.81           H  
ATOM   2267 HD11 LEU A 147      15.657 -31.101  31.790  0.81  0.81           H  
ATOM   2268 HD12 LEU A 147      16.408 -30.146  33.080  0.81  0.81           H  
ATOM   2269 HD13 LEU A 147      14.697 -30.561  33.179  0.81  0.81           H  
ATOM   2270 HD21 LEU A 147      15.131 -33.747  32.394  0.81  0.81           H  
ATOM   2271 HD22 LEU A 147      13.972 -32.850  33.365  0.81  0.81           H  
ATOM   2272 HD23 LEU A 147      15.015 -34.048  34.131  0.81  0.81           H  
ATOM   2273  N   ARG A 148      18.613 -35.250  31.905  0.75  0.75           N  
ATOM   2274  CA  ARG A 148      19.569 -35.713  30.909  0.75  0.75           C  
ATOM   2275  C   ARG A 148      19.656 -34.633  29.813  0.75  0.75           C  
ATOM   2276  O   ARG A 148      18.897 -33.668  29.745  0.75  0.75           O  
ATOM   2277  CB  ARG A 148      19.180 -37.071  30.318  0.75  0.75           C  
ATOM   2278  CG  ARG A 148      20.330 -38.081  30.447  0.75  0.75           C  
ATOM   2279  CD  ARG A 148      20.035 -39.381  29.703  0.75  0.75           C  
ATOM   2280  NE  ARG A 148      20.416 -40.569  30.478  0.75  0.75           N  
ATOM   2281  CZ  ARG A 148      19.740 -40.993  31.586  0.75  0.75           C  
ATOM   2282  NH1 ARG A 148      18.692 -40.285  32.087  0.75  0.75           N  
ATOM   2283  NH2 ARG A 148      20.112 -42.134  32.216  0.75  0.75           N1+
ATOM   2284  H   ARG A 148      17.622 -35.321  31.695  0.75  0.75           H  
ATOM   2285  HA  ARG A 148      20.560 -35.765  31.375  0.75  0.75           H  
ATOM   2286  HB2 ARG A 148      18.907 -36.964  29.263  0.75  0.75           H  
ATOM   2287  HB3 ARG A 148      18.296 -37.472  30.826  0.75  0.75           H  
ATOM   2288  HG2 ARG A 148      20.521 -38.269  31.510  0.75  0.75           H  
ATOM   2289  HG3 ARG A 148      21.256 -37.655  30.044  0.75  0.75           H  
ATOM   2290  HD2 ARG A 148      20.599 -39.406  28.764  0.75  0.75           H  
ATOM   2291  HD3 ARG A 148      18.978 -39.482  29.439  0.75  0.75           H  
ATOM   2292  HE  ARG A 148      21.169 -41.159  30.123  0.75  0.75           H  
ATOM   2293 HH11 ARG A 148      18.406 -39.402  31.684  0.75  0.75           H  
ATOM   2294 HH12 ARG A 148      18.163 -40.621  32.884  0.75  0.75           H  
ATOM   2295 HH21 ARG A 148      19.741 -42.423  33.116  0.75  0.75           H  
ATOM   2296 HH22 ARG A 148      20.745 -42.779  31.749  0.75  0.75           H  
ATOM   2297  N   LEU A 149      20.665 -34.861  28.899  0.77  0.77           N  
ATOM   2298  CA  LEU A 149      21.153 -33.820  27.995  0.77  0.77           C  
ATOM   2299  C   LEU A 149      20.203 -33.470  26.840  0.77  0.77           C  
ATOM   2300  O   LEU A 149      20.338 -32.423  26.207  0.77  0.77           O  
ATOM   2301  CB  LEU A 149      22.511 -34.261  27.427  0.77  0.77           C  
ATOM   2302  CG  LEU A 149      23.370 -33.128  26.838  0.77  0.77           C  
ATOM   2303  CD1 LEU A 149      23.690 -32.063  27.883  0.77  0.77           C  
ATOM   2304  CD2 LEU A 149      24.669 -33.715  26.291  0.77  0.77           C  
ATOM   2305  H   LEU A 149      21.133 -35.760  28.884  0.77  0.77           H  
ATOM   2306  HA  LEU A 149      21.246 -32.919  28.610  0.77  0.77           H  
ATOM   2307  HB2 LEU A 149      22.350 -35.029  26.659  0.77  0.77           H  
ATOM   2308  HB3 LEU A 149      23.091 -34.750  28.223  0.77  0.77           H  
ATOM   2309  HG  LEU A 149      22.847 -32.653  26.001  0.77  0.77           H  
ATOM   2310 HD11 LEU A 149      24.051 -32.525  28.804  0.77  0.77           H  
ATOM   2311 HD12 LEU A 149      22.812 -31.454  28.120  0.77  0.77           H  
ATOM   2312 HD13 LEU A 149      24.470 -31.388  27.536  0.77  0.77           H  
ATOM   2313 HD21 LEU A 149      25.240 -34.209  27.082  0.77  0.77           H  
ATOM   2314 HD22 LEU A 149      25.295 -32.932  25.857  0.77  0.77           H  
ATOM   2315 HD23 LEU A 149      24.464 -34.457  25.513  0.77  0.77           H  
ATOM   2316  N   SER A 150      19.279 -34.444  26.500  0.77  0.77           N  
ATOM   2317  CA  SER A 150      18.257 -34.162  25.489  0.77  0.77           C  
ATOM   2318  C   SER A 150      16.919 -33.803  26.155  0.77  0.77           C  
ATOM   2319  O   SER A 150      16.033 -33.206  25.532  0.77  0.77           O  
ATOM   2320  CB  SER A 150      18.041 -35.295  24.497  0.77  0.77           C  
ATOM   2321  OG  SER A 150      17.656 -34.797  23.207  0.77  0.77           O  
ATOM   2322  H   SER A 150      19.312 -35.338  26.979  0.77  0.77           H  
ATOM   2323  HA  SER A 150      18.559 -33.265  24.937  0.77  0.77           H  
ATOM   2324  HB2 SER A 150      17.242 -35.950  24.848  0.77  0.77           H  
ATOM   2325  HB3 SER A 150      18.953 -35.884  24.356  0.77  0.77           H  
ATOM   2326  HG  SER A 150      17.241 -35.581  22.788  0.77  0.77           H  
ATOM   2327  N   GLU A 151      16.776 -34.128  27.500  0.75  0.75           N  
ATOM   2328  CA  GLU A 151      15.586 -33.676  28.241  0.75  0.75           C  
ATOM   2329  C   GLU A 151      15.662 -32.142  28.405  0.75  0.75           C  
ATOM   2330  O   GLU A 151      14.708 -31.475  28.792  0.75  0.75           O  
ATOM   2331  CB  GLU A 151      15.476 -34.264  29.655  0.75  0.75           C  
ATOM   2332  CG  GLU A 151      15.236 -35.769  29.721  0.75  0.75           C  
ATOM   2333  CD  GLU A 151      14.304 -36.049  30.882  0.75  0.75           C  
ATOM   2334  OE1 GLU A 151      14.756 -36.623  31.937  0.75  0.75           O  
ATOM   2335  OE2 GLU A 151      13.085 -35.721  30.754  0.75  0.75           O1-
ATOM   2336  H   GLU A 151      17.503 -34.634  27.996  0.75  0.75           H  
ATOM   2337  HA  GLU A 151      14.696 -33.905  27.644  0.75  0.75           H  
ATOM   2338  HB2 GLU A 151      14.667 -33.731  30.170  0.75  0.75           H  
ATOM   2339  HB3 GLU A 151      16.382 -34.028  30.224  0.75  0.75           H  
ATOM   2340  HG2 GLU A 151      16.178 -36.314  29.831  0.75  0.75           H  
ATOM   2341  HG3 GLU A 151      14.748 -36.125  28.808  0.75  0.75           H  
ATOM   2342  N   LEU A 152      16.928 -31.640  28.185  0.79  0.79           N  
ATOM   2343  CA  LEU A 152      17.305 -30.238  28.240  0.79  0.79           C  
ATOM   2344  C   LEU A 152      17.403 -29.601  26.832  0.79  0.79           C  
ATOM   2345  O   LEU A 152      17.882 -28.480  26.665  0.79  0.79           O  
ATOM   2346  CB  LEU A 152      18.643 -30.173  28.988  0.79  0.79           C  
ATOM   2347  CG  LEU A 152      18.992 -28.843  29.665  0.79  0.79           C  
ATOM   2348  CD1 LEU A 152      17.925 -28.392  30.656  0.79  0.79           C  
ATOM   2349  CD2 LEU A 152      20.313 -29.015  30.413  0.79  0.79           C  
ATOM   2350  H   LEU A 152      17.650 -32.327  27.977  0.79  0.79           H  
ATOM   2351  HA  LEU A 152      16.511 -29.706  28.770  0.79  0.79           H  
ATOM   2352  HB2 LEU A 152      19.454 -30.446  28.298  0.79  0.79           H  
ATOM   2353  HB3 LEU A 152      18.647 -30.947  29.769  0.79  0.79           H  
ATOM   2354  HG  LEU A 152      19.124 -28.064  28.907  0.79  0.79           H  
ATOM   2355 HD11 LEU A 152      17.691 -29.190  31.366  0.79  0.79           H  
ATOM   2356 HD12 LEU A 152      17.002 -28.107  30.149  0.79  0.79           H  
ATOM   2357 HD13 LEU A 152      18.266 -27.521  31.225  0.79  0.79           H  
ATOM   2358 HD21 LEU A 152      20.215 -29.761  31.207  0.79  0.79           H  
ATOM   2359 HD22 LEU A 152      20.609 -28.075  30.877  0.79  0.79           H  
ATOM   2360 HD23 LEU A 152      21.115 -29.335  29.741  0.79  0.79           H  
ATOM   2361  N   VAL A 153      16.859 -30.317  25.781  0.76  0.76           N  
ATOM   2362  CA  VAL A 153      16.736 -29.786  24.411  0.76  0.76           C  
ATOM   2363  C   VAL A 153      15.254 -29.733  23.988  0.76  0.76           C  
ATOM   2364  O   VAL A 153      14.820 -28.789  23.314  0.76  0.76           O  
ATOM   2365  CB  VAL A 153      17.585 -30.620  23.422  0.76  0.76           C  
ATOM   2366  CG1 VAL A 153      17.282 -30.299  21.954  0.76  0.76           C  
ATOM   2367  CG2 VAL A 153      19.081 -30.391  23.673  0.76  0.76           C  
ATOM   2368  H   VAL A 153      16.521 -31.257  25.982  0.76  0.76           H  
ATOM   2369  HA  VAL A 153      17.088 -28.747  24.408  0.76  0.76           H  
ATOM   2370  HB  VAL A 153      17.372 -31.685  23.575  0.76  0.76           H  
ATOM   2371 HG11 VAL A 153      17.396 -29.229  21.750  0.76  0.76           H  
ATOM   2372 HG12 VAL A 153      16.263 -30.594  21.682  0.76  0.76           H  
ATOM   2373 HG13 VAL A 153      17.959 -30.847  21.289  0.76  0.76           H  
ATOM   2374 HG21 VAL A 153      19.362 -29.352  23.470  0.76  0.76           H  
ATOM   2375 HG22 VAL A 153      19.686 -31.037  23.028  0.76  0.76           H  
ATOM   2376 HG23 VAL A 153      19.350 -30.612  24.708  0.76  0.76           H  
ATOM   2377  N   GLY A 154      14.469 -30.843  24.270  0.75  0.75           N  
ATOM   2378  CA  GLY A 154      13.055 -30.882  23.882  0.75  0.75           C  
ATOM   2379  C   GLY A 154      12.206 -30.036  24.825  0.75  0.75           C  
ATOM   2380  O   GLY A 154      11.171 -30.459  25.336  0.75  0.75           O  
ATOM   2381  H   GLY A 154      14.851 -31.656  24.759  0.75  0.75           H  
ATOM   2382  HA2 GLY A 154      12.728 -31.924  23.932  0.75  0.75           H  
ATOM   2383  HA3 GLY A 154      12.942 -30.508  22.860  0.75  0.75           H  
ATOM   2384  N   LEU A 155      12.674 -28.749  25.002  0.75  0.75           N  
ATOM   2385  CA  LEU A 155      12.296 -27.944  26.156  0.75  0.75           C  
ATOM   2386  C   LEU A 155      12.238 -26.480  25.706  0.75  0.75           C  
ATOM   2387  O   LEU A 155      13.220 -25.872  25.270  0.75  0.75           O  
ATOM   2388  CB  LEU A 155      13.356 -28.141  27.252  0.75  0.75           C  
ATOM   2389  CG  LEU A 155      13.002 -27.500  28.603  0.75  0.75           C  
ATOM   2390  CD1 LEU A 155      11.782 -28.149  29.246  0.75  0.75           C  
ATOM   2391  CD2 LEU A 155      14.193 -27.622  29.554  0.75  0.75           C  
ATOM   2392  H   LEU A 155      13.349 -28.373  24.328  0.75  0.75           H  
ATOM   2393  HA  LEU A 155      11.316 -28.283  26.501  0.75  0.75           H  
ATOM   2394  HB2 LEU A 155      14.315 -27.734  26.902  0.75  0.75           H  
ATOM   2395  HB3 LEU A 155      13.526 -29.216  27.402  0.75  0.75           H  
ATOM   2396  HG  LEU A 155      12.793 -26.434  28.454  0.75  0.75           H  
ATOM   2397 HD11 LEU A 155      11.940 -29.220  29.411  0.75  0.75           H  
ATOM   2398 HD12 LEU A 155      10.887 -28.031  28.632  0.75  0.75           H  
ATOM   2399 HD13 LEU A 155      11.577 -27.682  30.214  0.75  0.75           H  
ATOM   2400 HD21 LEU A 155      14.431 -28.671  29.764  0.75  0.75           H  
ATOM   2401 HD22 LEU A 155      13.984 -27.129  30.509  0.75  0.75           H  
ATOM   2402 HD23 LEU A 155      15.079 -27.151  29.121  0.75  0.75           H  
ATOM   2403  N   ASP A 156      10.962 -25.956  25.741  0.71  0.71           N  
ATOM   2404  CA  ASP A 156      10.629 -24.702  25.081  0.71  0.71           C  
ATOM   2405  C   ASP A 156      10.464 -23.612  26.150  0.71  0.71           C  
ATOM   2406  O   ASP A 156      10.233 -23.856  27.338  0.71  0.71           O  
ATOM   2407  CB  ASP A 156       9.370 -24.890  24.246  0.71  0.71           C  
ATOM   2408  CG  ASP A 156       9.641 -25.948  23.182  0.71  0.71           C  
ATOM   2409  OD1 ASP A 156      10.600 -25.695  22.372  0.71  0.71           O  
ATOM   2410  OD2 ASP A 156       8.860 -26.940  23.162  0.71  0.71           O1-
ATOM   2411  H   ASP A 156      10.202 -26.449  26.234  0.71  0.71           H  
ATOM   2412  HA  ASP A 156      11.472 -24.410  24.449  0.71  0.71           H  
ATOM   2413  HB2 ASP A 156       9.078 -23.960  23.747  0.71  0.71           H  
ATOM   2414  HB3 ASP A 156       8.522 -25.183  24.874  0.71  0.71           H  
ATOM   2415  N   ILE A 157      10.470 -22.303  25.682  0.65  0.65           N  
ATOM   2416  CA  ILE A 157      10.366 -21.190  26.640  0.65  0.65           C  
ATOM   2417  C   ILE A 157       8.955 -21.067  27.256  0.65  0.65           C  
ATOM   2418  O   ILE A 157       8.667 -20.197  28.074  0.65  0.65           O  
ATOM   2419  CB  ILE A 157      10.838 -19.802  26.136  0.65  0.65           C  
ATOM   2420  CG1 ILE A 157       9.862 -19.174  25.126  0.65  0.65           C  
ATOM   2421  CG2 ILE A 157      12.273 -19.858  25.612  0.65  0.65           C  
ATOM   2422  CD1 ILE A 157      10.215 -17.750  24.723  0.65  0.65           C  
ATOM   2423  H   ILE A 157      10.563 -22.127  24.666  0.65  0.65           H  
ATOM   2424  HA  ILE A 157      11.012 -21.467  27.485  0.65  0.65           H  
ATOM   2425  HB  ILE A 157      10.853 -19.135  27.011  0.65  0.65           H  
ATOM   2426 HG12 ILE A 157       8.849 -19.148  25.544  0.65  0.65           H  
ATOM   2427 HG13 ILE A 157       9.811 -19.801  24.240  0.65  0.65           H  
ATOM   2428 HG21 ILE A 157      12.341 -20.413  24.675  0.65  0.65           H  
ATOM   2429 HG22 ILE A 157      12.925 -20.339  26.343  0.65  0.65           H  
ATOM   2430 HG23 ILE A 157      12.675 -18.855  25.440  0.65  0.65           H  
ATOM   2431 HD11 ILE A 157      10.288 -17.101  25.601  0.65  0.65           H  
ATOM   2432 HD12 ILE A 157       9.439 -17.344  24.066  0.65  0.65           H  
ATOM   2433 HD13 ILE A 157      11.161 -17.703  24.179  0.65  0.65           H  
ATOM   2434  N   LYS A 158       8.054 -22.006  26.819  0.67  0.67           N  
ATOM   2435  CA  LYS A 158       6.713 -22.169  27.360  0.67  0.67           C  
ATOM   2436  C   LYS A 158       6.659 -23.154  28.553  0.67  0.67           C  
ATOM   2437  O   LYS A 158       5.613 -23.327  29.183  0.67  0.67           O  
ATOM   2438  CB  LYS A 158       5.774 -22.623  26.230  0.67  0.67           C  
ATOM   2439  CG  LYS A 158       5.516 -21.487  25.224  0.67  0.67           C  
ATOM   2440  CD  LYS A 158       5.192 -22.008  23.822  0.67  0.67           C  
ATOM   2441  CE  LYS A 158       4.884 -20.856  22.871  0.67  0.67           C  
ATOM   2442  NZ  LYS A 158       5.021 -21.309  21.472  0.67  0.67           N1+
ATOM   2443  H   LYS A 158       8.359 -22.607  26.060  0.67  0.67           H  
ATOM   2444  HA  LYS A 158       6.380 -21.203  27.757  0.67  0.67           H  
ATOM   2445  HB2 LYS A 158       4.812 -22.958  26.636  0.67  0.67           H  
ATOM   2446  HB3 LYS A 158       6.213 -23.491  25.721  0.67  0.67           H  
ATOM   2447  HG2 LYS A 158       6.393 -20.833  25.150  0.67  0.67           H  
ATOM   2448  HG3 LYS A 158       4.693 -20.864  25.594  0.67  0.67           H  
ATOM   2449  HD2 LYS A 158       4.335 -22.691  23.862  0.67  0.67           H  
ATOM   2450  HD3 LYS A 158       6.045 -22.592  23.454  0.67  0.67           H  
ATOM   2451  HE2 LYS A 158       5.568 -20.011  22.993  0.67  0.67           H  
ATOM   2452  HE3 LYS A 158       3.854 -20.507  22.997  0.67  0.67           H  
ATOM   2453  HZ1 LYS A 158       6.081 -21.367  21.187  0.67  0.67           H  
ATOM   2454  HZ2 LYS A 158       4.636 -20.643  20.799  0.67  0.67           H  
ATOM   2455  HZ3 LYS A 158       4.660 -22.250  21.298  0.67  0.67           H  
ATOM   2456  N   HIS A 159       7.817 -23.855  28.832  0.70  0.70           N  
ATOM   2457  CA  HIS A 159       7.865 -24.941  29.817  0.70  0.70           C  
ATOM   2458  C   HIS A 159       8.593 -24.583  31.132  0.70  0.70           C  
ATOM   2459  O   HIS A 159       9.097 -25.464  31.840  0.70  0.70           O  
ATOM   2460  CB  HIS A 159       8.558 -26.178  29.226  0.70  0.70           C  
ATOM   2461  CG  HIS A 159       7.907 -26.805  28.047  0.70  0.70           C  
ATOM   2462  ND1 HIS A 159       8.672 -27.179  26.958  0.70  0.70           N  
ATOM   2463  CD2 HIS A 159       6.595 -27.200  27.878  0.70  0.70           C  
ATOM   2464  CE1 HIS A 159       7.837 -27.806  26.157  0.70  0.70           C  
ATOM   2465  NE2 HIS A 159       6.571 -27.841  26.670  0.70  0.70           N  
ATOM   2466  H   HIS A 159       8.678 -23.640  28.309  0.70  0.70           H  
ATOM   2467  HA  HIS A 159       6.838 -25.198  30.104  0.70  0.70           H  
ATOM   2468  HB2 HIS A 159       8.613 -26.954  29.989  0.70  0.70           H  
ATOM   2469  HB3 HIS A 159       9.596 -25.925  28.973  0.70  0.70           H  
ATOM   2470  HD2 HIS A 159       5.718 -27.121  28.505  0.70  0.70           H  
ATOM   2471  HE2 HIS A 159       5.770 -28.272  26.229  0.70  0.70           H  
ATOM   2472  HE1 HIS A 159       8.081 -28.253  25.202  0.70  0.70           H  
ATOM   2473  N   LEU A 160       8.525 -23.273  31.552  0.75  0.75           N  
ATOM   2474  CA  LEU A 160       9.286 -22.783  32.709  0.75  0.75           C  
ATOM   2475  C   LEU A 160       8.474 -21.726  33.465  0.75  0.75           C  
ATOM   2476  O   LEU A 160       7.732 -20.930  32.888  0.75  0.75           O  
ATOM   2477  CB  LEU A 160      10.595 -22.161  32.173  0.75  0.75           C  
ATOM   2478  CG  LEU A 160      11.568 -21.588  33.220  0.75  0.75           C  
ATOM   2479  CD1 LEU A 160      12.171 -22.675  34.106  0.75  0.75           C  
ATOM   2480  CD2 LEU A 160      12.684 -20.811  32.519  0.75  0.75           C  
ATOM   2481  H   LEU A 160       7.953 -22.612  31.030  0.75  0.75           H  
ATOM   2482  HA  LEU A 160       9.505 -23.623  33.374  0.75  0.75           H  
ATOM   2483  HB2 LEU A 160      10.327 -21.355  31.474  0.75  0.75           H  
ATOM   2484  HB3 LEU A 160      11.124 -22.911  31.569  0.75  0.75           H  
ATOM   2485  HG  LEU A 160      11.044 -20.868  33.856  0.75  0.75           H  
ATOM   2486 HD11 LEU A 160      12.724 -23.411  33.511  0.75  0.75           H  
ATOM   2487 HD12 LEU A 160      11.400 -23.207  34.668  0.75  0.75           H  
ATOM   2488 HD13 LEU A 160      12.865 -22.240  34.833  0.75  0.75           H  
ATOM   2489 HD21 LEU A 160      13.316 -21.474  31.921  0.75  0.75           H  
ATOM   2490 HD22 LEU A 160      13.317 -20.307  33.253  0.75  0.75           H  
ATOM   2491 HD23 LEU A 160      12.274 -20.041  31.857  0.75  0.75           H  
ATOM   2492  N   ASP A 161       8.758 -21.659  34.816  0.77  0.77           N  
ATOM   2493  CA  ASP A 161       8.447 -20.468  35.600  0.77  0.77           C  
ATOM   2494  C   ASP A 161       9.592 -20.239  36.618  0.77  0.77           C  
ATOM   2495  O   ASP A 161      10.288 -21.144  37.072  0.77  0.77           O  
ATOM   2496  CB  ASP A 161       7.076 -20.578  36.247  0.77  0.77           C  
ATOM   2497  CG  ASP A 161       6.871 -19.504  37.300  0.77  0.77           C  
ATOM   2498  OD1 ASP A 161       7.339 -18.347  37.071  0.77  0.77           O  
ATOM   2499  OD2 ASP A 161       6.370 -19.934  38.389  0.77  0.77           O1-
ATOM   2500  H   ASP A 161       9.204 -22.446  35.304  0.77  0.77           H  
ATOM   2501  HA  ASP A 161       8.450 -19.613  34.911  0.77  0.77           H  
ATOM   2502  HB2 ASP A 161       6.965 -21.566  36.711  0.77  0.77           H  
ATOM   2503  HB3 ASP A 161       6.285 -20.492  35.493  0.77  0.77           H  
ATOM   2504  N   LEU A 162       9.698 -18.912  36.984  0.76  0.76           N  
ATOM   2505  CA  LEU A 162      10.713 -18.347  37.851  0.76  0.76           C  
ATOM   2506  C   LEU A 162      10.091 -17.965  39.212  0.76  0.76           C  
ATOM   2507  O   LEU A 162      10.798 -17.823  40.211  0.76  0.76           O  
ATOM   2508  CB  LEU A 162      11.352 -17.095  37.233  0.76  0.76           C  
ATOM   2509  CG  LEU A 162      12.164 -17.281  35.933  0.76  0.76           C  
ATOM   2510  CD1 LEU A 162      13.165 -18.431  36.009  0.76  0.76           C  
ATOM   2511  CD2 LEU A 162      11.287 -17.421  34.688  0.76  0.76           C  
ATOM   2512  H   LEU A 162       8.919 -18.299  36.673  0.76  0.76           H  
ATOM   2513  HA  LEU A 162      11.468 -19.112  38.059  0.76  0.76           H  
ATOM   2514  HB2 LEU A 162      12.030 -16.663  37.982  0.76  0.76           H  
ATOM   2515  HB3 LEU A 162      10.581 -16.330  37.066  0.76  0.76           H  
ATOM   2516  HG  LEU A 162      12.740 -16.356  35.798  0.76  0.76           H  
ATOM   2517 HD11 LEU A 162      12.669 -19.407  35.993  0.76  0.76           H  
ATOM   2518 HD12 LEU A 162      13.771 -18.371  36.918  0.76  0.76           H  
ATOM   2519 HD13 LEU A 162      13.845 -18.391  35.153  0.76  0.76           H  
ATOM   2520 HD21 LEU A 162      10.779 -18.387  34.644  0.76  0.76           H  
ATOM   2521 HD22 LEU A 162      11.900 -17.338  33.783  0.76  0.76           H  
ATOM   2522 HD23 LEU A 162      10.531 -16.630  34.648  0.76  0.76           H  
ATOM   2523  N   GLU A 163       8.735 -17.676  39.207  0.71  0.71           N  
ATOM   2524  CA  GLU A 163       8.040 -17.215  40.405  0.71  0.71           C  
ATOM   2525  C   GLU A 163       7.809 -18.431  41.320  0.71  0.71           C  
ATOM   2526  O   GLU A 163       8.023 -18.377  42.533  0.71  0.71           O  
ATOM   2527  CB  GLU A 163       6.703 -16.520  40.100  0.71  0.71           C  
ATOM   2528  CG  GLU A 163       6.869 -15.189  39.362  0.71  0.71           C  
ATOM   2529  CD  GLU A 163       5.607 -14.323  39.233  0.71  0.71           C  
ATOM   2530  OE1 GLU A 163       4.563 -14.737  39.812  0.71  0.71           O  
ATOM   2531  OE2 GLU A 163       5.768 -13.253  38.573  0.71  0.71           O1-
ATOM   2532  H   GLU A 163       8.177 -17.805  38.343  0.71  0.71           H  
ATOM   2533  HA  GLU A 163       8.707 -16.528  40.941  0.71  0.71           H  
ATOM   2534  HB2 GLU A 163       6.178 -16.345  41.049  0.71  0.71           H  
ATOM   2535  HB3 GLU A 163       6.052 -17.178  39.511  0.71  0.71           H  
ATOM   2536  HG2 GLU A 163       7.250 -15.378  38.351  0.71  0.71           H  
ATOM   2537  HG3 GLU A 163       7.618 -14.579  39.883  0.71  0.71           H  
ATOM   2538  N   SER A 164       7.256 -19.546  40.722  0.74  0.74           N  
ATOM   2539  CA  SER A 164       7.055 -20.792  41.456  0.74  0.74           C  
ATOM   2540  C   SER A 164       8.330 -21.639  41.517  0.74  0.74           C  
ATOM   2541  O   SER A 164       8.453 -22.556  42.333  0.74  0.74           O  
ATOM   2542  CB  SER A 164       5.909 -21.634  40.881  0.74  0.74           C  
ATOM   2543  OG  SER A 164       6.141 -22.006  39.525  0.74  0.74           O  
ATOM   2544  H   SER A 164       6.948 -19.518  39.726  0.74  0.74           H  
ATOM   2545  HA  SER A 164       6.807 -20.533  42.492  0.74  0.74           H  
ATOM   2546  HB2 SER A 164       4.965 -21.080  40.920  0.74  0.74           H  
ATOM   2547  HB3 SER A 164       5.782 -22.558  41.455  0.74  0.74           H  
ATOM   2548  HG  SER A 164       6.161 -21.147  38.996  0.74  0.74           H  
ATOM   2549  N   GLY A 165       9.277 -21.391  40.539  0.78  0.78           N  
ATOM   2550  CA  GLY A 165      10.554 -22.073  40.580  0.78  0.78           C  
ATOM   2551  C   GLY A 165      10.461 -23.557  40.220  0.78  0.78           C  
ATOM   2552  O   GLY A 165      11.142 -24.417  40.789  0.78  0.78           O  
ATOM   2553  H   GLY A 165       9.064 -20.709  39.814  0.78  0.78           H  
ATOM   2554  HA2 GLY A 165      10.968 -21.982  41.589  0.78  0.78           H  
ATOM   2555  HA3 GLY A 165      11.222 -21.579  39.869  0.78  0.78           H  
ATOM   2556  N   GLU A 166       9.687 -23.812  39.102  0.77  0.77           N  
ATOM   2557  CA  GLU A 166       9.556 -25.139  38.532  0.77  0.77           C  
ATOM   2558  C   GLU A 166       9.712 -25.082  37.006  0.77  0.77           C  
ATOM   2559  O   GLU A 166       9.392 -24.109  36.320  0.77  0.77           O  
ATOM   2560  CB  GLU A 166       8.300 -25.897  38.984  0.77  0.77           C  
ATOM   2561  CG  GLU A 166       6.973 -25.280  38.553  0.77  0.77           C  
ATOM   2562  CD  GLU A 166       5.778 -26.186  38.845  0.77  0.77           C  
ATOM   2563  OE1 GLU A 166       4.788 -26.047  38.044  0.77  0.77           O  
ATOM   2564  OE2 GLU A 166       5.873 -26.999  39.801  0.77  0.77           O1-
ATOM   2565  H   GLU A 166       9.205 -23.032  38.656  0.77  0.77           H  
ATOM   2566  HA  GLU A 166      10.407 -25.718  38.902  0.77  0.77           H  
ATOM   2567  HB2 GLU A 166       8.314 -25.979  40.079  0.77  0.77           H  
ATOM   2568  HB3 GLU A 166       8.346 -26.923  38.597  0.77  0.77           H  
ATOM   2569  HG2 GLU A 166       6.989 -25.055  37.482  0.77  0.77           H  
ATOM   2570  HG3 GLU A 166       6.816 -24.340  39.086  0.77  0.77           H  
ATOM   2571  N   VAL A 167      10.207 -26.271  36.491  0.79  0.79           N  
ATOM   2572  CA  VAL A 167      10.358 -26.516  35.064  0.79  0.79           C  
ATOM   2573  C   VAL A 167       9.440 -27.710  34.766  0.79  0.79           C  
ATOM   2574  O   VAL A 167       9.297 -28.656  35.547  0.79  0.79           O  
ATOM   2575  CB  VAL A 167      11.832 -26.707  34.653  0.79  0.79           C  
ATOM   2576  CG1 VAL A 167      12.483 -27.967  35.222  0.79  0.79           C  
ATOM   2577  CG2 VAL A 167      12.007 -26.685  33.134  0.79  0.79           C  
ATOM   2578  H   VAL A 167      10.435 -27.045  37.134  0.79  0.79           H  
ATOM   2579  HA  VAL A 167       9.962 -25.642  34.535  0.79  0.79           H  
ATOM   2580  HB  VAL A 167      12.397 -25.852  35.046  0.79  0.79           H  
ATOM   2581 HG11 VAL A 167      12.006 -28.873  34.836  0.79  0.79           H  
ATOM   2582 HG12 VAL A 167      12.434 -27.980  36.314  0.79  0.79           H  
ATOM   2583 HG13 VAL A 167      13.542 -28.011  34.946  0.79  0.79           H  
ATOM   2584 HG21 VAL A 167      11.518 -27.541  32.661  0.79  0.79           H  
ATOM   2585 HG22 VAL A 167      13.070 -26.722  32.868  0.79  0.79           H  
ATOM   2586 HG23 VAL A 167      11.596 -25.766  32.705  0.79  0.79           H  
ATOM   2587  N   TRP A 168       8.784 -27.609  33.553  0.73  0.73           N  
ATOM   2588  CA  TRP A 168       7.871 -28.646  33.072  0.73  0.73           C  
ATOM   2589  C   TRP A 168       8.639 -29.319  31.950  0.73  0.73           C  
ATOM   2590  O   TRP A 168       9.437 -28.707  31.238  0.73  0.73           O  
ATOM   2591  CB  TRP A 168       6.548 -28.085  32.549  0.73  0.73           C  
ATOM   2592  CG  TRP A 168       5.768 -27.249  33.525  0.73  0.73           C  
ATOM   2593  CD1 TRP A 168       5.965 -27.111  34.886  0.73  0.73           C  
ATOM   2594  CD2 TRP A 168       4.652 -26.409  33.194  0.73  0.73           C  
ATOM   2595  NE1 TRP A 168       5.058 -26.210  35.376  0.73  0.73           N  
ATOM   2596  CE2 TRP A 168       4.248 -25.761  34.361  0.73  0.73           C  
ATOM   2597  CE3 TRP A 168       3.956 -26.134  31.998  0.73  0.73           C  
ATOM   2598  CZ2 TRP A 168       3.199 -24.834  34.391  0.73  0.73           C  
ATOM   2599  CZ3 TRP A 168       2.896 -25.219  32.014  0.73  0.73           C  
ATOM   2600  CH2 TRP A 168       2.527 -24.575  33.194  0.73  0.73           C  
ATOM   2601  H   TRP A 168       8.970 -26.800  32.934  0.73  0.73           H  
ATOM   2602  HA  TRP A 168       7.688 -29.368  33.872  0.73  0.73           H  
ATOM   2603  HB2 TRP A 168       5.911 -28.915  32.217  0.73  0.73           H  
ATOM   2604  HB3 TRP A 168       6.741 -27.474  31.657  0.73  0.73           H  
ATOM   2605  HD1 TRP A 168       6.683 -27.557  35.561  0.73  0.73           H  
ATOM   2606  HE1 TRP A 168       4.990 -25.930  36.358  0.73  0.73           H  
ATOM   2607  HE3 TRP A 168       4.237 -26.620  31.067  0.73  0.73           H  
ATOM   2608  HZ2 TRP A 168       2.930 -24.326  35.310  0.73  0.73           H  
ATOM   2609  HZ3 TRP A 168       2.365 -25.002  31.090  0.73  0.73           H  
ATOM   2610  HH2 TRP A 168       1.717 -23.850  33.179  0.73  0.73           H  
ATOM   2611  N   VAL A 169       8.407 -30.668  31.784  0.73  0.73           N  
ATOM   2612  CA  VAL A 169       9.176 -31.409  30.784  0.73  0.73           C  
ATOM   2613  C   VAL A 169       8.258 -32.471  30.172  0.73  0.73           C  
ATOM   2614  O   VAL A 169       7.583 -33.231  30.874  0.73  0.73           O  
ATOM   2615  CB  VAL A 169      10.425 -32.090  31.411  0.73  0.73           C  
ATOM   2616  CG1 VAL A 169      11.341 -32.669  30.326  0.73  0.73           C  
ATOM   2617  CG2 VAL A 169      11.254 -31.147  32.292  0.73  0.73           C  
ATOM   2618  H   VAL A 169       7.725 -31.162  32.381  0.73  0.73           H  
ATOM   2619  HA  VAL A 169       9.494 -30.717  29.995  0.73  0.73           H  
ATOM   2620  HB  VAL A 169      10.097 -32.920  32.049  0.73  0.73           H  
ATOM   2621 HG11 VAL A 169      11.635 -31.901  29.602  0.73  0.73           H  
ATOM   2622 HG12 VAL A 169      10.850 -33.481  29.785  0.73  0.73           H  
ATOM   2623 HG13 VAL A 169      12.255 -33.079  30.768  0.73  0.73           H  
ATOM   2624 HG21 VAL A 169      11.597 -30.272  31.733  0.73  0.73           H  
ATOM   2625 HG22 VAL A 169      12.140 -31.660  32.677  0.73  0.73           H  
ATOM   2626 HG23 VAL A 169      10.686 -30.807  33.164  0.73  0.73           H  
ATOM   2627  N   MET A 170       8.302 -32.548  28.791  0.60  0.60           N  
ATOM   2628  CA  MET A 170       7.556 -33.554  28.048  0.60  0.60           C  
ATOM   2629  C   MET A 170       8.333 -34.876  28.108  0.60  0.60           C  
ATOM   2630  O   MET A 170       9.553 -34.950  27.957  0.60  0.60           O  
ATOM   2631  CB  MET A 170       7.308 -33.157  26.591  0.60  0.60           C  
ATOM   2632  CG  MET A 170       6.520 -31.851  26.487  0.60  0.60           C  
ATOM   2633  SD  MET A 170       5.922 -31.568  24.788  0.60  0.60           S  
ATOM   2634  CE  MET A 170       4.441 -32.613  24.825  0.60  0.60           C  
ATOM   2635  H   MET A 170       8.885 -31.903  28.265  0.60  0.60           H  
ATOM   2636  HA  MET A 170       6.595 -33.683  28.552  0.60  0.60           H  
ATOM   2637  HB2 MET A 170       6.771 -33.978  26.100  0.60  0.60           H  
ATOM   2638  HB3 MET A 170       8.265 -33.051  26.062  0.60  0.60           H  
ATOM   2639  HG2 MET A 170       7.166 -31.008  26.751  0.60  0.60           H  
ATOM   2640  HG3 MET A 170       5.669 -31.832  27.172  0.60  0.60           H  
ATOM   2641  HE1 MET A 170       3.949 -32.568  23.850  0.60  0.60           H  
ATOM   2642  HE2 MET A 170       3.743 -32.249  25.580  0.60  0.60           H  
ATOM   2643  HE3 MET A 170       4.701 -33.654  25.032  0.60  0.60           H  
ATOM   2644  N   GLY A 171       7.530 -35.975  28.356  0.62  0.62           N  
ATOM   2645  CA  GLY A 171       8.068 -37.284  28.638  0.62  0.62           C  
ATOM   2646  C   GLY A 171       8.027 -38.178  27.408  0.62  0.62           C  
ATOM   2647  O   GLY A 171       8.309 -37.807  26.268  0.62  0.62           O  
ATOM   2648  H   GLY A 171       6.503 -35.878  28.320  0.62  0.62           H  
ATOM   2649  HA2 GLY A 171       7.464 -37.711  29.445  0.62  0.62           H  
ATOM   2650  HA3 GLY A 171       9.106 -37.212  28.979  0.62  0.62           H  
ATOM   2651  N   LYS A 172       7.659 -39.488  27.681  0.60  0.60           N  
ATOM   2652  CA  LYS A 172       7.703 -40.535  26.657  0.60  0.60           C  
ATOM   2653  C   LYS A 172       6.517 -40.325  25.714  0.60  0.60           C  
ATOM   2654  O   LYS A 172       5.495 -41.011  25.746  0.60  0.60           O  
ATOM   2655  CB  LYS A 172       7.669 -41.927  27.312  0.60  0.60           C  
ATOM   2656  CG  LYS A 172       7.844 -43.075  26.305  0.60  0.60           C  
ATOM   2657  CD  LYS A 172       7.902 -44.453  26.973  0.60  0.60           C  
ATOM   2658  CE  LYS A 172       6.544 -44.921  27.482  0.60  0.60           C  
ATOM   2659  NZ  LYS A 172       6.721 -46.157  28.260  0.60  0.60           N1+
ATOM   2660  H   LYS A 172       7.369 -39.748  28.615  0.60  0.60           H  
ATOM   2661  HA  LYS A 172       8.631 -40.414  26.085  0.60  0.60           H  
ATOM   2662  HB2 LYS A 172       6.727 -42.051  27.861  0.60  0.60           H  
ATOM   2663  HB3 LYS A 172       8.470 -41.985  28.060  0.60  0.60           H  
ATOM   2664  HG2 LYS A 172       8.778 -42.923  25.755  0.60  0.60           H  
ATOM   2665  HG3 LYS A 172       7.041 -43.070  25.560  0.60  0.60           H  
ATOM   2666  HD2 LYS A 172       8.632 -44.425  27.792  0.60  0.60           H  
ATOM   2667  HD3 LYS A 172       8.277 -45.183  26.245  0.60  0.60           H  
ATOM   2668  HE2 LYS A 172       5.849 -45.144  26.667  0.60  0.60           H  
ATOM   2669  HE3 LYS A 172       6.088 -44.197  28.161  0.60  0.60           H  
ATOM   2670  HZ1 LYS A 172       7.478 -46.025  29.027  0.60  0.60           H  
ATOM   2671  HZ2 LYS A 172       6.942 -47.029  27.770  0.60  0.60           H  
ATOM   2672  HZ3 LYS A 172       5.952 -46.345  28.965  0.60  0.60           H  
ATOM   2673  N   GLY A 173       6.650 -39.253  24.856  0.56  0.56           N  
ATOM   2674  CA  GLY A 173       5.850 -39.084  23.652  0.56  0.56           C  
ATOM   2675  C   GLY A 173       4.373 -38.711  23.826  0.56  0.56           C  
ATOM   2676  O   GLY A 173       3.708 -38.199  22.924  0.56  0.56           O  
ATOM   2677  H   GLY A 173       7.378 -38.558  25.091  0.56  0.56           H  
ATOM   2678  HA2 GLY A 173       5.885 -40.027  23.095  0.56  0.56           H  
ATOM   2679  HA3 GLY A 173       6.331 -38.301  23.059  0.56  0.56           H  
ATOM   2680  N   SER A 174       3.765 -39.162  24.972  0.52  0.52           N  
ATOM   2681  CA  SER A 174       2.375 -38.854  25.298  0.52  0.52           C  
ATOM   2682  C   SER A 174       2.190 -38.783  26.820  0.52  0.52           C  
ATOM   2683  O   SER A 174       1.173 -39.181  27.386  0.52  0.52           O  
ATOM   2684  CB  SER A 174       1.426 -39.875  24.650  0.52  0.52           C  
ATOM   2685  OG  SER A 174       1.377 -39.749  23.227  0.52  0.52           O  
ATOM   2686  H   SER A 174       4.308 -39.775  25.588  0.52  0.52           H  
ATOM   2687  HA  SER A 174       2.153 -37.855  24.901  0.52  0.52           H  
ATOM   2688  HB2 SER A 174       0.402 -39.747  25.014  0.52  0.52           H  
ATOM   2689  HB3 SER A 174       1.737 -40.899  24.885  0.52  0.52           H  
ATOM   2690  HG  SER A 174       2.131 -39.191  22.931  0.52  0.52           H  
ATOM   2691  N   LYS A 175       3.202 -38.095  27.463  0.56  0.56           N  
ATOM   2692  CA  LYS A 175       3.220 -37.809  28.891  0.56  0.56           C  
ATOM   2693  C   LYS A 175       4.069 -36.550  29.090  0.56  0.56           C  
ATOM   2694  O   LYS A 175       4.934 -36.209  28.282  0.56  0.56           O  
ATOM   2695  CB  LYS A 175       3.842 -38.949  29.718  0.56  0.56           C  
ATOM   2696  CG  LYS A 175       3.031 -40.246  29.769  0.56  0.56           C  
ATOM   2697  CD  LYS A 175       1.657 -40.066  30.416  0.56  0.56           C  
ATOM   2698  CE  LYS A 175       0.824 -41.331  30.297  0.56  0.56           C  
ATOM   2699  NZ  LYS A 175      -0.568 -41.018  30.700  0.56  0.56           N1+
ATOM   2700  H   LYS A 175       3.981 -37.753  26.902  0.56  0.56           H  
ATOM   2701  HA  LYS A 175       2.199 -37.581  29.212  0.56  0.56           H  
ATOM   2702  HB2 LYS A 175       4.007 -38.609  30.749  0.56  0.56           H  
ATOM   2703  HB3 LYS A 175       4.837 -39.183  29.316  0.56  0.56           H  
ATOM   2704  HG2 LYS A 175       3.598 -40.989  30.345  0.56  0.56           H  
ATOM   2705  HG3 LYS A 175       2.930 -40.660  28.760  0.56  0.56           H  
ATOM   2706  HD2 LYS A 175       1.113 -39.240  29.950  0.56  0.56           H  
ATOM   2707  HD3 LYS A 175       1.781 -39.798  31.473  0.56  0.56           H  
ATOM   2708  HE2 LYS A 175       1.185 -42.122  30.960  0.56  0.56           H  
ATOM   2709  HE3 LYS A 175       0.773 -41.703  29.269  0.56  0.56           H  
ATOM   2710  HZ1 LYS A 175      -0.613 -40.599  31.639  0.56  0.56           H  
ATOM   2711  HZ2 LYS A 175      -1.171 -41.853  30.707  0.56  0.56           H  
ATOM   2712  HZ3 LYS A 175      -0.991 -40.346  30.044  0.56  0.56           H  
ATOM   2713  N   GLU A 176       3.841 -35.899  30.282  0.60  0.60           N  
ATOM   2714  CA  GLU A 176       4.619 -34.748  30.723  0.60  0.60           C  
ATOM   2715  C   GLU A 176       4.804 -34.941  32.231  0.60  0.60           C  
ATOM   2716  O   GLU A 176       3.993 -35.579  32.907  0.60  0.60           O  
ATOM   2717  CB  GLU A 176       3.913 -33.412  30.455  0.60  0.60           C  
ATOM   2718  CG  GLU A 176       3.474 -33.221  29.004  0.60  0.60           C  
ATOM   2719  CD  GLU A 176       2.900 -31.835  28.675  0.60  0.60           C  
ATOM   2720  OE1 GLU A 176       3.271 -30.889  29.425  0.60  0.60           O  
ATOM   2721  OE2 GLU A 176       2.112 -31.837  27.683  0.60  0.60           O1-
ATOM   2722  H   GLU A 176       3.104 -36.218  30.910  0.60  0.60           H  
ATOM   2723  HA  GLU A 176       5.594 -34.778  30.234  0.60  0.60           H  
ATOM   2724  HB2 GLU A 176       4.585 -32.598  30.756  0.60  0.60           H  
ATOM   2725  HB3 GLU A 176       3.028 -33.322  31.101  0.60  0.60           H  
ATOM   2726  HG2 GLU A 176       2.708 -33.966  28.755  0.60  0.60           H  
ATOM   2727  HG3 GLU A 176       4.319 -33.390  28.330  0.60  0.60           H  
ATOM   2728  N   ARG A 177       5.905 -34.283  32.746  0.61  0.61           N  
ATOM   2729  CA  ARG A 177       6.156 -34.219  34.180  0.61  0.61           C  
ATOM   2730  C   ARG A 177       6.542 -32.795  34.587  0.61  0.61           C  
ATOM   2731  O   ARG A 177       6.815 -31.925  33.757  0.61  0.61           O  
ATOM   2732  CB  ARG A 177       7.195 -35.262  34.609  0.61  0.61           C  
ATOM   2733  CG  ARG A 177       8.649 -34.928  34.237  0.61  0.61           C  
ATOM   2734  CD  ARG A 177       9.546 -36.108  34.580  0.61  0.61           C  
ATOM   2735  NE  ARG A 177      10.974 -35.778  34.651  0.61  0.61           N  
ATOM   2736  CZ  ARG A 177      11.824 -35.793  33.584  0.61  0.61           C  
ATOM   2737  NH1 ARG A 177      11.393 -35.726  32.311  0.61  0.61           N  
ATOM   2738  NH2 ARG A 177      13.151 -35.938  33.839  0.61  0.61           N1+
ATOM   2739  H   ARG A 177       6.558 -33.805  32.099  0.61  0.61           H  
ATOM   2740  HA  ARG A 177       5.214 -34.448  34.696  0.61  0.61           H  
ATOM   2741  HB2 ARG A 177       6.925 -36.235  34.177  0.61  0.61           H  
ATOM   2742  HB3 ARG A 177       7.144 -35.385  35.699  0.61  0.61           H  
ATOM   2743  HG2 ARG A 177       8.986 -34.041  34.785  0.61  0.61           H  
ATOM   2744  HG3 ARG A 177       8.730 -34.697  33.170  0.61  0.61           H  
ATOM   2745  HD2 ARG A 177       9.408 -36.934  33.873  0.61  0.61           H  
ATOM   2746  HD3 ARG A 177       9.284 -36.507  35.568  0.61  0.61           H  
ATOM   2747  HE  ARG A 177      11.398 -35.744  35.572  0.61  0.61           H  
ATOM   2748 HH11 ARG A 177      10.424 -35.674  32.044  0.61  0.61           H  
ATOM   2749 HH12 ARG A 177      12.118 -35.664  31.524  0.61  0.61           H  
ATOM   2750 HH21 ARG A 177      13.829 -36.087  33.060  0.61  0.61           H  
ATOM   2751 HH22 ARG A 177      13.538 -35.858  34.773  0.61  0.61           H  
ATOM   2752  N   ARG A 178       6.597 -32.607  35.959  0.68  0.68           N  
ATOM   2753  CA  ARG A 178       7.055 -31.358  36.551  0.68  0.68           C  
ATOM   2754  C   ARG A 178       8.265 -31.684  37.425  0.68  0.68           C  
ATOM   2755  O   ARG A 178       8.318 -32.696  38.123  0.68  0.68           O  
ATOM   2756  CB  ARG A 178       5.983 -30.679  37.405  0.68  0.68           C  
ATOM   2757  CG  ARG A 178       4.790 -30.214  36.571  0.68  0.68           C  
ATOM   2758  CD  ARG A 178       3.946 -29.189  37.325  0.68  0.68           C  
ATOM   2759  NE  ARG A 178       2.928 -28.619  36.434  0.68  0.68           N  
ATOM   2760  CZ  ARG A 178       2.270 -27.454  36.667  0.68  0.68           C  
ATOM   2761  NH1 ARG A 178       1.218 -27.145  35.869  0.68  0.68           N  
ATOM   2762  NH2 ARG A 178       2.601 -26.591  37.640  0.68  0.68           N1+
ATOM   2763  H   ARG A 178       6.365 -33.360  36.603  0.68  0.68           H  
ATOM   2764  HA  ARG A 178       7.372 -30.679  35.754  0.68  0.68           H  
ATOM   2765  HB2 ARG A 178       6.436 -29.816  37.911  0.68  0.68           H  
ATOM   2766  HB3 ARG A 178       5.633 -31.353  38.197  0.68  0.68           H  
ATOM   2767  HG2 ARG A 178       4.166 -31.071  36.288  0.68  0.68           H  
ATOM   2768  HG3 ARG A 178       5.140 -29.768  35.633  0.68  0.68           H  
ATOM   2769  HD2 ARG A 178       4.600 -28.398  37.679  0.68  0.68           H  
ATOM   2770  HD3 ARG A 178       3.439 -29.659  38.173  0.68  0.68           H  
ATOM   2771  HE  ARG A 178       2.718 -29.101  35.569  0.68  0.68           H  
ATOM   2772 HH11 ARG A 178       1.007 -27.705  35.052  0.68  0.68           H  
ATOM   2773 HH12 ARG A 178       0.717 -26.274  35.985  0.68  0.68           H  
ATOM   2774 HH21 ARG A 178       2.056 -25.780  37.886  0.68  0.68           H  
ATOM   2775 HH22 ARG A 178       3.629 -26.471  37.921  0.68  0.68           H  
ATOM   2776  N   LEU A 179       9.238 -30.700  37.404  0.77  0.77           N  
ATOM   2777  CA  LEU A 179      10.410 -30.768  38.266  0.77  0.77           C  
ATOM   2778  C   LEU A 179      10.541 -29.393  38.932  0.77  0.77           C  
ATOM   2779  O   LEU A 179      10.629 -28.356  38.260  0.77  0.77           O  
ATOM   2780  CB  LEU A 179      11.684 -31.064  37.470  0.77  0.77           C  
ATOM   2781  CG  LEU A 179      11.740 -32.476  36.861  0.77  0.77           C  
ATOM   2782  CD1 LEU A 179      12.964 -32.582  35.958  0.77  0.77           C  
ATOM   2783  CD2 LEU A 179      11.804 -33.575  37.921  0.77  0.77           C  
ATOM   2784  H   LEU A 179       9.157 -29.885  36.773  0.77  0.77           H  
ATOM   2785  HA  LEU A 179      10.271 -31.553  39.005  0.77  0.77           H  
ATOM   2786  HB2 LEU A 179      12.559 -30.913  38.116  0.77  0.77           H  
ATOM   2787  HB3 LEU A 179      11.774 -30.332  36.660  0.77  0.77           H  
ATOM   2788  HG  LEU A 179      10.853 -32.642  36.238  0.77  0.77           H  
ATOM   2789 HD11 LEU A 179      13.894 -32.467  36.524  0.77  0.77           H  
ATOM   2790 HD12 LEU A 179      12.940 -31.810  35.183  0.77  0.77           H  
ATOM   2791 HD13 LEU A 179      12.987 -33.558  35.468  0.77  0.77           H  
ATOM   2792 HD21 LEU A 179      12.640 -33.409  38.608  0.77  0.77           H  
ATOM   2793 HD22 LEU A 179      11.941 -34.558  37.459  0.77  0.77           H  
ATOM   2794 HD23 LEU A 179      10.881 -33.622  38.504  0.77  0.77           H  
ATOM   2795  N   PRO A 180      10.547 -29.363  40.312  0.80  0.80           N  
ATOM   2796  CA  PRO A 180      10.897 -28.148  41.050  0.80  0.80           C  
ATOM   2797  C   PRO A 180      12.428 -27.985  40.998  0.80  0.80           C  
ATOM   2798  O   PRO A 180      13.210 -28.938  40.960  0.80  0.80           O  
ATOM   2799  CB  PRO A 180      10.429 -28.391  42.480  0.80  0.80           C  
ATOM   2800  CG  PRO A 180       9.663 -29.708  42.428  0.80  0.80           C  
ATOM   2801  CD  PRO A 180      10.213 -30.440  41.225  0.80  0.80           C  
ATOM   2802  HA  PRO A 180      10.405 -27.286  40.595  0.80  0.80           H  
ATOM   2803  HB2 PRO A 180       9.786 -27.579  42.836  0.80  0.80           H  
ATOM   2804  HB3 PRO A 180      11.267 -28.461  43.176  0.80  0.80           H  
ATOM   2805  HG2 PRO A 180       8.595 -29.501  42.287  0.80  0.80           H  
ATOM   2806  HG3 PRO A 180       9.784 -30.303  43.330  0.80  0.80           H  
ATOM   2807  HD2 PRO A 180      11.133 -30.985  41.463  0.80  0.80           H  
ATOM   2808  HD3 PRO A 180       9.472 -31.128  40.813  0.80  0.80           H  
ATOM   2809  N   ILE A 181      12.849 -26.663  40.980  0.78  0.78           N  
ATOM   2810  CA  ILE A 181      14.240 -26.308  40.690  0.78  0.78           C  
ATOM   2811  C   ILE A 181      15.039 -26.203  42.017  0.78  0.78           C  
ATOM   2812  O   ILE A 181      15.411 -27.207  42.631  0.78  0.78           O  
ATOM   2813  CB  ILE A 181      14.312 -25.097  39.720  0.78  0.78           C  
ATOM   2814  CG1 ILE A 181      13.543 -25.369  38.404  0.78  0.78           C  
ATOM   2815  CG2 ILE A 181      15.762 -24.746  39.379  0.78  0.78           C  
ATOM   2816  CD1 ILE A 181      13.326 -24.108  37.575  0.78  0.78           C  
ATOM   2817  H   ILE A 181      12.176 -25.896  41.132  0.78  0.78           H  
ATOM   2818  HA  ILE A 181      14.696 -27.158  40.162  0.78  0.78           H  
ATOM   2819  HB  ILE A 181      13.843 -24.234  40.207  0.78  0.78           H  
ATOM   2820 HG12 ILE A 181      12.562 -25.795  38.621  0.78  0.78           H  
ATOM   2821 HG13 ILE A 181      14.073 -26.116  37.800  0.78  0.78           H  
ATOM   2822 HG21 ILE A 181      16.260 -25.572  38.859  0.78  0.78           H  
ATOM   2823 HG22 ILE A 181      16.335 -24.517  40.275  0.78  0.78           H  
ATOM   2824 HG23 ILE A 181      15.820 -23.858  38.745  0.78  0.78           H  
ATOM   2825 HD11 ILE A 181      12.868 -23.315  38.174  0.78  0.78           H  
ATOM   2826 HD12 ILE A 181      12.657 -24.319  36.738  0.78  0.78           H  
ATOM   2827 HD13 ILE A 181      14.262 -23.731  37.157  0.78  0.78           H  
ATOM   2828  N   GLY A 182      15.267 -24.933  42.514  0.77  0.77           N  
ATOM   2829  CA  GLY A 182      16.201 -24.697  43.605  0.77  0.77           C  
ATOM   2830  C   GLY A 182      16.953 -23.371  43.438  0.77  0.77           C  
ATOM   2831  O   GLY A 182      16.915 -22.690  42.412  0.77  0.77           O  
ATOM   2832  H   GLY A 182      14.796 -24.130  42.110  0.77  0.77           H  
ATOM   2833  HA2 GLY A 182      16.932 -25.510  43.665  0.77  0.77           H  
ATOM   2834  HA3 GLY A 182      15.621 -24.665  44.533  0.77  0.77           H  
ATOM   2835  N   ARG A 183      17.723 -23.015  44.545  0.68  0.68           N  
ATOM   2836  CA  ARG A 183      18.070 -21.607  44.758  0.68  0.68           C  
ATOM   2837  C   ARG A 183      19.085 -21.062  43.740  0.68  0.68           C  
ATOM   2838  O   ARG A 183      18.868 -20.009  43.135  0.68  0.68           O  
ATOM   2839  CB  ARG A 183      18.558 -21.337  46.193  0.68  0.68           C  
ATOM   2840  CG  ARG A 183      17.432 -21.489  47.229  0.68  0.68           C  
ATOM   2841  CD  ARG A 183      17.772 -20.849  48.574  0.68  0.68           C  
ATOM   2842  NE  ARG A 183      18.865 -21.529  49.282  0.68  0.68           N  
ATOM   2843  CZ  ARG A 183      18.720 -22.612  50.080  0.68  0.68           C  
ATOM   2844  NH1 ARG A 183      19.770 -23.028  50.816  0.68  0.68           N  
ATOM   2845  NH2 ARG A 183      17.549 -23.281  50.171  0.68  0.68           N1+
ATOM   2846  H   ARG A 183      18.001 -23.721  45.224  0.68  0.68           H  
ATOM   2847  HA  ARG A 183      17.146 -21.037  44.584  0.68  0.68           H  
ATOM   2848  HB2 ARG A 183      18.956 -20.316  46.244  0.68  0.68           H  
ATOM   2849  HB3 ARG A 183      19.386 -22.009  46.451  0.68  0.68           H  
ATOM   2850  HG2 ARG A 183      17.200 -22.552  47.364  0.68  0.68           H  
ATOM   2851  HG3 ARG A 183      16.524 -21.005  46.850  0.68  0.68           H  
ATOM   2852  HD2 ARG A 183      16.894 -20.822  49.229  0.68  0.68           H  
ATOM   2853  HD3 ARG A 183      18.078 -19.806  48.434  0.68  0.68           H  
ATOM   2854  HE  ARG A 183      19.802 -21.156  49.191  0.68  0.68           H  
ATOM   2855 HH11 ARG A 183      20.632 -22.503  50.892  0.68  0.68           H  
ATOM   2856 HH12 ARG A 183      19.683 -23.880  51.398  0.68  0.68           H  
ATOM   2857 HH21 ARG A 183      17.498 -24.144  50.701  0.68  0.68           H  
ATOM   2858 HH22 ARG A 183      16.712 -22.978  49.688  0.68  0.68           H  
ATOM   2859  N   ASN A 184      20.272 -21.764  43.605  0.73  0.73           N  
ATOM   2860  CA  ASN A 184      21.304 -21.273  42.680  0.73  0.73           C  
ATOM   2861  C   ASN A 184      20.741 -21.325  41.257  0.73  0.73           C  
ATOM   2862  O   ASN A 184      20.984 -20.475  40.403  0.73  0.73           O  
ATOM   2863  CB  ASN A 184      22.585 -22.115  42.649  0.73  0.73           C  
ATOM   2864  CG  ASN A 184      23.134 -22.432  44.007  0.73  0.73           C  
ATOM   2865  OD1 ASN A 184      22.420 -22.658  44.982  0.73  0.73           O  
ATOM   2866  ND2 ASN A 184      24.489 -22.546  44.073  0.73  0.73           N  
ATOM   2867  H   ASN A 184      20.468 -22.583  44.180  0.73  0.73           H  
ATOM   2868  HA  ASN A 184      21.521 -20.232  42.944  0.73  0.73           H  
ATOM   2869  HB2 ASN A 184      23.345 -21.601  42.047  0.73  0.73           H  
ATOM   2870  HB3 ASN A 184      22.406 -23.084  42.167  0.73  0.73           H  
ATOM   2871 HD21 ASN A 184      25.108 -22.413  43.278  0.73  0.73           H  
ATOM   2872 HD22 ASN A 184      24.895 -22.797  44.966  0.73  0.73           H  
ATOM   2873  N   ALA A 185      20.062 -22.497  40.982  0.80  0.80           N  
ATOM   2874  CA  ALA A 185      19.630 -22.799  39.632  0.80  0.80           C  
ATOM   2875  C   ALA A 185      18.572 -21.779  39.196  0.80  0.80           C  
ATOM   2876  O   ALA A 185      18.632 -21.255  38.081  0.80  0.80           O  
ATOM   2877  CB  ALA A 185      19.163 -24.236  39.518  0.80  0.80           C  
ATOM   2878  H   ALA A 185      19.880 -23.148  41.739  0.80  0.80           H  
ATOM   2879  HA  ALA A 185      20.496 -22.655  38.972  0.80  0.80           H  
ATOM   2880  HB1 ALA A 185      20.013 -24.921  39.613  0.80  0.80           H  
ATOM   2881  HB2 ALA A 185      18.679 -24.426  38.557  0.80  0.80           H  
ATOM   2882  HB3 ALA A 185      18.467 -24.491  40.321  0.80  0.80           H  
ATOM   2883  N   VAL A 186      17.586 -21.458  40.113  0.78  0.78           N  
ATOM   2884  CA  VAL A 186      16.619 -20.407  39.790  0.78  0.78           C  
ATOM   2885  C   VAL A 186      17.400 -19.109  39.520  0.78  0.78           C  
ATOM   2886  O   VAL A 186      17.089 -18.371  38.583  0.78  0.78           O  
ATOM   2887  CB  VAL A 186      15.542 -20.219  40.881  0.78  0.78           C  
ATOM   2888  CG1 VAL A 186      14.789 -18.888  40.766  0.78  0.78           C  
ATOM   2889  CG2 VAL A 186      14.511 -21.349  40.804  0.78  0.78           C  
ATOM   2890  H   VAL A 186      17.528 -21.956  41.012  0.78  0.78           H  
ATOM   2891  HA  VAL A 186      16.146 -20.691  38.840  0.78  0.78           H  
ATOM   2892  HB  VAL A 186      16.017 -20.245  41.869  0.78  0.78           H  
ATOM   2893 HG11 VAL A 186      14.344 -18.768  39.772  0.78  0.78           H  
ATOM   2894 HG12 VAL A 186      15.453 -18.040  40.955  0.78  0.78           H  
ATOM   2895 HG13 VAL A 186      13.981 -18.833  41.504  0.78  0.78           H  
ATOM   2896 HG21 VAL A 186      13.939 -21.304  39.871  0.78  0.78           H  
ATOM   2897 HG22 VAL A 186      13.804 -21.291  41.638  0.78  0.78           H  
ATOM   2898 HG23 VAL A 186      14.996 -22.324  40.846  0.78  0.78           H  
ATOM   2899  N   ALA A 187      18.412 -18.790  40.407  0.80  0.80           N  
ATOM   2900  CA  ALA A 187      19.127 -17.527  40.273  0.80  0.80           C  
ATOM   2901  C   ALA A 187      19.883 -17.450  38.935  0.80  0.80           C  
ATOM   2902  O   ALA A 187      19.912 -16.405  38.277  0.80  0.80           O  
ATOM   2903  CB  ALA A 187      20.085 -17.295  41.432  0.80  0.80           C  
ATOM   2904  H   ALA A 187      18.641 -19.435  41.168  0.80  0.80           H  
ATOM   2905  HA  ALA A 187      18.370 -16.732  40.262  0.80  0.80           H  
ATOM   2906  HB1 ALA A 187      19.548 -17.295  42.386  0.80  0.80           H  
ATOM   2907  HB2 ALA A 187      20.593 -16.330  41.327  0.80  0.80           H  
ATOM   2908  HB3 ALA A 187      20.857 -18.068  41.483  0.80  0.80           H  
ATOM   2909  N   TRP A 188      20.572 -18.584  38.552  0.73  0.73           N  
ATOM   2910  CA  TRP A 188      21.225 -18.620  37.252  0.73  0.73           C  
ATOM   2911  C   TRP A 188      20.150 -18.464  36.156  0.73  0.73           C  
ATOM   2912  O   TRP A 188      20.275 -17.614  35.273  0.73  0.73           O  
ATOM   2913  CB  TRP A 188      22.033 -19.895  36.984  0.73  0.73           C  
ATOM   2914  CG  TRP A 188      23.297 -19.999  37.783  0.73  0.73           C  
ATOM   2915  CD1 TRP A 188      23.545 -20.919  38.780  0.73  0.73           C  
ATOM   2916  CD2 TRP A 188      24.499 -19.225  37.643  0.73  0.73           C  
ATOM   2917  NE1 TRP A 188      24.825 -20.751  39.238  0.73  0.73           N  
ATOM   2918  CE2 TRP A 188      25.415 -19.692  38.590  0.73  0.73           C  
ATOM   2919  CE3 TRP A 188      24.900 -18.174  36.791  0.73  0.73           C  
ATOM   2920  CZ2 TRP A 188      26.695 -19.147  38.743  0.73  0.73           C  
ATOM   2921  CZ3 TRP A 188      26.180 -17.621  36.925  0.73  0.73           C  
ATOM   2922  CH2 TRP A 188      27.063 -18.103  37.889  0.73  0.73           C  
ATOM   2923  H   TRP A 188      20.635 -19.386  39.199  0.73  0.73           H  
ATOM   2924  HA  TRP A 188      21.873 -17.736  37.192  0.73  0.73           H  
ATOM   2925  HB2 TRP A 188      22.302 -19.944  35.920  0.73  0.73           H  
ATOM   2926  HB3 TRP A 188      21.410 -20.779  37.175  0.73  0.73           H  
ATOM   2927  HD1 TRP A 188      22.934 -21.715  39.184  0.73  0.73           H  
ATOM   2928  HE1 TRP A 188      25.273 -21.336  39.937  0.73  0.73           H  
ATOM   2929  HE3 TRP A 188      24.230 -17.798  36.024  0.73  0.73           H  
ATOM   2930  HZ2 TRP A 188      27.388 -19.528  39.487  0.73  0.73           H  
ATOM   2931  HZ3 TRP A 188      26.482 -16.814  36.263  0.73  0.73           H  
ATOM   2932  HH2 TRP A 188      28.061 -17.680  37.979  0.73  0.73           H  
ATOM   2933  N   ILE A 189      19.082 -19.339  36.203  0.75  0.75           N  
ATOM   2934  CA  ILE A 189      18.091 -19.434  35.114  0.75  0.75           C  
ATOM   2935  C   ILE A 189      17.268 -18.141  34.978  0.75  0.75           C  
ATOM   2936  O   ILE A 189      16.731 -17.834  33.910  0.75  0.75           O  
ATOM   2937  CB  ILE A 189      17.161 -20.661  35.293  0.75  0.75           C  
ATOM   2938  CG1 ILE A 189      17.955 -21.986  35.265  0.75  0.75           C  
ATOM   2939  CG2 ILE A 189      16.065 -20.737  34.221  0.75  0.75           C  
ATOM   2940  CD1 ILE A 189      17.181 -23.107  35.946  0.75  0.75           C  
ATOM   2941  H   ILE A 189      18.967 -19.953  37.023  0.75  0.75           H  
ATOM   2942  HA  ILE A 189      18.664 -19.543  34.185  0.75  0.75           H  
ATOM   2943  HB  ILE A 189      16.663 -20.559  36.267  0.75  0.75           H  
ATOM   2944 HG12 ILE A 189      18.920 -21.881  35.769  0.75  0.75           H  
ATOM   2945 HG13 ILE A 189      18.195 -22.275  34.234  0.75  0.75           H  
ATOM   2946 HG21 ILE A 189      16.494 -20.725  33.213  0.75  0.75           H  
ATOM   2947 HG22 ILE A 189      15.370 -19.900  34.308  0.75  0.75           H  
ATOM   2948 HG23 ILE A 189      15.466 -21.647  34.322  0.75  0.75           H  
ATOM   2949 HD11 ILE A 189      16.661 -22.753  36.841  0.75  0.75           H  
ATOM   2950 HD12 ILE A 189      17.868 -23.891  36.266  0.75  0.75           H  
ATOM   2951 HD13 ILE A 189      16.441 -23.548  35.272  0.75  0.75           H  
ATOM   2952  N   GLU A 190      17.093 -17.385  36.120  0.71  0.71           N  
ATOM   2953  CA  GLU A 190      16.530 -16.046  36.012  0.71  0.71           C  
ATOM   2954  C   GLU A 190      17.499 -15.181  35.174  0.71  0.71           C  
ATOM   2955  O   GLU A 190      17.206 -14.708  34.075  0.71  0.71           O  
ATOM   2956  CB  GLU A 190      16.351 -15.358  37.369  0.71  0.71           C  
ATOM   2957  CG  GLU A 190      15.079 -15.748  38.108  0.71  0.71           C  
ATOM   2958  CD  GLU A 190      15.002 -15.108  39.498  0.71  0.71           C  
ATOM   2959  OE1 GLU A 190      15.853 -14.202  39.743  0.71  0.71           O  
ATOM   2960  OE2 GLU A 190      14.098 -15.579  40.241  0.71  0.71           O1-
ATOM   2961  H   GLU A 190      17.331 -17.777  37.044  0.71  0.71           H  
ATOM   2962  HA  GLU A 190      15.578 -16.102  35.470  0.71  0.71           H  
ATOM   2963  HB2 GLU A 190      16.327 -14.271  37.215  0.71  0.71           H  
ATOM   2964  HB3 GLU A 190      17.219 -15.560  38.009  0.71  0.71           H  
ATOM   2965  HG2 GLU A 190      15.021 -16.834  38.221  0.71  0.71           H  
ATOM   2966  HG3 GLU A 190      14.204 -15.421  37.538  0.71  0.71           H  
ATOM   2967  N   HIS A 191      18.733 -14.957  35.771  0.69  0.69           N  
ATOM   2968  CA  HIS A 191      19.601 -13.877  35.282  0.69  0.69           C  
ATOM   2969  C   HIS A 191      20.332 -14.271  33.974  0.69  0.69           C  
ATOM   2970  O   HIS A 191      20.932 -13.460  33.269  0.69  0.69           O  
ATOM   2971  CB  HIS A 191      20.555 -13.363  36.368  0.69  0.69           C  
ATOM   2972  CG  HIS A 191      19.868 -13.146  37.678  0.69  0.69           C  
ATOM   2973  CD2 HIS A 191      20.151 -13.638  38.934  0.69  0.69           C  
ATOM   2974  ND1 HIS A 191      18.682 -12.431  37.842  0.69  0.69           N1+
ATOM   2975  NE2 HIS A 191      19.077 -13.361  39.743  0.69  0.69           N  
ATOM   2976  CE1 HIS A 191      18.170 -12.650  39.064  0.69  0.69           C  
ATOM   2977  H   HIS A 191      19.024 -15.548  36.555  0.69  0.69           H  
ATOM   2978  HA  HIS A 191      18.930 -13.054  34.998  0.69  0.69           H  
ATOM   2979  HB2 HIS A 191      21.020 -12.422  36.055  0.69  0.69           H  
ATOM   2980  HB3 HIS A 191      21.365 -14.087  36.522  0.69  0.69           H  
ATOM   2981  HD1 HIS A 191      18.192 -11.930  37.103  0.69  0.69           H  
ATOM   2982  HD2 HIS A 191      20.941 -14.248  39.333  0.69  0.69           H  
ATOM   2983  HE2 HIS A 191      18.907 -13.727  40.679  0.69  0.69           H  
ATOM   2984  HE1 HIS A 191      17.212 -12.309  39.433  0.69  0.69           H  
ATOM   2985  N   TRP A 192      20.191 -15.600  33.633  0.68  0.68           N  
ATOM   2986  CA  TRP A 192      20.494 -16.184  32.321  0.68  0.68           C  
ATOM   2987  C   TRP A 192      19.818 -15.381  31.209  0.68  0.68           C  
ATOM   2988  O   TRP A 192      20.318 -15.302  30.086  0.68  0.68           O  
ATOM   2989  CB  TRP A 192      19.979 -17.623  32.315  0.68  0.68           C  
ATOM   2990  CG  TRP A 192      20.066 -18.410  31.057  0.68  0.68           C  
ATOM   2991  CD1 TRP A 192      21.088 -19.273  30.715  0.68  0.68           C  
ATOM   2992  CD2 TRP A 192      19.061 -18.527  30.044  0.68  0.68           C  
ATOM   2993  NE1 TRP A 192      20.710 -19.953  29.593  0.68  0.68           N  
ATOM   2994  CE2 TRP A 192      19.505 -19.486  29.135  0.68  0.68           C  
ATOM   2995  CE3 TRP A 192      17.795 -17.939  29.832  0.68  0.68           C  
ATOM   2996  CZ2 TRP A 192      18.752 -19.877  28.029  0.68  0.68           C  
ATOM   2997  CZ3 TRP A 192      17.035 -18.309  28.720  0.68  0.68           C  
ATOM   2998  CH2 TRP A 192      17.511 -19.264  27.833  0.68  0.68           C  
ATOM   2999  H   TRP A 192      19.893 -16.245  34.381  0.68  0.68           H  
ATOM   3000  HA  TRP A 192      21.579 -16.134  32.174  0.68  0.68           H  
ATOM   3001  HB2 TRP A 192      18.934 -17.631  32.641  0.68  0.68           H  
ATOM   3002  HB3 TRP A 192      20.534 -18.194  33.068  0.68  0.68           H  
ATOM   3003  HD1 TRP A 192      22.015 -19.509  31.221  0.68  0.68           H  
ATOM   3004  HE1 TRP A 192      21.231 -20.702  29.165  0.68  0.68           H  
ATOM   3005  HE3 TRP A 192      17.397 -17.214  30.536  0.68  0.68           H  
ATOM   3006  HZ2 TRP A 192      19.081 -20.667  27.364  0.68  0.68           H  
ATOM   3007  HZ3 TRP A 192      16.054 -17.869  28.555  0.68  0.68           H  
ATOM   3008  HH2 TRP A 192      16.893 -19.570  26.992  0.68  0.68           H  
ATOM   3009  N   LEU A 193      18.589 -14.815  31.502  0.68  0.68           N  
ATOM   3010  CA  LEU A 193      17.862 -14.094  30.456  0.68  0.68           C  
ATOM   3011  C   LEU A 193      18.729 -12.916  29.974  0.68  0.68           C  
ATOM   3012  O   LEU A 193      19.116 -12.817  28.809  0.68  0.68           O  
ATOM   3013  CB  LEU A 193      16.497 -13.588  30.949  0.68  0.68           C  
ATOM   3014  CG  LEU A 193      15.433 -14.695  31.073  0.68  0.68           C  
ATOM   3015  CD1 LEU A 193      14.267 -14.213  31.940  0.68  0.68           C  
ATOM   3016  CD2 LEU A 193      14.904 -15.119  29.701  0.68  0.68           C  
ATOM   3017  H   LEU A 193      18.175 -14.907  32.440  0.68  0.68           H  
ATOM   3018  HA  LEU A 193      17.748 -14.772  29.604  0.68  0.68           H  
ATOM   3019  HB2 LEU A 193      16.126 -12.808  30.271  0.68  0.68           H  
ATOM   3020  HB3 LEU A 193      16.626 -13.101  31.925  0.68  0.68           H  
ATOM   3021  HG  LEU A 193      15.872 -15.571  31.566  0.68  0.68           H  
ATOM   3022 HD11 LEU A 193      13.786 -13.330  31.505  0.68  0.68           H  
ATOM   3023 HD12 LEU A 193      14.611 -13.950  32.946  0.68  0.68           H  
ATOM   3024 HD13 LEU A 193      13.509 -14.997  32.044  0.68  0.68           H  
ATOM   3025 HD21 LEU A 193      14.406 -14.286  29.193  0.68  0.68           H  
ATOM   3026 HD22 LEU A 193      14.177 -15.932  29.803  0.68  0.68           H  
ATOM   3027 HD23 LEU A 193      15.706 -15.473  29.050  0.68  0.68           H  
ATOM   3028  N   ASP A 194      19.042 -11.988  30.934  0.64  0.64           N  
ATOM   3029  CA  ASP A 194      19.693 -10.719  30.630  0.64  0.64           C  
ATOM   3030  C   ASP A 194      21.129 -10.935  30.145  0.64  0.64           C  
ATOM   3031  O   ASP A 194      21.663 -10.170  29.342  0.64  0.64           O  
ATOM   3032  CB  ASP A 194      19.754  -9.811  31.853  0.64  0.64           C  
ATOM   3033  CG  ASP A 194      18.350  -9.789  32.418  0.64  0.64           C  
ATOM   3034  OD1 ASP A 194      17.642  -8.807  32.067  0.64  0.64           O  
ATOM   3035  OD2 ASP A 194      18.078 -10.790  33.148  0.64  0.64           O1-
ATOM   3036  H   ASP A 194      18.744 -12.130  31.908  0.64  0.64           H  
ATOM   3037  HA  ASP A 194      19.125 -10.253  29.817  0.64  0.64           H  
ATOM   3038  HB2 ASP A 194      20.093  -8.804  31.581  0.64  0.64           H  
ATOM   3039  HB3 ASP A 194      20.446 -10.192  32.615  0.64  0.64           H  
ATOM   3040  N   LEU A 195      21.811 -11.940  30.807  0.62  0.62           N  
ATOM   3041  CA  LEU A 195      23.203 -12.204  30.504  0.62  0.62           C  
ATOM   3042  C   LEU A 195      23.348 -12.953  29.169  0.62  0.62           C  
ATOM   3043  O   LEU A 195      24.386 -12.851  28.510  0.62  0.62           O  
ATOM   3044  CB  LEU A 195      23.885 -13.006  31.622  0.62  0.62           C  
ATOM   3045  CG  LEU A 195      24.016 -12.243  32.957  0.62  0.62           C  
ATOM   3046  CD1 LEU A 195      24.496 -13.193  34.057  0.62  0.62           C  
ATOM   3047  CD2 LEU A 195      24.975 -11.055  32.851  0.62  0.62           C  
ATOM   3048  H   LEU A 195      21.312 -12.489  31.515  0.62  0.62           H  
ATOM   3049  HA  LEU A 195      23.706 -11.240  30.361  0.62  0.62           H  
ATOM   3050  HB2 LEU A 195      24.886 -13.312  31.291  0.62  0.62           H  
ATOM   3051  HB3 LEU A 195      23.323 -13.935  31.787  0.62  0.62           H  
ATOM   3052  HG  LEU A 195      23.034 -11.858  33.257  0.62  0.62           H  
ATOM   3053 HD11 LEU A 195      25.499 -13.575  33.841  0.62  0.62           H  
ATOM   3054 HD12 LEU A 195      23.819 -14.048  34.159  0.62  0.62           H  
ATOM   3055 HD13 LEU A 195      24.531 -12.681  35.024  0.62  0.62           H  
ATOM   3056 HD21 LEU A 195      25.961 -11.371  32.494  0.62  0.62           H  
ATOM   3057 HD22 LEU A 195      25.108 -10.577  33.828  0.62  0.62           H  
ATOM   3058 HD23 LEU A 195      24.592 -10.292  32.168  0.62  0.62           H  
ATOM   3059  N   ARG A 196      22.358 -13.867  28.856  0.56  0.56           N  
ATOM   3060  CA  ARG A 196      22.492 -14.733  27.687  0.56  0.56           C  
ATOM   3061  C   ARG A 196      21.575 -14.338  26.517  0.56  0.56           C  
ATOM   3062  O   ARG A 196      21.933 -14.545  25.348  0.56  0.56           O  
ATOM   3063  CB  ARG A 196      22.287 -16.196  28.098  0.56  0.56           C  
ATOM   3064  CG  ARG A 196      23.205 -17.193  27.380  0.56  0.56           C  
ATOM   3065  CD  ARG A 196      22.827 -17.510  25.939  0.56  0.56           C  
ATOM   3066  NE  ARG A 196      21.428 -17.936  25.862  0.56  0.56           N  
ATOM   3067  CZ  ARG A 196      20.496 -17.449  25.000  0.56  0.56           C  
ATOM   3068  NH1 ARG A 196      19.240 -17.920  25.071  0.56  0.56           N  
ATOM   3069  NH2 ARG A 196      20.737 -16.468  24.107  0.56  0.56           N1+
ATOM   3070  H   ARG A 196      21.521 -13.956  29.444  0.56  0.56           H  
ATOM   3071  HA  ARG A 196      23.513 -14.619  27.304  0.56  0.56           H  
ATOM   3072  HB2 ARG A 196      21.239 -16.493  27.980  0.56  0.56           H  
ATOM   3073  HB3 ARG A 196      22.512 -16.299  29.167  0.56  0.56           H  
ATOM   3074  HG2 ARG A 196      23.160 -18.121  27.958  0.56  0.56           H  
ATOM   3075  HG3 ARG A 196      24.245 -16.852  27.411  0.56  0.56           H  
ATOM   3076  HD2 ARG A 196      23.440 -18.336  25.565  0.56  0.56           H  
ATOM   3077  HD3 ARG A 196      23.020 -16.658  25.288  0.56  0.56           H  
ATOM   3078  HE  ARG A 196      21.051 -18.533  26.593  0.56  0.56           H  
ATOM   3079 HH11 ARG A 196      18.929 -18.684  25.646  0.56  0.56           H  
ATOM   3080 HH12 ARG A 196      18.465 -17.198  24.847  0.56  0.56           H  
ATOM   3081 HH21 ARG A 196      19.968 -16.238  23.434  0.56  0.56           H  
ATOM   3082 HH22 ARG A 196      21.392 -15.710  24.345  0.56  0.56           H  
ATOM   3083  N   ASP A 197      20.286 -13.951  26.797  0.57  0.57           N  
ATOM   3084  CA  ASP A 197      19.253 -13.927  25.745  0.57  0.57           C  
ATOM   3085  C   ASP A 197      19.275 -12.596  24.975  0.57  0.57           C  
ATOM   3086  O   ASP A 197      18.734 -12.469  23.881  0.57  0.57           O  
ATOM   3087  CB  ASP A 197      17.879 -14.300  26.289  0.57  0.57           C  
ATOM   3088  CG  ASP A 197      17.109 -15.176  25.299  0.57  0.57           C  
ATOM   3089  OD1 ASP A 197      15.948 -14.781  25.003  0.57  0.57           O  
ATOM   3090  OD2 ASP A 197      17.695 -16.244  24.912  0.57  0.57           O1-
ATOM   3091  H   ASP A 197      19.994 -13.663  27.743  0.57  0.57           H  
ATOM   3092  HA  ASP A 197      19.554 -14.652  24.994  0.57  0.57           H  
ATOM   3093  HB2 ASP A 197      17.298 -13.404  26.537  0.57  0.57           H  
ATOM   3094  HB3 ASP A 197      17.970 -14.895  27.205  0.57  0.57           H  
ATOM   3095  N   LEU A 198      19.965 -11.567  25.585  0.56  0.56           N  
ATOM   3096  CA  LEU A 198      20.168 -10.262  24.951  0.56  0.56           C  
ATOM   3097  C   LEU A 198      21.508 -10.191  24.174  0.56  0.56           C  
ATOM   3098  O   LEU A 198      21.900  -9.155  23.638  0.56  0.56           O  
ATOM   3099  CB  LEU A 198      20.117  -9.131  25.991  0.56  0.56           C  
ATOM   3100  CG  LEU A 198      18.811  -9.056  26.809  0.56  0.56           C  
ATOM   3101  CD1 LEU A 198      18.909  -7.920  27.831  0.56  0.56           C  
ATOM   3102  CD2 LEU A 198      17.578  -8.853  25.928  0.56  0.56           C  
ATOM   3103  H   LEU A 198      20.340 -11.733  26.516  0.56  0.56           H  
ATOM   3104  HA  LEU A 198      19.387 -10.114  24.197  0.56  0.56           H  
ATOM   3105  HB2 LEU A 198      20.281  -8.169  25.487  0.56  0.56           H  
ATOM   3106  HB3 LEU A 198      20.957  -9.253  26.686  0.56  0.56           H  
ATOM   3107  HG  LEU A 198      18.683  -9.992  27.365  0.56  0.56           H  
ATOM   3108 HD11 LEU A 198      19.009  -6.948  27.337  0.56  0.56           H  
ATOM   3109 HD12 LEU A 198      19.775  -8.057  28.487  0.56  0.56           H  
ATOM   3110 HD13 LEU A 198      18.015  -7.889  28.464  0.56  0.56           H  
ATOM   3111 HD21 LEU A 198      17.685  -7.966  25.294  0.56  0.56           H  
ATOM   3112 HD22 LEU A 198      16.680  -8.724  26.542  0.56  0.56           H  
ATOM   3113 HD23 LEU A 198      17.404  -9.718  25.281  0.56  0.56           H  
ATOM   3114  N   PHE A 199      22.217 -11.382  24.126  0.44  0.44           N  
ATOM   3115  CA  PHE A 199      23.570 -11.485  23.567  0.44  0.44           C  
ATOM   3116  C   PHE A 199      23.789 -12.781  22.757  0.44  0.44           C  
ATOM   3117  O   PHE A 199      24.908 -13.275  22.595  0.44  0.44           O  
ATOM   3118  CB  PHE A 199      24.633 -11.430  24.687  0.44  0.44           C  
ATOM   3119  CG  PHE A 199      24.692 -10.112  25.418  0.44  0.44           C  
ATOM   3120  CD1 PHE A 199      25.369  -9.020  24.860  0.44  0.44           C  
ATOM   3121  CD2 PHE A 199      24.054  -9.958  26.654  0.44  0.44           C  
ATOM   3122  CE1 PHE A 199      25.405  -7.796  25.528  0.44  0.44           C  
ATOM   3123  CE2 PHE A 199      24.091  -8.734  27.321  0.44  0.44           C  
ATOM   3124  CZ  PHE A 199      24.765  -7.653  26.757  0.44  0.44           C  
ATOM   3125  H   PHE A 199      21.788 -12.210  24.531  0.44  0.44           H  
ATOM   3126  HA  PHE A 199      23.720 -10.655  22.866  0.44  0.44           H  
ATOM   3127  HB2 PHE A 199      25.634 -11.625  24.279  0.44  0.44           H  
ATOM   3128  HB3 PHE A 199      24.454 -12.241  25.407  0.44  0.44           H  
ATOM   3129  HD1 PHE A 199      25.862  -9.116  23.895  0.44  0.44           H  
ATOM   3130  HD2 PHE A 199      23.507 -10.787  27.098  0.44  0.44           H  
ATOM   3131  HE1 PHE A 199      25.923  -6.950  25.085  0.44  0.44           H  
ATOM   3132  HE2 PHE A 199      23.580  -8.624  28.275  0.44  0.44           H  
ATOM   3133  HZ  PHE A 199      24.781  -6.697  27.272  0.44  0.44           H  
ATOM   3134  N   GLY A 200      22.688 -13.283  22.092  0.35  0.35           N  
ATOM   3135  CA  GLY A 200      22.839 -14.489  21.303  0.35  0.35           C  
ATOM   3136  C   GLY A 200      21.598 -14.885  20.523  0.35  0.35           C  
ATOM   3137  O   GLY A 200      20.992 -14.104  19.796  0.35  0.35           O  
ATOM   3138  H   GLY A 200      21.788 -12.810  22.155  0.35  0.35           H  
ATOM   3139  HA2 GLY A 200      23.142 -15.292  21.984  0.35  0.35           H  
ATOM   3140  HA3 GLY A 200      23.651 -14.342  20.583  0.35  0.35           H  
ATOM   3141  N   SER A 201      21.218 -16.200  20.708  0.36  0.36           N  
ATOM   3142  CA  SER A 201      19.984 -16.708  20.119  0.36  0.36           C  
ATOM   3143  C   SER A 201      18.843 -16.342  21.067  0.36  0.36           C  
ATOM   3144  O   SER A 201      19.034 -16.179  22.273  0.36  0.36           O  
ATOM   3145  CB  SER A 201      20.004 -18.226  19.995  0.36  0.36           C  
ATOM   3146  OG  SER A 201      20.998 -18.650  19.061  0.36  0.36           O  
ATOM   3147  H   SER A 201      21.758 -16.815  21.304  0.36  0.36           H  
ATOM   3148  HA  SER A 201      19.841 -16.238  19.139  0.36  0.36           H  
ATOM   3149  HB2 SER A 201      19.041 -18.611  19.652  0.36  0.36           H  
ATOM   3150  HB3 SER A 201      20.222 -18.680  20.968  0.36  0.36           H  
ATOM   3151  HG  SER A 201      21.601 -19.225  19.598  0.36  0.36           H  
ATOM   3152  N   GLU A 202      17.620 -16.317  20.435  0.36  0.36           N  
ATOM   3153  CA  GLU A 202      16.333 -16.083  21.108  0.36  0.36           C  
ATOM   3154  C   GLU A 202      15.386 -17.153  20.498  0.36  0.36           C  
ATOM   3155  O   GLU A 202      15.852 -18.177  19.985  0.36  0.36           O  
ATOM   3156  CB  GLU A 202      15.879 -14.639  20.854  0.36  0.36           C  
ATOM   3157  CG  GLU A 202      16.807 -13.605  21.486  0.36  0.36           C  
ATOM   3158  CD  GLU A 202      16.378 -12.223  21.018  0.36  0.36           C  
ATOM   3159  OE1 GLU A 202      15.681 -11.559  21.837  0.36  0.36           O  
ATOM   3160  OE2 GLU A 202      16.778 -11.907  19.860  0.36  0.36           O1-
ATOM   3161  H   GLU A 202      17.561 -16.486  19.436  0.36  0.36           H  
ATOM   3162  HA  GLU A 202      16.433 -16.284  22.180  0.36  0.36           H  
ATOM   3163  HB2 GLU A 202      14.875 -14.474  21.260  0.36  0.36           H  
ATOM   3164  HB3 GLU A 202      15.799 -14.467  19.772  0.36  0.36           H  
ATOM   3165  HG2 GLU A 202      17.851 -13.751  21.189  0.36  0.36           H  
ATOM   3166  HG3 GLU A 202      16.760 -13.671  22.577  0.36  0.36           H  
ATOM   3167  N   ASP A 203      14.029 -16.907  20.579  0.51  0.51           N  
ATOM   3168  CA  ASP A 203      12.992 -17.765  19.986  0.51  0.51           C  
ATOM   3169  C   ASP A 203      12.511 -18.772  21.078  0.51  0.51           C  
ATOM   3170  O   ASP A 203      12.749 -18.626  22.277  0.51  0.51           O  
ATOM   3171  CB  ASP A 203      13.428 -18.345  18.640  0.51  0.51           C  
ATOM   3172  CG  ASP A 203      12.215 -18.713  17.821  0.51  0.51           C  
ATOM   3173  OD1 ASP A 203      11.579 -19.715  18.278  0.51  0.51           O  
ATOM   3174  OD2 ASP A 203      11.972 -18.016  16.804  0.51  0.51           O1-
ATOM   3175  H   ASP A 203      13.709 -16.108  21.116  0.51  0.51           H  
ATOM   3176  HA  ASP A 203      12.136 -17.094  19.824  0.51  0.51           H  
ATOM   3177  HB2 ASP A 203      14.030 -19.253  18.770  0.51  0.51           H  
ATOM   3178  HB3 ASP A 203      14.026 -17.623  18.071  0.51  0.51           H  
ATOM   3179  N   ASP A 204      11.651 -19.760  20.643  0.64  0.64           N  
ATOM   3180  CA  ASP A 204      10.795 -20.542  21.527  0.64  0.64           C  
ATOM   3181  C   ASP A 204      11.562 -21.658  22.256  0.64  0.64           C  
ATOM   3182  O   ASP A 204      11.028 -22.326  23.145  0.64  0.64           O  
ATOM   3183  CB  ASP A 204       9.598 -21.098  20.742  0.64  0.64           C  
ATOM   3184  CG  ASP A 204       8.305 -21.244  21.532  0.64  0.64           C  
ATOM   3185  OD1 ASP A 204       8.370 -21.224  22.788  0.64  0.64           O  
ATOM   3186  OD2 ASP A 204       7.235 -21.370  20.843  0.64  0.64           O1-
ATOM   3187  H   ASP A 204      11.557 -19.919  19.610  0.64  0.64           H  
ATOM   3188  HA  ASP A 204      10.454 -19.839  22.288  0.64  0.64           H  
ATOM   3189  HB2 ASP A 204       9.843 -22.076  20.311  0.64  0.64           H  
ATOM   3190  HB3 ASP A 204       9.361 -20.430  19.903  0.64  0.64           H  
ATOM   3191  N   ALA A 205      12.856 -21.913  21.846  0.70  0.70           N  
ATOM   3192  CA  ALA A 205      13.648 -22.986  22.443  0.70  0.70           C  
ATOM   3193  C   ALA A 205      14.429 -22.458  23.650  0.70  0.70           C  
ATOM   3194  O   ALA A 205      15.097 -21.424  23.616  0.70  0.70           O  
ATOM   3195  CB  ALA A 205      14.638 -23.539  21.441  0.70  0.70           C  
ATOM   3196  H   ALA A 205      13.269 -21.312  21.135  0.70  0.70           H  
ATOM   3197  HA  ALA A 205      12.972 -23.786  22.759  0.70  0.70           H  
ATOM   3198  HB1 ALA A 205      14.138 -23.786  20.503  0.70  0.70           H  
ATOM   3199  HB2 ALA A 205      15.134 -24.431  21.839  0.70  0.70           H  
ATOM   3200  HB3 ALA A 205      15.415 -22.812  21.207  0.70  0.70           H  
ATOM   3201  N   LEU A 206      14.370 -23.260  24.785  0.70  0.70           N  
ATOM   3202  CA  LEU A 206      14.950 -22.767  26.037  0.70  0.70           C  
ATOM   3203  C   LEU A 206      16.482 -22.860  26.047  0.70  0.70           C  
ATOM   3204  O   LEU A 206      17.156 -22.208  26.845  0.70  0.70           O  
ATOM   3205  CB  LEU A 206      14.334 -23.497  27.242  0.70  0.70           C  
ATOM   3206  CG  LEU A 206      14.650 -22.893  28.630  0.70  0.70           C  
ATOM   3207  CD1 LEU A 206      14.201 -21.441  28.777  0.70  0.70           C  
ATOM   3208  CD2 LEU A 206      13.990 -23.739  29.722  0.70  0.70           C  
ATOM   3209  H   LEU A 206      13.914 -24.184  24.790  0.70  0.70           H  
ATOM   3210  HA  LEU A 206      14.713 -21.701  26.083  0.70  0.70           H  
ATOM   3211  HB2 LEU A 206      14.668 -24.543  27.232  0.70  0.70           H  
ATOM   3212  HB3 LEU A 206      13.244 -23.523  27.118  0.70  0.70           H  
ATOM   3213  HG  LEU A 206      15.730 -22.928  28.799  0.70  0.70           H  
ATOM   3214 HD11 LEU A 206      13.122 -21.341  28.625  0.70  0.70           H  
ATOM   3215 HD12 LEU A 206      14.713 -20.785  28.069  0.70  0.70           H  
ATOM   3216 HD13 LEU A 206      14.434 -21.065  29.779  0.70  0.70           H  
ATOM   3217 HD21 LEU A 206      12.899 -23.736  29.627  0.70  0.70           H  
ATOM   3218 HD22 LEU A 206      14.248 -23.362  30.717  0.70  0.70           H  
ATOM   3219 HD23 LEU A 206      14.334 -24.774  29.666  0.70  0.70           H  
ATOM   3220  N   PHE A 207      17.055 -23.754  25.170  0.70  0.70           N  
ATOM   3221  CA  PHE A 207      18.491 -24.023  25.101  0.70  0.70           C  
ATOM   3222  C   PHE A 207      18.818 -24.226  23.615  0.70  0.70           C  
ATOM   3223  O   PHE A 207      18.099 -24.860  22.843  0.70  0.70           O  
ATOM   3224  CB  PHE A 207      18.900 -25.222  25.961  0.70  0.70           C  
ATOM   3225  CG  PHE A 207      18.800 -24.921  27.443  0.70  0.70           C  
ATOM   3226  CD1 PHE A 207      19.720 -24.059  28.057  0.70  0.70           C  
ATOM   3227  CD2 PHE A 207      17.748 -25.433  28.211  0.70  0.70           C  
ATOM   3228  CE1 PHE A 207      19.588 -23.714  29.404  0.70  0.70           C  
ATOM   3229  CE2 PHE A 207      17.615 -25.082  29.557  0.70  0.70           C  
ATOM   3230  CZ  PHE A 207      18.534 -24.221  30.153  0.70  0.70           C  
ATOM   3231  H   PHE A 207      16.437 -24.254  24.534  0.70  0.70           H  
ATOM   3232  HA  PHE A 207      19.012 -23.119  25.443  0.70  0.70           H  
ATOM   3233  HB2 PHE A 207      19.933 -25.512  25.733  0.70  0.70           H  
ATOM   3234  HB3 PHE A 207      18.282 -26.091  25.709  0.70  0.70           H  
ATOM   3235  HD1 PHE A 207      20.546 -23.652  27.484  0.70  0.70           H  
ATOM   3236  HD2 PHE A 207      17.017 -26.101  27.760  0.70  0.70           H  
ATOM   3237  HE1 PHE A 207      20.309 -23.050  29.870  0.70  0.70           H  
ATOM   3238  HE2 PHE A 207      16.787 -25.476  30.141  0.70  0.70           H  
ATOM   3239  HZ  PHE A 207      18.425 -23.941  31.197  0.70  0.70           H  
ATOM   3240  N   LEU A 208      19.930 -23.510  23.208  0.61  0.61           N  
ATOM   3241  CA  LEU A 208      20.033 -22.951  21.867  0.61  0.61           C  
ATOM   3242  C   LEU A 208      21.486 -22.992  21.381  0.61  0.61           C  
ATOM   3243  O   LEU A 208      22.454 -23.115  22.140  0.61  0.61           O  
ATOM   3244  CB  LEU A 208      19.574 -21.477  21.907  0.61  0.61           C  
ATOM   3245  CG  LEU A 208      18.048 -21.272  21.865  0.61  0.61           C  
ATOM   3246  CD1 LEU A 208      17.675 -19.918  22.471  0.61  0.61           C  
ATOM   3247  CD2 LEU A 208      17.527 -21.365  20.430  0.61  0.61           C  
ATOM   3248  H   LEU A 208      20.690 -23.331  23.858  0.61  0.61           H  
ATOM   3249  HA  LEU A 208      19.415 -23.538  21.180  0.61  0.61           H  
ATOM   3250  HB2 LEU A 208      20.012 -20.929  21.067  0.61  0.61           H  
ATOM   3251  HB3 LEU A 208      19.984 -21.008  22.813  0.61  0.61           H  
ATOM   3252  HG  LEU A 208      17.550 -22.041  22.464  0.61  0.61           H  
ATOM   3253 HD11 LEU A 208      18.196 -19.096  21.977  0.61  0.61           H  
ATOM   3254 HD12 LEU A 208      17.933 -19.892  23.534  0.61  0.61           H  
ATOM   3255 HD13 LEU A 208      16.602 -19.725  22.385  0.61  0.61           H  
ATOM   3256 HD21 LEU A 208      18.104 -20.738  19.745  0.61  0.61           H  
ATOM   3257 HD22 LEU A 208      16.482 -21.044  20.365  0.61  0.61           H  
ATOM   3258 HD23 LEU A 208      17.579 -22.396  20.072  0.61  0.61           H  
ATOM   3259  N   SER A 209      21.587 -22.789  20.011  0.60  0.60           N  
ATOM   3260  CA  SER A 209      22.840 -22.449  19.359  0.60  0.60           C  
ATOM   3261  C   SER A 209      23.155 -20.985  19.700  0.60  0.60           C  
ATOM   3262  O   SER A 209      22.409 -20.248  20.349  0.60  0.60           O  
ATOM   3263  CB  SER A 209      22.729 -22.627  17.832  0.60  0.60           C  
ATOM   3264  OG  SER A 209      21.889 -21.631  17.227  0.60  0.60           O  
ATOM   3265  H   SER A 209      20.736 -22.846  19.425  0.60  0.60           H  
ATOM   3266  HA  SER A 209      23.630 -23.086  19.768  0.60  0.60           H  
ATOM   3267  HB2 SER A 209      22.314 -23.612  17.593  0.60  0.60           H  
ATOM   3268  HB3 SER A 209      23.715 -22.549  17.363  0.60  0.60           H  
ATOM   3269  HG  SER A 209      21.826 -21.877  16.282  0.60  0.60           H  
ATOM   3270  N   LYS A 210      24.320 -20.500  19.134  0.53  0.53           N  
ATOM   3271  CA  LYS A 210      24.618 -19.072  19.132  0.53  0.53           C  
ATOM   3272  C   LYS A 210      24.142 -18.388  17.833  0.53  0.53           C  
ATOM   3273  O   LYS A 210      24.566 -17.275  17.523  0.53  0.53           O  
ATOM   3274  CB  LYS A 210      26.101 -18.774  19.427  0.53  0.53           C  
ATOM   3275  CG  LYS A 210      27.079 -19.166  18.309  0.53  0.53           C  
ATOM   3276  CD  LYS A 210      28.483 -18.603  18.564  0.53  0.53           C  
ATOM   3277  CE  LYS A 210      29.412 -18.885  17.390  0.53  0.53           C  
ATOM   3278  NZ  LYS A 210      30.735 -18.249  17.641  0.53  0.53           N1+
ATOM   3279  H   LYS A 210      24.973 -21.127  18.684  0.53  0.53           H  
ATOM   3280  HA  LYS A 210      24.035 -18.600  19.933  0.53  0.53           H  
ATOM   3281  HB2 LYS A 210      26.396 -19.281  20.354  0.53  0.53           H  
ATOM   3282  HB3 LYS A 210      26.200 -17.697  19.614  0.53  0.53           H  
ATOM   3283  HG2 LYS A 210      26.729 -18.777  17.349  0.53  0.53           H  
ATOM   3284  HG3 LYS A 210      27.126 -20.257  18.218  0.53  0.53           H  
ATOM   3285  HD2 LYS A 210      28.894 -19.041  19.481  0.53  0.53           H  
ATOM   3286  HD3 LYS A 210      28.418 -17.520  18.724  0.53  0.53           H  
ATOM   3287  HE2 LYS A 210      29.035 -18.464  16.453  0.53  0.53           H  
ATOM   3288  HE3 LYS A 210      29.595 -19.956  17.266  0.53  0.53           H  
ATOM   3289  HZ1 LYS A 210      30.671 -17.220  17.661  0.53  0.53           H  
ATOM   3290  HZ2 LYS A 210      31.416 -18.484  16.903  0.53  0.53           H  
ATOM   3291  HZ3 LYS A 210      31.143 -18.545  18.540  0.53  0.53           H  
ATOM   3292  N   LEU A 211      23.199 -19.069  17.082  0.50  0.50           N  
ATOM   3293  CA  LEU A 211      22.783 -18.621  15.748  0.50  0.50           C  
ATOM   3294  C   LEU A 211      21.261 -18.762  15.489  0.50  0.50           C  
ATOM   3295  O   LEU A 211      20.807 -18.837  14.345  0.50  0.50           O  
ATOM   3296  CB  LEU A 211      23.534 -19.418  14.654  0.50  0.50           C  
ATOM   3297  CG  LEU A 211      25.066 -19.271  14.631  0.50  0.50           C  
ATOM   3298  CD1 LEU A 211      25.668 -20.272  13.638  0.50  0.50           C  
ATOM   3299  CD2 LEU A 211      25.507 -17.857  14.255  0.50  0.50           C  
ATOM   3300  H   LEU A 211      22.779 -19.927  17.441  0.50  0.50           H  
ATOM   3301  HA  LEU A 211      23.002 -17.552  15.650  0.50  0.50           H  
ATOM   3302  HB2 LEU A 211      23.151 -19.135  13.664  0.50  0.50           H  
ATOM   3303  HB3 LEU A 211      23.285 -20.482  14.777  0.50  0.50           H  
ATOM   3304  HG  LEU A 211      25.468 -19.519  15.617  0.50  0.50           H  
ATOM   3305 HD11 LEU A 211      25.307 -20.088  12.620  0.50  0.50           H  
ATOM   3306 HD12 LEU A 211      25.403 -21.298  13.912  0.50  0.50           H  
ATOM   3307 HD13 LEU A 211      26.761 -20.202  13.629  0.50  0.50           H  
ATOM   3308 HD21 LEU A 211      25.131 -17.575  13.266  0.50  0.50           H  
ATOM   3309 HD22 LEU A 211      26.600 -17.786  14.231  0.50  0.50           H  
ATOM   3310 HD23 LEU A 211      25.150 -17.115  14.973  0.50  0.50           H  
ATOM   3311  N   GLY A 212      20.437 -18.677  16.583  0.49  0.49           N  
ATOM   3312  CA  GLY A 212      18.988 -18.629  16.446  0.49  0.49           C  
ATOM   3313  C   GLY A 212      18.320 -19.971  16.160  0.49  0.49           C  
ATOM   3314  O   GLY A 212      17.197 -20.033  15.658  0.49  0.49           O  
ATOM   3315  H   GLY A 212      20.834 -18.620  17.535  0.49  0.49           H  
ATOM   3316  HA2 GLY A 212      18.740 -17.943  15.628  0.49  0.49           H  
ATOM   3317  HA3 GLY A 212      18.574 -18.230  17.376  0.49  0.49           H  
ATOM   3318  N   LYS A 213      18.987 -21.096  16.618  0.54  0.54           N  
ATOM   3319  CA  LYS A 213      18.481 -22.442  16.369  0.54  0.54           C  
ATOM   3320  C   LYS A 213      18.684 -23.401  17.560  0.54  0.54           C  
ATOM   3321  O   LYS A 213      19.523 -23.229  18.443  0.54  0.54           O  
ATOM   3322  CB  LYS A 213      19.149 -23.063  15.129  0.54  0.54           C  
ATOM   3323  CG  LYS A 213      18.714 -22.398  13.824  0.54  0.54           C  
ATOM   3324  CD  LYS A 213      19.270 -23.153  12.619  0.54  0.54           C  
ATOM   3325  CE  LYS A 213      18.761 -22.543  11.326  0.54  0.54           C  
ATOM   3326  NZ  LYS A 213      19.272 -23.342  10.189  0.54  0.54           N1+
ATOM   3327  H   LYS A 213      19.860 -20.979  17.132  0.54  0.54           H  
ATOM   3328  HA  LYS A 213      17.398 -22.377  16.200  0.54  0.54           H  
ATOM   3329  HB2 LYS A 213      18.905 -24.131  15.071  0.54  0.54           H  
ATOM   3330  HB3 LYS A 213      20.240 -23.008  15.222  0.54  0.54           H  
ATOM   3331  HG2 LYS A 213      19.062 -21.360  13.792  0.54  0.54           H  
ATOM   3332  HG3 LYS A 213      17.618 -22.380  13.770  0.54  0.54           H  
ATOM   3333  HD2 LYS A 213      18.969 -24.207  12.674  0.54  0.54           H  
ATOM   3334  HD3 LYS A 213      20.366 -23.130  12.641  0.54  0.54           H  
ATOM   3335  HE2 LYS A 213      19.114 -21.518  11.183  0.54  0.54           H  
ATOM   3336  HE3 LYS A 213      17.669 -22.570  11.263  0.54  0.54           H  
ATOM   3337  HZ1 LYS A 213      20.296 -23.284  10.105  0.54  0.54           H  
ATOM   3338  HZ2 LYS A 213      18.878 -22.997   9.305  0.54  0.54           H  
ATOM   3339  HZ3 LYS A 213      19.016 -24.335  10.267  0.54  0.54           H  
ATOM   3340  N   ARG A 214      17.865 -24.520  17.478  0.57  0.57           N  
ATOM   3341  CA  ARG A 214      17.849 -25.611  18.452  0.57  0.57           C  
ATOM   3342  C   ARG A 214      19.073 -26.507  18.204  0.57  0.57           C  
ATOM   3343  O   ARG A 214      19.233 -27.152  17.170  0.57  0.57           O  
ATOM   3344  CB  ARG A 214      16.575 -26.462  18.294  0.57  0.57           C  
ATOM   3345  CG  ARG A 214      15.324 -25.729  18.787  0.57  0.57           C  
ATOM   3346  CD  ARG A 214      14.037 -26.471  18.446  0.57  0.57           C  
ATOM   3347  NE  ARG A 214      12.842 -25.702  18.811  0.57  0.57           N  
ATOM   3348  CZ  ARG A 214      12.254 -25.694  20.034  0.57  0.57           C  
ATOM   3349  NH1 ARG A 214      11.100 -25.034  20.227  0.57  0.57           N  
ATOM   3350  NH2 ARG A 214      12.757 -26.361  21.093  0.57  0.57           N1+
ATOM   3351  H   ARG A 214      17.219 -24.588  16.697  0.57  0.57           H  
ATOM   3352  HA  ARG A 214      17.893 -25.170  19.454  0.57  0.57           H  
ATOM   3353  HB2 ARG A 214      16.681 -27.397  18.860  0.57  0.57           H  
ATOM   3354  HB3 ARG A 214      16.445 -26.747  17.242  0.57  0.57           H  
ATOM   3355  HG2 ARG A 214      15.277 -24.721  18.360  0.57  0.57           H  
ATOM   3356  HG3 ARG A 214      15.400 -25.617  19.871  0.57  0.57           H  
ATOM   3357  HD2 ARG A 214      13.994 -27.455  18.926  0.57  0.57           H  
ATOM   3358  HD3 ARG A 214      13.979 -26.647  17.366  0.57  0.57           H  
ATOM   3359  HE  ARG A 214      12.310 -25.250  18.074  0.57  0.57           H  
ATOM   3360 HH11 ARG A 214      10.591 -24.506  19.537  0.57  0.57           H  
ATOM   3361 HH12 ARG A 214      10.696 -25.168  21.208  0.57  0.57           H  
ATOM   3362 HH21 ARG A 214      12.144 -26.320  21.935  0.57  0.57           H  
ATOM   3363 HH22 ARG A 214      13.611 -26.899  21.099  0.57  0.57           H  
ATOM   3364  N   ILE A 215      19.964 -26.498  19.256  0.66  0.66           N  
ATOM   3365  CA  ILE A 215      21.225 -27.242  19.296  0.66  0.66           C  
ATOM   3366  C   ILE A 215      20.907 -28.677  19.753  0.66  0.66           C  
ATOM   3367  O   ILE A 215      19.926 -28.945  20.447  0.66  0.66           O  
ATOM   3368  CB  ILE A 215      22.243 -26.520  20.218  0.66  0.66           C  
ATOM   3369  CG1 ILE A 215      23.672 -27.057  20.025  0.66  0.66           C  
ATOM   3370  CG2 ILE A 215      21.829 -26.562  21.698  0.66  0.66           C  
ATOM   3371  CD1 ILE A 215      24.750 -26.174  20.642  0.66  0.66           C  
ATOM   3372  H   ILE A 215      19.703 -25.982  20.089  0.66  0.66           H  
ATOM   3373  HA  ILE A 215      21.609 -27.283  18.269  0.66  0.66           H  
ATOM   3374  HB  ILE A 215      22.253 -25.467  19.912  0.66  0.66           H  
ATOM   3375 HG12 ILE A 215      23.886 -27.152  18.954  0.66  0.66           H  
ATOM   3376 HG13 ILE A 215      23.754 -28.054  20.464  0.66  0.66           H  
ATOM   3377 HG21 ILE A 215      21.839 -27.584  22.087  0.66  0.66           H  
ATOM   3378 HG22 ILE A 215      20.823 -26.162  21.849  0.66  0.66           H  
ATOM   3379 HG23 ILE A 215      22.502 -25.963  22.318  0.66  0.66           H  
ATOM   3380 HD11 ILE A 215      24.703 -25.158  20.241  0.66  0.66           H  
ATOM   3381 HD12 ILE A 215      25.741 -26.579  20.413  0.66  0.66           H  
ATOM   3382 HD13 ILE A 215      24.661 -26.122  21.730  0.66  0.66           H  
ATOM   3383  N   SER A 216      21.816 -29.632  19.337  0.73  0.73           N  
ATOM   3384  CA  SER A 216      21.645 -31.049  19.656  0.73  0.73           C  
ATOM   3385  C   SER A 216      22.393 -31.428  20.941  0.73  0.73           C  
ATOM   3386  O   SER A 216      23.360 -30.801  21.379  0.73  0.73           O  
ATOM   3387  CB  SER A 216      22.129 -31.959  18.520  0.73  0.73           C  
ATOM   3388  OG  SER A 216      23.531 -32.209  18.612  0.73  0.73           O  
ATOM   3389  H   SER A 216      22.638 -29.360  18.809  0.73  0.73           H  
ATOM   3390  HA  SER A 216      20.573 -31.225  19.810  0.73  0.73           H  
ATOM   3391  HB2 SER A 216      21.895 -31.544  17.534  0.73  0.73           H  
ATOM   3392  HB3 SER A 216      21.637 -32.935  18.594  0.73  0.73           H  
ATOM   3393  HG  SER A 216      23.976 -31.696  17.887  0.73  0.73           H  
ATOM   3394  N   ALA A 217      22.003 -32.652  21.463  0.78  0.78           N  
ATOM   3395  CA  ALA A 217      22.715 -33.225  22.597  0.78  0.78           C  
ATOM   3396  C   ALA A 217      24.156 -33.603  22.205  0.78  0.78           C  
ATOM   3397  O   ALA A 217      25.077 -33.552  23.021  0.78  0.78           O  
ATOM   3398  CB  ALA A 217      21.985 -34.451  23.124  0.78  0.78           C  
ATOM   3399  H   ALA A 217      21.210 -33.147  21.070  0.78  0.78           H  
ATOM   3400  HA  ALA A 217      22.773 -32.456  23.376  0.78  0.78           H  
ATOM   3401  HB1 ALA A 217      20.973 -34.190  23.450  0.78  0.78           H  
ATOM   3402  HB2 ALA A 217      22.516 -34.890  23.975  0.78  0.78           H  
ATOM   3403  HB3 ALA A 217      21.898 -35.226  22.354  0.78  0.78           H  
ATOM   3404  N   ARG A 218      24.352 -34.059  20.913  0.66  0.66           N  
ATOM   3405  CA  ARG A 218      25.679 -34.489  20.463  0.66  0.66           C  
ATOM   3406  C   ARG A 218      26.617 -33.273  20.398  0.66  0.66           C  
ATOM   3407  O   ARG A 218      27.834 -33.368  20.554  0.66  0.66           O  
ATOM   3408  CB  ARG A 218      25.639 -35.129  19.073  0.66  0.66           C  
ATOM   3409  CG  ARG A 218      25.040 -36.536  19.069  0.66  0.66           C  
ATOM   3410  CD  ARG A 218      25.029 -37.096  17.647  0.66  0.66           C  
ATOM   3411  NE  ARG A 218      24.497 -38.464  17.608  0.66  0.66           N  
ATOM   3412  CZ  ARG A 218      24.061 -39.072  16.476  0.66  0.66           C  
ATOM   3413  NH1 ARG A 218      23.527 -40.309  16.544  0.66  0.66           N  
ATOM   3414  NH2 ARG A 218      24.143 -38.457  15.276  0.66  0.66           N1+
ATOM   3415  H   ARG A 218      23.570 -34.058  20.265  0.66  0.66           H  
ATOM   3416  HA  ARG A 218      26.085 -35.182  21.209  0.66  0.66           H  
ATOM   3417  HB2 ARG A 218      26.660 -35.188  18.672  0.66  0.66           H  
ATOM   3418  HB3 ARG A 218      25.076 -34.490  18.381  0.66  0.66           H  
ATOM   3419  HG2 ARG A 218      24.018 -36.521  19.464  0.66  0.66           H  
ATOM   3420  HG3 ARG A 218      25.624 -37.196  19.721  0.66  0.66           H  
ATOM   3421  HD2 ARG A 218      26.045 -37.121  17.241  0.66  0.66           H  
ATOM   3422  HD3 ARG A 218      24.396 -36.455  17.023  0.66  0.66           H  
ATOM   3423  HE  ARG A 218      24.390 -38.976  18.478  0.66  0.66           H  
ATOM   3424 HH11 ARG A 218      23.450 -40.809  17.423  0.66  0.66           H  
ATOM   3425 HH12 ARG A 218      23.234 -40.792  15.703  0.66  0.66           H  
ATOM   3426 HH21 ARG A 218      23.831 -38.907  14.425  0.66  0.66           H  
ATOM   3427 HH22 ARG A 218      24.578 -37.548  15.177  0.66  0.66           H  
ATOM   3428  N   ASN A 219      26.006 -32.092  20.020  0.71  0.71           N  
ATOM   3429  CA  ASN A 219      26.759 -30.850  19.953  0.71  0.71           C  
ATOM   3430  C   ASN A 219      27.064 -30.376  21.383  0.71  0.71           C  
ATOM   3431  O   ASN A 219      28.188 -29.980  21.700  0.71  0.71           O  
ATOM   3432  CB  ASN A 219      26.027 -29.754  19.193  0.71  0.71           C  
ATOM   3433  CG  ASN A 219      25.951 -30.084  17.725  0.71  0.71           C  
ATOM   3434  OD1 ASN A 219      25.076 -30.819  17.271  0.71  0.71           O  
ATOM   3435  ND2 ASN A 219      26.918 -29.533  16.936  0.71  0.71           N  
ATOM   3436  H   ASN A 219      25.008 -32.126  19.777  0.71  0.71           H  
ATOM   3437  HA  ASN A 219      27.720 -31.069  19.471  0.71  0.71           H  
ATOM   3438  HB2 ASN A 219      26.529 -28.788  19.324  0.71  0.71           H  
ATOM   3439  HB3 ASN A 219      25.004 -29.637  19.558  0.71  0.71           H  
ATOM   3440 HD21 ASN A 219      27.628 -28.897  17.285  0.71  0.71           H  
ATOM   3441 HD22 ASN A 219      26.919 -29.776  15.949  0.71  0.71           H  
ATOM   3442  N   VAL A 220      25.996 -30.385  22.266  0.74  0.74           N  
ATOM   3443  CA  VAL A 220      26.187 -29.926  23.648  0.74  0.74           C  
ATOM   3444  C   VAL A 220      27.168 -30.869  24.385  0.74  0.74           C  
ATOM   3445  O   VAL A 220      27.889 -30.455  25.298  0.74  0.74           O  
ATOM   3446  CB  VAL A 220      24.862 -29.740  24.410  0.74  0.74           C  
ATOM   3447  CG1 VAL A 220      25.089 -29.300  25.861  0.74  0.74           C  
ATOM   3448  CG2 VAL A 220      23.991 -28.668  23.746  0.74  0.74           C  
ATOM   3449  H   VAL A 220      25.066 -30.696  21.947  0.74  0.74           H  
ATOM   3450  HA  VAL A 220      26.702 -28.957  23.580  0.74  0.74           H  
ATOM   3451  HB  VAL A 220      24.314 -30.690  24.413  0.74  0.74           H  
ATOM   3452 HG11 VAL A 220      25.584 -28.325  25.910  0.74  0.74           H  
ATOM   3453 HG12 VAL A 220      25.701 -30.013  26.416  0.74  0.74           H  
ATOM   3454 HG13 VAL A 220      24.134 -29.218  26.387  0.74  0.74           H  
ATOM   3455 HG21 VAL A 220      24.436 -27.672  23.851  0.74  0.74           H  
ATOM   3456 HG22 VAL A 220      22.997 -28.644  24.203  0.74  0.74           H  
ATOM   3457 HG23 VAL A 220      23.855 -28.849  22.681  0.74  0.74           H  
ATOM   3458  N   GLN A 221      27.226 -32.180  23.960  0.72  0.72           N  
ATOM   3459  CA  GLN A 221      28.231 -33.108  24.487  0.72  0.72           C  
ATOM   3460  C   GLN A 221      29.655 -32.516  24.331  0.72  0.72           C  
ATOM   3461  O   GLN A 221      30.593 -32.890  25.040  0.72  0.72           O  
ATOM   3462  CB  GLN A 221      28.178 -34.460  23.754  0.72  0.72           C  
ATOM   3463  CG  GLN A 221      28.878 -35.611  24.483  0.72  0.72           C  
ATOM   3464  CD  GLN A 221      27.980 -36.354  25.452  0.72  0.72           C  
ATOM   3465  OE1 GLN A 221      26.867 -35.988  25.812  0.72  0.72           O  
ATOM   3466  NE2 GLN A 221      28.531 -37.516  25.927  0.72  0.72           N  
ATOM   3467  H   GLN A 221      26.502 -32.539  23.326  0.72  0.72           H  
ATOM   3468  HA  GLN A 221      28.025 -33.224  25.556  0.72  0.72           H  
ATOM   3469  HB2 GLN A 221      28.659 -34.346  22.775  0.72  0.72           H  
ATOM   3470  HB3 GLN A 221      27.142 -34.748  23.555  0.72  0.72           H  
ATOM   3471  HG2 GLN A 221      29.771 -35.279  25.021  0.72  0.72           H  
ATOM   3472  HG3 GLN A 221      29.206 -36.341  23.732  0.72  0.72           H  
ATOM   3473 HE21 GLN A 221      29.458 -37.843  25.681  0.72  0.72           H  
ATOM   3474 HE22 GLN A 221      27.972 -38.080  26.553  0.72  0.72           H  
ATOM   3475  N   LYS A 222      29.847 -31.599  23.312  0.73  0.73           N  
ATOM   3476  CA  LYS A 222      31.161 -31.018  23.068  0.73  0.73           C  
ATOM   3477  C   LYS A 222      31.594 -30.101  24.228  0.73  0.73           C  
ATOM   3478  O   LYS A 222      32.788 -29.818  24.378  0.73  0.73           O  
ATOM   3479  CB  LYS A 222      31.222 -30.269  21.728  0.73  0.73           C  
ATOM   3480  CG  LYS A 222      32.657 -29.955  21.276  0.73  0.73           C  
ATOM   3481  CD  LYS A 222      32.696 -29.384  19.855  0.73  0.73           C  
ATOM   3482  CE  LYS A 222      34.118 -29.012  19.450  0.73  0.73           C  
ATOM   3483  NZ  LYS A 222      34.120 -28.554  18.035  0.73  0.73           N1+
ATOM   3484  H   LYS A 222      29.064 -31.316  22.721  0.73  0.73           H  
ATOM   3485  HA  LYS A 222      31.869 -31.856  23.050  0.73  0.73           H  
ATOM   3486  HB2 LYS A 222      30.662 -29.328  21.797  0.73  0.73           H  
ATOM   3487  HB3 LYS A 222      30.736 -30.878  20.956  0.73  0.73           H  
ATOM   3488  HG2 LYS A 222      33.264 -30.867  21.315  0.73  0.73           H  
ATOM   3489  HG3 LYS A 222      33.113 -29.230  21.958  0.73  0.73           H  
ATOM   3490  HD2 LYS A 222      32.051 -28.498  19.795  0.73  0.73           H  
ATOM   3491  HD3 LYS A 222      32.289 -30.124  19.155  0.73  0.73           H  
ATOM   3492  HE2 LYS A 222      34.797 -29.867  19.504  0.73  0.73           H  
ATOM   3493  HE3 LYS A 222      34.512 -28.188  20.052  0.73  0.73           H  
ATOM   3494  HZ1 LYS A 222      33.790 -29.291  17.393  0.73  0.73           H  
ATOM   3495  HZ2 LYS A 222      35.065 -28.282  17.721  0.73  0.73           H  
ATOM   3496  HZ3 LYS A 222      33.501 -27.743  17.902  0.73  0.73           H  
ATOM   3497  N   ARG A 223      30.612 -29.612  25.080  0.69  0.69           N  
ATOM   3498  CA  ARG A 223      30.998 -28.746  26.204  0.69  0.69           C  
ATOM   3499  C   ARG A 223      31.861 -29.605  27.160  0.69  0.69           C  
ATOM   3500  O   ARG A 223      32.802 -29.156  27.817  0.69  0.69           O  
ATOM   3501  CB  ARG A 223      29.830 -28.167  27.018  0.69  0.69           C  
ATOM   3502  CG  ARG A 223      28.719 -27.418  26.275  0.69  0.69           C  
ATOM   3503  CD  ARG A 223      29.160 -26.479  25.167  0.69  0.69           C  
ATOM   3504  NE  ARG A 223      29.946 -25.352  25.662  0.69  0.69           N  
ATOM   3505  CZ  ARG A 223      31.125 -24.947  25.139  0.69  0.69           C  
ATOM   3506  NH1 ARG A 223      31.491 -25.397  23.914  0.69  0.69           N  
ATOM   3507  NH2 ARG A 223      31.927 -24.113  25.821  0.69  0.69           N1+
ATOM   3508  H   ARG A 223      29.624 -29.860  24.940  0.69  0.69           H  
ATOM   3509  HA  ARG A 223      31.633 -27.946  25.808  0.69  0.69           H  
ATOM   3510  HB2 ARG A 223      30.255 -27.485  27.768  0.69  0.69           H  
ATOM   3511  HB3 ARG A 223      29.351 -28.967  27.598  0.69  0.69           H  
ATOM   3512  HG2 ARG A 223      28.130 -26.860  27.013  0.69  0.69           H  
ATOM   3513  HG3 ARG A 223      28.033 -28.144  25.837  0.69  0.69           H  
ATOM   3514  HD2 ARG A 223      28.274 -26.058  24.680  0.69  0.69           H  
ATOM   3515  HD3 ARG A 223      29.702 -27.045  24.408  0.69  0.69           H  
ATOM   3516  HE  ARG A 223      29.494 -24.686  26.376  0.69  0.69           H  
ATOM   3517 HH11 ARG A 223      32.486 -25.293  23.542  0.69  0.69           H  
ATOM   3518 HH12 ARG A 223      30.899 -25.974  23.343  0.69  0.69           H  
ATOM   3519 HH21 ARG A 223      32.931 -23.952  25.489  0.69  0.69           H  
ATOM   3520 HH22 ARG A 223      31.732 -23.882  26.785  0.69  0.69           H  
ATOM   3521  N   PHE A 224      31.424 -30.916  27.278  0.75  0.75           N  
ATOM   3522  CA  PHE A 224      32.036 -31.816  28.245  0.75  0.75           C  
ATOM   3523  C   PHE A 224      33.501 -32.041  27.847  0.75  0.75           C  
ATOM   3524  O   PHE A 224      34.383 -32.237  28.682  0.75  0.75           O  
ATOM   3525  CB  PHE A 224      31.340 -33.182  28.321  0.75  0.75           C  
ATOM   3526  CG  PHE A 224      29.867 -33.201  28.664  0.75  0.75           C  
ATOM   3527  CD1 PHE A 224      29.205 -32.131  29.281  0.75  0.75           C  
ATOM   3528  CD2 PHE A 224      29.142 -34.374  28.398  0.75  0.75           C  
ATOM   3529  CE1 PHE A 224      27.850 -32.222  29.602  0.75  0.75           C  
ATOM   3530  CE2 PHE A 224      27.787 -34.464  28.716  0.75  0.75           C  
ATOM   3531  CZ  PHE A 224      27.144 -33.386  29.319  0.75  0.75           C  
ATOM   3532  H   PHE A 224      30.650 -31.222  26.688  0.75  0.75           H  
ATOM   3533  HA  PHE A 224      32.035 -31.312  29.220  0.75  0.75           H  
ATOM   3534  HB2 PHE A 224      31.858 -33.796  29.070  0.75  0.75           H  
ATOM   3535  HB3 PHE A 224      31.471 -33.700  27.362  0.75  0.75           H  
ATOM   3536  HD1 PHE A 224      29.725 -31.209  29.529  0.75  0.75           H  
ATOM   3537  HD2 PHE A 224      29.632 -35.228  27.935  0.75  0.75           H  
ATOM   3538  HE1 PHE A 224      27.348 -31.386  30.086  0.75  0.75           H  
ATOM   3539  HE2 PHE A 224      27.226 -35.364  28.480  0.75  0.75           H  
ATOM   3540  HZ  PHE A 224      26.088 -33.450  29.563  0.75  0.75           H  
ATOM   3541  N   ALA A 225      33.714 -32.104  26.483  0.78  0.78           N  
ATOM   3542  CA  ALA A 225      35.036 -32.302  25.904  0.78  0.78           C  
ATOM   3543  C   ALA A 225      35.838 -30.995  26.002  0.78  0.78           C  
ATOM   3544  O   ALA A 225      37.002 -30.986  26.410  0.78  0.78           O  
ATOM   3545  CB  ALA A 225      34.940 -32.763  24.458  0.78  0.78           C  
ATOM   3546  H   ALA A 225      32.901 -31.982  25.881  0.78  0.78           H  
ATOM   3547  HA  ALA A 225      35.557 -33.058  26.503  0.78  0.78           H  
ATOM   3548  HB1 ALA A 225      34.390 -33.707  24.387  0.78  0.78           H  
ATOM   3549  HB2 ALA A 225      35.938 -32.913  24.032  0.78  0.78           H  
ATOM   3550  HB3 ALA A 225      34.421 -32.030  23.831  0.78  0.78           H  
ATOM   3551  N   GLU A 226      35.179 -29.850  25.584  0.72  0.72           N  
ATOM   3552  CA  GLU A 226      35.820 -28.527  25.615  0.72  0.72           C  
ATOM   3553  C   GLU A 226      36.325 -28.256  27.044  0.72  0.72           C  
ATOM   3554  O   GLU A 226      37.409 -27.701  27.245  0.72  0.72           O  
ATOM   3555  CB  GLU A 226      34.850 -27.425  25.133  0.72  0.72           C  
ATOM   3556  CG  GLU A 226      35.504 -26.073  24.786  0.72  0.72           C  
ATOM   3557  CD  GLU A 226      34.438 -25.085  24.316  0.72  0.72           C  
ATOM   3558  OE1 GLU A 226      33.740 -25.412  23.299  0.72  0.72           O  
ATOM   3559  OE2 GLU A 226      34.173 -24.074  25.042  0.72  0.72           O1-
ATOM   3560  H   GLU A 226      34.222 -29.925  25.212  0.72  0.72           H  
ATOM   3561  HA  GLU A 226      36.692 -28.588  24.953  0.72  0.72           H  
ATOM   3562  HB2 GLU A 226      34.068 -27.261  25.886  0.72  0.72           H  
ATOM   3563  HB3 GLU A 226      34.334 -27.787  24.234  0.72  0.72           H  
ATOM   3564  HG2 GLU A 226      36.236 -26.204  23.982  0.72  0.72           H  
ATOM   3565  HG3 GLU A 226      36.035 -25.669  25.652  0.72  0.72           H  
ATOM   3566  N   TRP A 227      35.461 -28.588  28.077  0.73  0.73           N  
ATOM   3567  CA  TRP A 227      35.835 -28.361  29.478  0.73  0.73           C  
ATOM   3568  C   TRP A 227      36.702 -29.487  30.100  0.73  0.73           C  
ATOM   3569  O   TRP A 227      37.465 -29.263  31.049  0.73  0.73           O  
ATOM   3570  CB  TRP A 227      34.635 -28.087  30.384  0.73  0.73           C  
ATOM   3571  CG  TRP A 227      33.886 -26.795  30.172  0.73  0.73           C  
ATOM   3572  CD1 TRP A 227      32.666 -26.543  30.779  0.73  0.73           C  
ATOM   3573  CD2 TRP A 227      34.212 -25.611  29.413  0.73  0.73           C  
ATOM   3574  NE1 TRP A 227      32.247 -25.293  30.427  0.73  0.73           N  
ATOM   3575  CE2 TRP A 227      33.166 -24.706  29.593  0.73  0.73           C  
ATOM   3576  CE3 TRP A 227      35.280 -25.184  28.594  0.73  0.73           C  
ATOM   3577  CZ2 TRP A 227      33.129 -23.432  29.016  0.73  0.73           C  
ATOM   3578  CZ3 TRP A 227      35.258 -23.918  27.998  0.73  0.73           C  
ATOM   3579  CH2 TRP A 227      34.196 -23.053  28.208  0.73  0.73           C  
ATOM   3580  H   TRP A 227      34.536 -28.986  27.856  0.73  0.73           H  
ATOM   3581  HA  TRP A 227      36.503 -27.497  29.507  0.73  0.73           H  
ATOM   3582  HB2 TRP A 227      34.969 -28.089  31.431  0.73  0.73           H  
ATOM   3583  HB3 TRP A 227      33.925 -28.921  30.298  0.73  0.73           H  
ATOM   3584  HD1 TRP A 227      32.067 -27.149  31.448  0.73  0.73           H  
ATOM   3585  HE1 TRP A 227      31.389 -24.812  30.727  0.73  0.73           H  
ATOM   3586  HE3 TRP A 227      36.136 -25.813  28.394  0.73  0.73           H  
ATOM   3587  HZ2 TRP A 227      32.291 -22.765  29.195  0.73  0.73           H  
ATOM   3588  HZ3 TRP A 227      36.062 -23.627  27.328  0.73  0.73           H  
ATOM   3589  HH2 TRP A 227      34.183 -22.087  27.714  0.73  0.73           H  
ATOM   3590  N   GLY A 228      36.533 -30.754  29.594  0.78  0.78           N  
ATOM   3591  CA  GLY A 228      37.298 -31.871  30.108  0.78  0.78           C  
ATOM   3592  C   GLY A 228      38.787 -31.757  29.789  0.78  0.78           C  
ATOM   3593  O   GLY A 228      39.638 -32.279  30.512  0.78  0.78           O  
ATOM   3594  H   GLY A 228      35.827 -30.946  28.882  0.78  0.78           H  
ATOM   3595  HA2 GLY A 228      36.913 -32.789  29.656  0.78  0.78           H  
ATOM   3596  HA3 GLY A 228      37.169 -31.913  31.194  0.78  0.78           H  
ATOM   3597  N   ILE A 229      39.070 -31.121  28.594  0.74  0.74           N  
ATOM   3598  CA  ILE A 229      40.442 -30.887  28.113  0.74  0.74           C  
ATOM   3599  C   ILE A 229      41.076 -29.706  28.888  0.74  0.74           C  
ATOM   3600  O   ILE A 229      42.295 -29.555  28.975  0.74  0.74           O  
ATOM   3601  CB  ILE A 229      40.440 -30.675  26.575  0.74  0.74           C  
ATOM   3602  CG1 ILE A 229      40.068 -32.003  25.868  0.74  0.74           C  
ATOM   3603  CG2 ILE A 229      41.786 -30.160  26.049  0.74  0.74           C  
ATOM   3604  CD1 ILE A 229      39.735 -31.838  24.390  0.74  0.74           C  
ATOM   3605  H   ILE A 229      38.284 -30.813  28.007  0.74  0.74           H  
ATOM   3606  HA  ILE A 229      41.036 -31.774  28.372  0.74  0.74           H  
ATOM   3607  HB  ILE A 229      39.680 -29.921  26.328  0.74  0.74           H  
ATOM   3608 HG12 ILE A 229      39.197 -32.458  26.353  0.74  0.74           H  
ATOM   3609 HG13 ILE A 229      40.888 -32.724  25.973  0.74  0.74           H  
ATOM   3610 HG21 ILE A 229      42.604 -30.834  26.325  0.74  0.74           H  
ATOM   3611 HG22 ILE A 229      42.011 -29.163  26.442  0.74  0.74           H  
ATOM   3612 HG23 ILE A 229      41.782 -30.060  24.960  0.74  0.74           H  
ATOM   3613 HD11 ILE A 229      38.958 -31.082  24.243  0.74  0.74           H  
ATOM   3614 HD12 ILE A 229      39.366 -32.785  23.983  0.74  0.74           H  
ATOM   3615 HD13 ILE A 229      40.614 -31.552  23.806  0.74  0.74           H  
ATOM   3616  N   LYS A 230      40.181 -28.780  29.396  0.72  0.72           N  
ATOM   3617  CA  LYS A 230      40.634 -27.664  30.217  0.72  0.72           C  
ATOM   3618  C   LYS A 230      40.957 -28.184  31.627  0.72  0.72           C  
ATOM   3619  O   LYS A 230      41.933 -27.753  32.243  0.72  0.72           O  
ATOM   3620  CB  LYS A 230      39.593 -26.541  30.347  0.72  0.72           C  
ATOM   3621  CG  LYS A 230      39.872 -25.333  29.440  0.72  0.72           C  
ATOM   3622  CD  LYS A 230      38.928 -24.182  29.806  0.72  0.72           C  
ATOM   3623  CE  LYS A 230      39.174 -22.914  29.004  0.72  0.72           C  
ATOM   3624  NZ  LYS A 230      38.185 -21.884  29.429  0.72  0.72           N1+
ATOM   3625  H   LYS A 230      39.196 -28.911  29.191  0.72  0.72           H  
ATOM   3626  HA  LYS A 230      41.572 -27.285  29.793  0.72  0.72           H  
ATOM   3627  HB2 LYS A 230      39.573 -26.179  31.384  0.72  0.72           H  
ATOM   3628  HB3 LYS A 230      38.588 -26.918  30.139  0.72  0.72           H  
ATOM   3629  HG2 LYS A 230      39.738 -25.616  28.390  0.72  0.72           H  
ATOM   3630  HG3 LYS A 230      40.909 -25.004  29.567  0.72  0.72           H  
ATOM   3631  HD2 LYS A 230      39.051 -23.950  30.871  0.72  0.72           H  
ATOM   3632  HD3 LYS A 230      37.893 -24.510  29.668  0.72  0.72           H  
ATOM   3633  HE2 LYS A 230      39.036 -23.065  27.930  0.72  0.72           H  
ATOM   3634  HE3 LYS A 230      40.167 -22.498  29.198  0.72  0.72           H  
ATOM   3635  HZ1 LYS A 230      37.224 -22.142  29.146  0.72  0.72           H  
ATOM   3636  HZ2 LYS A 230      38.401 -20.957  29.035  0.72  0.72           H  
ATOM   3637  HZ3 LYS A 230      38.142 -21.776  30.455  0.72  0.72           H  
ATOM   3638  N   GLN A 231      39.992 -28.999  32.201  0.72  0.72           N  
ATOM   3639  CA  GLN A 231      40.103 -29.445  33.594  0.72  0.72           C  
ATOM   3640  C   GLN A 231      40.969 -30.714  33.784  0.72  0.72           C  
ATOM   3641  O   GLN A 231      41.400 -31.025  34.896  0.72  0.72           O  
ATOM   3642  CB  GLN A 231      38.713 -29.502  34.258  0.72  0.72           C  
ATOM   3643  CG  GLN A 231      38.069 -30.885  34.360  0.72  0.72           C  
ATOM   3644  CD  GLN A 231      38.466 -31.617  35.630  0.72  0.72           C  
ATOM   3645  OE1 GLN A 231      38.957 -31.055  36.608  0.72  0.72           O  
ATOM   3646  NE2 GLN A 231      38.225 -32.959  35.598  0.72  0.72           N  
ATOM   3647  H   GLN A 231      39.170 -29.268  31.648  0.72  0.72           H  
ATOM   3648  HA  GLN A 231      40.660 -28.653  34.112  0.72  0.72           H  
ATOM   3649  HB2 GLN A 231      38.027 -28.843  33.710  0.72  0.72           H  
ATOM   3650  HB3 GLN A 231      38.792 -29.055  35.257  0.72  0.72           H  
ATOM   3651  HG2 GLN A 231      38.286 -31.495  33.477  0.72  0.72           H  
ATOM   3652  HG3 GLN A 231      36.982 -30.757  34.407  0.72  0.72           H  
ATOM   3653 HE21 GLN A 231      37.790 -33.430  34.820  0.72  0.72           H  
ATOM   3654 HE22 GLN A 231      38.519 -33.571  36.405  0.72  0.72           H  
ATOM   3655  N   GLY A 232      41.141 -31.505  32.661  0.77  0.77           N  
ATOM   3656  CA  GLY A 232      42.065 -32.634  32.643  0.77  0.77           C  
ATOM   3657  C   GLY A 232      41.428 -33.996  32.937  0.77  0.77           C  
ATOM   3658  O   GLY A 232      42.003 -34.857  33.601  0.77  0.77           O  
ATOM   3659  H   GLY A 232      40.623 -31.314  31.801  0.77  0.77           H  
ATOM   3660  HA2 GLY A 232      42.862 -32.458  33.374  0.77  0.77           H  
ATOM   3661  HA3 GLY A 232      42.508 -32.673  31.642  0.77  0.77           H  
ATOM   3662  N   LEU A 233      40.253 -34.245  32.261  0.72  0.72           N  
ATOM   3663  CA  LEU A 233      39.460 -35.460  32.474  0.72  0.72           C  
ATOM   3664  C   LEU A 233      39.881 -36.574  31.483  0.72  0.72           C  
ATOM   3665  O   LEU A 233      40.489 -36.345  30.438  0.72  0.72           O  
ATOM   3666  CB  LEU A 233      37.973 -35.093  32.311  0.72  0.72           C  
ATOM   3667  CG  LEU A 233      36.941 -36.082  32.886  0.72  0.72           C  
ATOM   3668  CD1 LEU A 233      37.181 -36.419  34.358  0.72  0.72           C  
ATOM   3669  CD2 LEU A 233      35.531 -35.506  32.713  0.72  0.72           C  
ATOM   3670  H   LEU A 233      39.953 -33.551  31.565  0.72  0.72           H  
ATOM   3671  HA  LEU A 233      39.674 -35.810  33.488  0.72  0.72           H  
ATOM   3672  HB2 LEU A 233      37.760 -34.952  31.242  0.72  0.72           H  
ATOM   3673  HB3 LEU A 233      37.800 -34.113  32.773  0.72  0.72           H  
ATOM   3674  HG  LEU A 233      36.981 -37.010  32.308  0.72  0.72           H  
ATOM   3675 HD11 LEU A 233      37.163 -35.523  34.983  0.72  0.72           H  
ATOM   3676 HD12 LEU A 233      38.136 -36.927  34.514  0.72  0.72           H  
ATOM   3677 HD13 LEU A 233      36.407 -37.094  34.731  0.72  0.72           H  
ATOM   3678 HD21 LEU A 233      35.411 -34.576  33.277  0.72  0.72           H  
ATOM   3679 HD22 LEU A 233      34.773 -36.213  33.064  0.72  0.72           H  
ATOM   3680 HD23 LEU A 233      35.325 -35.293  31.658  0.72  0.72           H  
ATOM   3681  N   ASN A 234      39.437 -37.852  31.809  0.68  0.68           N  
ATOM   3682  CA  ASN A 234      39.621 -38.970  30.895  0.68  0.68           C  
ATOM   3683  C   ASN A 234      38.598 -38.861  29.756  0.68  0.68           C  
ATOM   3684  O   ASN A 234      37.515 -38.287  29.860  0.68  0.68           O  
ATOM   3685  CB  ASN A 234      39.566 -40.342  31.570  0.68  0.68           C  
ATOM   3686  CG  ASN A 234      38.221 -40.704  32.171  0.68  0.68           C  
ATOM   3687  OD1 ASN A 234      37.399 -39.889  32.580  0.68  0.68           O  
ATOM   3688  ND2 ASN A 234      37.970 -42.040  32.249  0.68  0.68           N  
ATOM   3689  H   ASN A 234      38.953 -38.023  32.685  0.68  0.68           H  
ATOM   3690  HA  ASN A 234      40.619 -38.856  30.452  0.68  0.68           H  
ATOM   3691  HB2 ASN A 234      40.300 -40.384  32.384  0.68  0.68           H  
ATOM   3692  HB3 ASN A 234      39.844 -41.113  30.842  0.68  0.68           H  
ATOM   3693 HD21 ASN A 234      38.563 -42.727  31.772  0.68  0.68           H  
ATOM   3694 HD22 ASN A 234      37.166 -42.387  32.754  0.68  0.68           H  
ATOM   3695  N   ASN A 235      38.996 -39.522  28.601  0.51  0.51           N  
ATOM   3696  CA  ASN A 235      38.215 -39.409  27.367  0.51  0.51           C  
ATOM   3697  C   ASN A 235      37.124 -40.479  27.276  0.51  0.51           C  
ATOM   3698  O   ASN A 235      36.341 -40.553  26.328  0.51  0.51           O  
ATOM   3699  CB  ASN A 235      39.112 -39.425  26.128  0.51  0.51           C  
ATOM   3700  CG  ASN A 235      39.546 -38.014  25.807  0.51  0.51           C  
ATOM   3701  OD1 ASN A 235      38.755 -37.085  25.673  0.51  0.51           O  
ATOM   3702  ND2 ASN A 235      40.892 -37.830  25.674  0.51  0.51           N  
ATOM   3703  H   ASN A 235      39.841 -40.085  28.589  0.51  0.51           H  
ATOM   3704  HA  ASN A 235      37.659 -38.464  27.423  0.51  0.51           H  
ATOM   3705  HB2 ASN A 235      38.578 -39.791  25.243  0.51  0.51           H  
ATOM   3706  HB3 ASN A 235      39.980 -40.078  26.272  0.51  0.51           H  
ATOM   3707 HD21 ASN A 235      41.579 -38.573  25.708  0.51  0.51           H  
ATOM   3708 HD22 ASN A 235      41.214 -36.879  25.526  0.51  0.51           H  
ATOM   3709  N   HIS A 236      37.016 -41.300  28.378  0.61  0.61           N  
ATOM   3710  CA  HIS A 236      35.967 -42.307  28.529  0.61  0.61           C  
ATOM   3711  C   HIS A 236      34.712 -41.562  29.026  0.61  0.61           C  
ATOM   3712  O   HIS A 236      34.151 -41.793  30.097  0.61  0.61           O  
ATOM   3713  CB  HIS A 236      36.361 -43.431  29.490  0.61  0.61           C  
ATOM   3714  CG  HIS A 236      37.727 -43.965  29.235  0.61  0.61           C  
ATOM   3715  ND1 HIS A 236      38.797 -43.545  30.001  0.61  0.61           N  
ATOM   3716  CD2 HIS A 236      38.146 -44.853  28.268  0.61  0.61           C  
ATOM   3717  CE1 HIS A 236      39.837 -44.191  29.521  0.61  0.61           C  
ATOM   3718  NE2 HIS A 236      39.492 -44.990  28.467  0.61  0.61           N  
ATOM   3719  H   HIS A 236      37.695 -41.196  29.125  0.61  0.61           H  
ATOM   3720  HA  HIS A 236      35.748 -42.727  27.538  0.61  0.61           H  
ATOM   3721  HB2 HIS A 236      35.627 -44.244  29.418  0.61  0.61           H  
ATOM   3722  HB3 HIS A 236      36.307 -43.082  30.527  0.61  0.61           H  
ATOM   3723  HD2 HIS A 236      37.628 -45.381  27.480  0.61  0.61           H  
ATOM   3724  HE2 HIS A 236      40.121 -45.574  27.934  0.61  0.61           H  
ATOM   3725  HE1 HIS A 236      40.854 -44.128  29.883  0.61  0.61           H  
ATOM   3726  N   VAL A 237      34.246 -40.634  28.106  0.69  0.69           N  
ATOM   3727  CA  VAL A 237      33.078 -39.797  28.347  0.69  0.69           C  
ATOM   3728  C   VAL A 237      31.850 -40.718  28.288  0.69  0.69           C  
ATOM   3729  O   VAL A 237      31.662 -41.557  27.404  0.69  0.69           O  
ATOM   3730  CB  VAL A 237      32.998 -38.598  27.381  0.69  0.69           C  
ATOM   3731  CG1 VAL A 237      32.719 -38.985  25.926  0.69  0.69           C  
ATOM   3732  CG2 VAL A 237      31.956 -37.579  27.856  0.69  0.69           C  
ATOM   3733  H   VAL A 237      34.754 -40.538  27.218  0.69  0.69           H  
ATOM   3734  HA  VAL A 237      33.187 -39.419  29.371  0.69  0.69           H  
ATOM   3735  HB  VAL A 237      33.974 -38.094  27.399  0.69  0.69           H  
ATOM   3736 HG11 VAL A 237      31.713 -39.399  25.802  0.69  0.69           H  
ATOM   3737 HG12 VAL A 237      33.441 -39.721  25.561  0.69  0.69           H  
ATOM   3738 HG13 VAL A 237      32.791 -38.104  25.278  0.69  0.69           H  
ATOM   3739 HG21 VAL A 237      30.945 -38.000  27.842  0.69  0.69           H  
ATOM   3740 HG22 VAL A 237      31.959 -36.693  27.212  0.69  0.69           H  
ATOM   3741 HG23 VAL A 237      32.172 -37.247  28.877  0.69  0.69           H  
ATOM   3742  N   HIS A 238      31.009 -40.608  29.370  0.63  0.63           N  
ATOM   3743  CA  HIS A 238      29.883 -41.518  29.594  0.63  0.63           C  
ATOM   3744  C   HIS A 238      28.918 -40.718  30.484  0.63  0.63           C  
ATOM   3745  O   HIS A 238      29.284 -40.298  31.589  0.63  0.63           O  
ATOM   3746  CB  HIS A 238      30.345 -42.792  30.322  0.63  0.63           C  
ATOM   3747  CG  HIS A 238      30.758 -43.923  29.442  0.63  0.63           C  
ATOM   3748  ND1 HIS A 238      31.217 -43.796  28.139  0.63  0.63           N1+
ATOM   3749  CD2 HIS A 238      30.813 -45.278  29.687  0.63  0.63           C  
ATOM   3750  CE1 HIS A 238      31.501 -44.980  27.593  0.63  0.63           C  
ATOM   3751  NE2 HIS A 238      31.240 -45.895  28.533  0.63  0.63           N  
ATOM   3752  H   HIS A 238      31.173 -39.883  30.064  0.63  0.63           H  
ATOM   3753  HA  HIS A 238      29.440 -41.770  28.631  0.63  0.63           H  
ATOM   3754  HB2 HIS A 238      29.534 -43.165  30.957  0.63  0.63           H  
ATOM   3755  HB3 HIS A 238      31.191 -42.576  30.986  0.63  0.63           H  
ATOM   3756  HD1 HIS A 238      31.342 -42.894  27.634  0.63  0.63           H  
ATOM   3757  HD2 HIS A 238      30.593 -45.897  30.537  0.63  0.63           H  
ATOM   3758  HE2 HIS A 238      31.367 -46.899  28.398  0.63  0.63           H  
ATOM   3759  HE1 HIS A 238      31.871 -45.159  26.593  0.63  0.63           H  
ATOM   3760  N   PRO A 239      27.652 -40.445  30.016  0.72  0.72           N  
ATOM   3761  CA  PRO A 239      26.759 -39.529  30.749  0.72  0.72           C  
ATOM   3762  C   PRO A 239      26.391 -39.986  32.164  0.72  0.72           C  
ATOM   3763  O   PRO A 239      25.990 -39.198  33.025  0.72  0.72           O  
ATOM   3764  CB  PRO A 239      25.481 -39.476  29.905  0.72  0.72           C  
ATOM   3765  CG  PRO A 239      25.939 -39.876  28.513  0.72  0.72           C  
ATOM   3766  CD  PRO A 239      27.026 -40.903  28.782  0.72  0.72           C  
ATOM   3767  HA  PRO A 239      27.257 -38.554  30.808  0.72  0.72           H  
ATOM   3768  HB2 PRO A 239      25.020 -38.483  29.921  0.72  0.72           H  
ATOM   3769  HB3 PRO A 239      24.730 -40.192  30.264  0.72  0.72           H  
ATOM   3770  HG2 PRO A 239      26.365 -39.002  28.004  0.72  0.72           H  
ATOM   3771  HG3 PRO A 239      25.130 -40.271  27.892  0.72  0.72           H  
ATOM   3772  HD2 PRO A 239      26.609 -41.898  28.969  0.72  0.72           H  
ATOM   3773  HD3 PRO A 239      27.731 -40.954  27.951  0.72  0.72           H  
ATOM   3774  N   HIS A 240      26.438 -41.351  32.368  0.71  0.71           N  
ATOM   3775  CA  HIS A 240      26.041 -41.920  33.645  0.71  0.71           C  
ATOM   3776  C   HIS A 240      27.082 -41.647  34.734  0.71  0.71           C  
ATOM   3777  O   HIS A 240      26.739 -41.480  35.908  0.71  0.71           O  
ATOM   3778  CB  HIS A 240      25.671 -43.394  33.578  0.71  0.71           C  
ATOM   3779  CG  HIS A 240      26.620 -44.263  32.834  0.71  0.71           C  
ATOM   3780  ND1 HIS A 240      26.770 -44.118  31.472  0.71  0.71           N  
ATOM   3781  CD2 HIS A 240      27.356 -45.335  33.286  0.71  0.71           C  
ATOM   3782  CE1 HIS A 240      27.440 -45.182  31.090  0.71  0.71           C  
ATOM   3783  NE2 HIS A 240      27.813 -45.952  32.155  0.71  0.71           N  
ATOM   3784  H   HIS A 240      26.752 -41.981  31.625  0.71  0.71           H  
ATOM   3785  HA  HIS A 240      25.144 -41.371  33.968  0.71  0.71           H  
ATOM   3786  HB2 HIS A 240      24.696 -43.484  33.079  0.71  0.71           H  
ATOM   3787  HB3 HIS A 240      25.529 -43.781  34.590  0.71  0.71           H  
ATOM   3788  HD2 HIS A 240      27.508 -45.755  34.271  0.71  0.71           H  
ATOM   3789  HE2 HIS A 240      28.323 -46.825  32.117  0.71  0.71           H  
ATOM   3790  HE1 HIS A 240      27.668 -45.449  30.066  0.71  0.71           H  
ATOM   3791  N   LYS A 241      28.409 -41.616  34.316  0.70  0.70           N  
ATOM   3792  CA  LYS A 241      29.455 -41.318  35.287  0.70  0.70           C  
ATOM   3793  C   LYS A 241      29.285 -39.863  35.741  0.70  0.70           C  
ATOM   3794  O   LYS A 241      29.608 -39.510  36.871  0.70  0.70           O  
ATOM   3795  CB  LYS A 241      30.906 -41.625  34.849  0.70  0.70           C  
ATOM   3796  CG  LYS A 241      31.548 -40.721  33.779  0.70  0.70           C  
ATOM   3797  CD  LYS A 241      33.092 -40.787  33.791  0.70  0.70           C  
ATOM   3798  CE  LYS A 241      33.720 -39.689  32.926  0.70  0.70           C  
ATOM   3799  NZ  LYS A 241      35.131 -39.439  33.280  0.70  0.70           N1+
ATOM   3800  H   LYS A 241      28.632 -41.755  33.334  0.70  0.70           H  
ATOM   3801  HA  LYS A 241      29.239 -41.942  36.166  0.70  0.70           H  
ATOM   3802  HB2 LYS A 241      30.971 -42.668  34.516  0.70  0.70           H  
ATOM   3803  HB3 LYS A 241      31.521 -41.546  35.753  0.70  0.70           H  
ATOM   3804  HG2 LYS A 241      31.249 -39.682  33.937  0.70  0.70           H  
ATOM   3805  HG3 LYS A 241      31.196 -41.021  32.791  0.70  0.70           H  
ATOM   3806  HD2 LYS A 241      33.428 -41.773  33.448  0.70  0.70           H  
ATOM   3807  HD3 LYS A 241      33.428 -40.681  34.824  0.70  0.70           H  
ATOM   3808  HE2 LYS A 241      33.207 -38.736  33.072  0.70  0.70           H  
ATOM   3809  HE3 LYS A 241      33.686 -39.933  31.862  0.70  0.70           H  
ATOM   3810  HZ1 LYS A 241      35.434 -38.477  33.083  0.70  0.70           H  
ATOM   3811  HZ2 LYS A 241      35.863 -39.996  32.776  0.70  0.70           H  
ATOM   3812  HZ3 LYS A 241      35.359 -39.610  34.295  0.70  0.70           H  
ATOM   3813  N   LEU A 242      28.826 -38.998  34.769  0.76  0.76           N  
ATOM   3814  CA  LEU A 242      28.692 -37.561  35.002  0.76  0.76           C  
ATOM   3815  C   LEU A 242      27.461 -37.308  35.881  0.76  0.76           C  
ATOM   3816  O   LEU A 242      27.485 -36.559  36.862  0.76  0.76           O  
ATOM   3817  CB  LEU A 242      28.584 -36.828  33.658  0.76  0.76           C  
ATOM   3818  CG  LEU A 242      28.611 -35.292  33.758  0.76  0.76           C  
ATOM   3819  CD1 LEU A 242      29.984 -34.773  34.181  0.76  0.76           C  
ATOM   3820  CD2 LEU A 242      28.232 -34.682  32.410  0.76  0.76           C  
ATOM   3821  H   LEU A 242      28.588 -39.391  33.862  0.76  0.76           H  
ATOM   3822  HA  LEU A 242      29.574 -37.239  35.559  0.76  0.76           H  
ATOM   3823  HB2 LEU A 242      27.656 -37.129  33.155  0.76  0.76           H  
ATOM   3824  HB3 LEU A 242      29.398 -37.161  33.000  0.76  0.76           H  
ATOM   3825  HG  LEU A 242      27.867 -34.960  34.490  0.76  0.76           H  
ATOM   3826 HD11 LEU A 242      30.778 -35.190  33.552  0.76  0.76           H  
ATOM   3827 HD12 LEU A 242      30.195 -35.028  35.222  0.76  0.76           H  
ATOM   3828 HD13 LEU A 242      30.039 -33.683  34.093  0.76  0.76           H  
ATOM   3829 HD21 LEU A 242      28.947 -34.970  31.633  0.76  0.76           H  
ATOM   3830 HD22 LEU A 242      28.214 -33.589  32.471  0.76  0.76           H  
ATOM   3831 HD23 LEU A 242      27.236 -35.014  32.099  0.76  0.76           H  
ATOM   3832  N   ARG A 243      26.289 -37.910  35.445  0.74  0.74           N  
ATOM   3833  CA  ARG A 243      25.058 -37.644  36.167  0.74  0.74           C  
ATOM   3834  C   ARG A 243      25.124 -38.248  37.582  0.74  0.74           C  
ATOM   3835  O   ARG A 243      24.540 -37.692  38.519  0.74  0.74           O  
ATOM   3836  CB  ARG A 243      23.821 -38.079  35.371  0.74  0.74           C  
ATOM   3837  CG  ARG A 243      22.539 -37.443  35.923  0.74  0.74           C  
ATOM   3838  CD  ARG A 243      21.334 -37.615  34.993  0.74  0.74           C  
ATOM   3839  NE  ARG A 243      20.091 -37.802  35.758  0.74  0.74           N  
ATOM   3840  CZ  ARG A 243      19.872 -38.911  36.519  0.74  0.74           C  
ATOM   3841  NH1 ARG A 243      20.630 -40.029  36.375  0.74  0.74           N  
ATOM   3842  NH2 ARG A 243      18.854 -38.938  37.415  0.74  0.74           N1+
ATOM   3843  H   ARG A 243      26.286 -38.494  34.599  0.74  0.74           H  
ATOM   3844  HA  ARG A 243      25.019 -36.555  36.297  0.74  0.74           H  
ATOM   3845  HB2 ARG A 243      23.727 -39.172  35.375  0.74  0.74           H  
ATOM   3846  HB3 ARG A 243      23.940 -37.771  34.324  0.74  0.74           H  
ATOM   3847  HG2 ARG A 243      22.691 -36.368  36.085  0.74  0.74           H  
ATOM   3848  HG3 ARG A 243      22.329 -37.867  36.911  0.74  0.74           H  
ATOM   3849  HD2 ARG A 243      21.442 -38.455  34.298  0.74  0.74           H  
ATOM   3850  HD3 ARG A 243      21.212 -36.720  34.377  0.74  0.74           H  
ATOM   3851  HE  ARG A 243      19.344 -37.074  35.751  0.74  0.74           H  
ATOM   3852 HH11 ARG A 243      21.356 -40.093  35.672  0.74  0.74           H  
ATOM   3853 HH12 ARG A 243      20.353 -40.945  36.754  0.74  0.74           H  
ATOM   3854 HH21 ARG A 243      18.802 -39.675  38.132  0.74  0.74           H  
ATOM   3855 HH22 ARG A 243      18.206 -38.155  37.479  0.74  0.74           H  
ATOM   3856  N   HIS A 244      25.805 -39.443  37.763  0.75  0.75           N  
ATOM   3857  CA  HIS A 244      25.927 -39.952  39.134  0.75  0.75           C  
ATOM   3858  C   HIS A 244      26.935 -39.130  39.967  0.75  0.75           C  
ATOM   3859  O   HIS A 244      26.835 -39.009  41.195  0.75  0.75           O  
ATOM   3860  CB  HIS A 244      26.249 -41.446  39.265  0.75  0.75           C  
ATOM   3861  CG  HIS A 244      25.937 -41.876  40.668  0.75  0.75           C  
ATOM   3862  ND1 HIS A 244      24.625 -41.968  41.095  0.75  0.75           N  
ATOM   3863  CD2 HIS A 244      26.792 -42.019  41.737  0.75  0.75           C  
ATOM   3864  CE1 HIS A 244      24.696 -42.070  42.404  0.75  0.75           C  
ATOM   3865  NE2 HIS A 244      25.987 -42.063  42.842  0.75  0.75           N  
ATOM   3866  H   HIS A 244      26.207 -39.969  36.981  0.75  0.75           H  
ATOM   3867  HA  HIS A 244      24.956 -39.766  39.606  0.75  0.75           H  
ATOM   3868  HB2 HIS A 244      27.300 -41.645  39.027  0.75  0.75           H  
ATOM   3869  HB3 HIS A 244      25.639 -42.032  38.568  0.75  0.75           H  
ATOM   3870  HD2 HIS A 244      27.863 -41.946  41.835  0.75  0.75           H  
ATOM   3871  HE2 HIS A 244      26.296 -42.068  43.807  0.75  0.75           H  
ATOM   3872  HE1 HIS A 244      23.862 -42.135  43.087  0.75  0.75           H  
ATOM   3873  N   SER A 245      28.021 -38.619  39.284  0.76  0.76           N  
ATOM   3874  CA  SER A 245      28.976 -37.803  40.028  0.76  0.76           C  
ATOM   3875  C   SER A 245      28.280 -36.484  40.440  0.76  0.76           C  
ATOM   3876  O   SER A 245      28.396 -36.016  41.577  0.76  0.76           O  
ATOM   3877  CB  SER A 245      30.295 -37.599  39.289  0.76  0.76           C  
ATOM   3878  OG  SER A 245      30.182 -36.723  38.176  0.76  0.76           O  
ATOM   3879  H   SER A 245      28.164 -38.808  38.290  0.76  0.76           H  
ATOM   3880  HA  SER A 245      29.199 -38.347  40.955  0.76  0.76           H  
ATOM   3881  HB2 SER A 245      30.681 -38.557  38.927  0.76  0.76           H  
ATOM   3882  HB3 SER A 245      31.057 -37.200  39.960  0.76  0.76           H  
ATOM   3883  HG  SER A 245      30.095 -35.816  38.533  0.76  0.76           H  
ATOM   3884  N   PHE A 246      27.532 -35.860  39.450  0.79  0.79           N  
ATOM   3885  CA  PHE A 246      26.789 -34.630  39.730  0.79  0.79           C  
ATOM   3886  C   PHE A 246      25.839 -34.885  40.902  0.79  0.79           C  
ATOM   3887  O   PHE A 246      25.666 -34.043  41.782  0.79  0.79           O  
ATOM   3888  CB  PHE A 246      25.935 -34.153  38.541  0.79  0.79           C  
ATOM   3889  CG  PHE A 246      26.612 -33.344  37.459  0.79  0.79           C  
ATOM   3890  CD1 PHE A 246      28.001 -33.208  37.361  0.79  0.79           C  
ATOM   3891  CD2 PHE A 246      25.807 -32.699  36.505  0.79  0.79           C  
ATOM   3892  CE1 PHE A 246      28.570 -32.435  36.352  0.79  0.79           C  
ATOM   3893  CE2 PHE A 246      26.377 -31.925  35.494  0.79  0.79           C  
ATOM   3894  CZ  PHE A 246      27.758 -31.799  35.419  0.79  0.79           C  
ATOM   3895  H   PHE A 246      27.531 -36.244  38.492  0.79  0.79           H  
ATOM   3896  HA  PHE A 246      27.504 -33.868  40.060  0.79  0.79           H  
ATOM   3897  HB2 PHE A 246      25.126 -33.526  38.937  0.79  0.79           H  
ATOM   3898  HB3 PHE A 246      25.450 -35.015  38.066  0.79  0.79           H  
ATOM   3899  HD1 PHE A 246      28.666 -33.700  38.060  0.79  0.79           H  
ATOM   3900  HD2 PHE A 246      24.724 -32.783  36.553  0.79  0.79           H  
ATOM   3901  HE1 PHE A 246      29.649 -32.330  36.290  0.79  0.79           H  
ATOM   3902  HE2 PHE A 246      25.749 -31.409  34.773  0.79  0.79           H  
ATOM   3903  HZ  PHE A 246      28.209 -31.202  34.634  0.79  0.79           H  
ATOM   3904  N   ALA A 247      25.144 -36.074  40.857  0.82  0.82           N  
ATOM   3905  CA  ALA A 247      24.175 -36.388  41.893  0.82  0.82           C  
ATOM   3906  C   ALA A 247      24.835 -36.493  43.270  0.82  0.82           C  
ATOM   3907  O   ALA A 247      24.257 -36.122  44.291  0.82  0.82           O  
ATOM   3908  CB  ALA A 247      23.488 -37.703  41.592  0.82  0.82           C  
ATOM   3909  H   ALA A 247      25.272 -36.710  40.064  0.82  0.82           H  
ATOM   3910  HA  ALA A 247      23.449 -35.570  41.928  0.82  0.82           H  
ATOM   3911  HB1 ALA A 247      23.068 -37.690  40.587  0.82  0.82           H  
ATOM   3912  HB2 ALA A 247      22.675 -37.892  42.292  0.82  0.82           H  
ATOM   3913  HB3 ALA A 247      24.179 -38.550  41.656  0.82  0.82           H  
ATOM   3914  N   THR A 248      26.061 -37.125  43.276  0.76  0.76           N  
ATOM   3915  CA  THR A 248      26.778 -37.410  44.518  0.76  0.76           C  
ATOM   3916  C   THR A 248      27.266 -36.066  45.081  0.76  0.76           C  
ATOM   3917  O   THR A 248      27.193 -35.799  46.281  0.76  0.76           O  
ATOM   3918  CB  THR A 248      27.938 -38.392  44.275  0.76  0.76           C  
ATOM   3919  OG1 THR A 248      27.456 -39.595  43.653  0.76  0.76           O  
ATOM   3920  CG2 THR A 248      28.629 -38.804  45.567  0.76  0.76           C  
ATOM   3921  H   THR A 248      26.463 -37.397  42.380  0.76  0.76           H  
ATOM   3922  HA  THR A 248      26.048 -37.838  45.216  0.76  0.76           H  
ATOM   3923  HB  THR A 248      28.685 -37.956  43.601  0.76  0.76           H  
ATOM   3924 HG21 THR A 248      29.123 -37.953  46.044  0.76  0.76           H  
ATOM   3925 HG22 THR A 248      29.385 -39.571  45.368  0.76  0.76           H  
ATOM   3926 HG23 THR A 248      27.915 -39.242  46.272  0.76  0.76           H  
ATOM   3927  HG1 THR A 248      27.219 -39.363  42.721  0.76  0.76           H  
ATOM   3928  N   HIS A 249      27.820 -35.199  44.152  0.74  0.74           N  
ATOM   3929  CA  HIS A 249      28.337 -33.894  44.575  0.74  0.74           C  
ATOM   3930  C   HIS A 249      27.145 -33.007  44.986  0.74  0.74           C  
ATOM   3931  O   HIS A 249      27.245 -32.225  45.937  0.74  0.74           O  
ATOM   3932  CB  HIS A 249      29.187 -33.263  43.472  0.74  0.74           C  
ATOM   3933  CG  HIS A 249      29.987 -32.067  43.875  0.74  0.74           C  
ATOM   3934  ND1 HIS A 249      29.383 -30.842  44.054  0.74  0.74           N  
ATOM   3935  CD2 HIS A 249      31.351 -31.949  44.062  0.74  0.74           C  
ATOM   3936  CE1 HIS A 249      30.355 -30.020  44.396  0.74  0.74           C  
ATOM   3937  NE2 HIS A 249      31.571 -30.641  44.405  0.74  0.74           N  
ATOM   3938  H   HIS A 249      27.875 -35.469  43.160  0.74  0.74           H  
ATOM   3939  HA  HIS A 249      28.944 -34.060  45.474  0.74  0.74           H  
ATOM   3940  HB2 HIS A 249      28.559 -33.005  42.612  0.74  0.74           H  
ATOM   3941  HB3 HIS A 249      29.887 -34.026  43.118  0.74  0.74           H  
ATOM   3942  HD2 HIS A 249      32.158 -32.661  43.993  0.74  0.74           H  
ATOM   3943  HE2 HIS A 249      32.461 -30.193  44.628  0.74  0.74           H  
ATOM   3944  HE1 HIS A 249      30.240 -28.974  44.652  0.74  0.74           H  
ATOM   3945  N   MET A 250      26.001 -33.083  44.213  0.75  0.75           N  
ATOM   3946  CA  MET A 250      24.820 -32.282  44.540  0.75  0.75           C  
ATOM   3947  C   MET A 250      24.247 -32.686  45.907  0.75  0.75           C  
ATOM   3948  O   MET A 250      23.884 -31.828  46.717  0.75  0.75           O  
ATOM   3949  CB  MET A 250      23.751 -32.369  43.443  0.75  0.75           C  
ATOM   3950  CG  MET A 250      22.700 -31.270  43.566  0.75  0.75           C  
ATOM   3951  SD  MET A 250      21.129 -31.842  44.268  0.75  0.75           S  
ATOM   3952  CE  MET A 250      20.305 -30.248  44.424  0.75  0.75           C  
ATOM   3953  H   MET A 250      25.976 -33.663  43.364  0.75  0.75           H  
ATOM   3954  HA  MET A 250      25.168 -31.251  44.652  0.75  0.75           H  
ATOM   3955  HB2 MET A 250      23.304 -33.369  43.395  0.75  0.75           H  
ATOM   3956  HB3 MET A 250      24.246 -32.212  42.478  0.75  0.75           H  
ATOM   3957  HG2 MET A 250      22.478 -30.861  42.581  0.75  0.75           H  
ATOM   3958  HG3 MET A 250      23.085 -30.450  44.167  0.75  0.75           H  
ATOM   3959  HE1 MET A 250      19.441 -30.238  43.760  0.75  0.75           H  
ATOM   3960  HE2 MET A 250      20.949 -29.410  44.154  0.75  0.75           H  
ATOM   3961  HE3 MET A 250      19.956 -30.116  45.450  0.75  0.75           H  
ATOM   3962  N   LEU A 251      24.144 -34.045  46.128  0.72  0.72           N  
ATOM   3963  CA  LEU A 251      23.573 -34.597  47.359  0.72  0.72           C  
ATOM   3964  C   LEU A 251      24.315 -34.047  48.587  0.72  0.72           C  
ATOM   3965  O   LEU A 251      23.706 -33.732  49.610  0.72  0.72           O  
ATOM   3966  CB  LEU A 251      23.656 -36.135  47.329  0.72  0.72           C  
ATOM   3967  CG  LEU A 251      23.130 -36.869  48.576  0.72  0.72           C  
ATOM   3968  CD1 LEU A 251      21.626 -36.685  48.743  0.72  0.72           C  
ATOM   3969  CD2 LEU A 251      23.456 -38.361  48.475  0.72  0.72           C  
ATOM   3970  H   LEU A 251      24.420 -34.699  45.383  0.72  0.72           H  
ATOM   3971  HA  LEU A 251      22.533 -34.254  47.405  0.72  0.72           H  
ATOM   3972  HB2 LEU A 251      24.701 -36.431  47.170  0.72  0.72           H  
ATOM   3973  HB3 LEU A 251      23.101 -36.500  46.456  0.72  0.72           H  
ATOM   3974  HG  LEU A 251      23.632 -36.486  49.472  0.72  0.72           H  
ATOM   3975 HD11 LEU A 251      21.084 -37.033  47.857  0.72  0.72           H  
ATOM   3976 HD12 LEU A 251      21.375 -35.633  48.906  0.72  0.72           H  
ATOM   3977 HD13 LEU A 251      21.260 -37.254  49.603  0.72  0.72           H  
ATOM   3978 HD21 LEU A 251      22.979 -38.815  47.600  0.72  0.72           H  
ATOM   3979 HD22 LEU A 251      23.108 -38.895  49.366  0.72  0.72           H  
ATOM   3980 HD23 LEU A 251      24.536 -38.520  48.394  0.72  0.72           H  
ATOM   3981  N   GLU A 252      25.690 -34.059  48.506  0.67  0.67           N  
ATOM   3982  CA  GLU A 252      26.514 -33.691  49.650  0.67  0.67           C  
ATOM   3983  C   GLU A 252      26.666 -32.166  49.813  0.67  0.67           C  
ATOM   3984  O   GLU A 252      27.063 -31.681  50.874  0.67  0.67           O  
ATOM   3985  CB  GLU A 252      27.882 -34.370  49.558  0.67  0.67           C  
ATOM   3986  CG  GLU A 252      27.749 -35.881  49.754  0.67  0.67           C  
ATOM   3987  CD  GLU A 252      29.041 -36.625  49.449  0.67  0.67           C  
ATOM   3988  OE1 GLU A 252      30.099 -36.113  49.909  0.67  0.67           O  
ATOM   3989  OE2 GLU A 252      28.892 -37.688  48.782  0.67  0.67           O1-
ATOM   3990  H   GLU A 252      26.138 -34.355  47.637  0.67  0.67           H  
ATOM   3991  HA  GLU A 252      25.999 -34.034  50.558  0.67  0.67           H  
ATOM   3992  HB2 GLU A 252      28.555 -33.962  50.322  0.67  0.67           H  
ATOM   3993  HB3 GLU A 252      28.349 -34.153  48.588  0.67  0.67           H  
ATOM   3994  HG2 GLU A 252      26.956 -36.285  49.115  0.67  0.67           H  
ATOM   3995  HG3 GLU A 252      27.468 -36.100  50.791  0.67  0.67           H  
ATOM   3996  N   SER A 253      26.465 -31.416  48.673  0.74  0.74           N  
ATOM   3997  CA  SER A 253      26.732 -29.979  48.640  0.74  0.74           C  
ATOM   3998  C   SER A 253      25.504 -29.082  48.810  0.74  0.74           C  
ATOM   3999  O   SER A 253      25.603 -27.959  49.316  0.74  0.74           O  
ATOM   4000  CB  SER A 253      27.410 -29.568  47.327  0.74  0.74           C  
ATOM   4001  OG  SER A 253      28.558 -30.372  47.076  0.74  0.74           O  
ATOM   4002  H   SER A 253      26.147 -31.891  47.830  0.74  0.74           H  
ATOM   4003  HA  SER A 253      27.416 -29.753  49.468  0.74  0.74           H  
ATOM   4004  HB2 SER A 253      27.735 -28.523  47.375  0.74  0.74           H  
ATOM   4005  HB3 SER A 253      26.726 -29.655  46.476  0.74  0.74           H  
ATOM   4006  HG  SER A 253      28.208 -31.209  46.678  0.74  0.74           H  
ATOM   4007  N   SER A 254      24.349 -29.470  48.152  0.70  0.70           N  
ATOM   4008  CA  SER A 254      23.271 -28.497  47.977  0.70  0.70           C  
ATOM   4009  C   SER A 254      22.479 -28.228  49.267  0.70  0.70           C  
ATOM   4010  O   SER A 254      22.394 -29.004  50.214  0.70  0.70           O  
ATOM   4011  CB  SER A 254      22.350 -28.847  46.817  0.70  0.70           C  
ATOM   4012  OG  SER A 254      23.006 -28.522  45.586  0.70  0.70           O  
ATOM   4013  H   SER A 254      24.240 -30.436  47.810  0.70  0.70           H  
ATOM   4014  HA  SER A 254      23.769 -27.549  47.724  0.70  0.70           H  
ATOM   4015  HB2 SER A 254      21.419 -28.274  46.845  0.70  0.70           H  
ATOM   4016  HB3 SER A 254      22.091 -29.907  46.810  0.70  0.70           H  
ATOM   4017  HG  SER A 254      23.849 -29.019  45.598  0.70  0.70           H  
ATOM   4018  N   GLY A 255      21.875 -26.975  49.283  0.64  0.64           N  
ATOM   4019  CA  GLY A 255      21.507 -26.344  50.534  0.64  0.64           C  
ATOM   4020  C   GLY A 255      20.027 -26.167  50.855  0.64  0.64           C  
ATOM   4021  O   GLY A 255      19.660 -25.314  51.674  0.64  0.64           O  
ATOM   4022  H   GLY A 255      21.723 -26.471  48.412  0.64  0.64           H  
ATOM   4023  HA2 GLY A 255      21.950 -25.342  50.502  0.64  0.64           H  
ATOM   4024  HA3 GLY A 255      21.961 -26.881  51.374  0.64  0.64           H  
ATOM   4025  N   ASP A 256      19.146 -27.019  50.259  0.63  0.63           N  
ATOM   4026  CA  ASP A 256      17.773 -27.222  50.730  0.63  0.63           C  
ATOM   4027  C   ASP A 256      17.699 -28.454  51.654  0.63  0.63           C  
ATOM   4028  O   ASP A 256      16.838 -28.568  52.534  0.63  0.63           O  
ATOM   4029  CB  ASP A 256      16.773 -27.362  49.572  0.63  0.63           C  
ATOM   4030  CG  ASP A 256      17.246 -28.202  48.384  0.63  0.63           C  
ATOM   4031  OD1 ASP A 256      18.506 -28.180  48.192  0.63  0.63           O  
ATOM   4032  OD2 ASP A 256      16.334 -28.746  47.677  0.63  0.63           O1-
ATOM   4033  H   ASP A 256      19.397 -27.564  49.411  0.63  0.63           H  
ATOM   4034  HA  ASP A 256      17.483 -26.366  51.350  0.63  0.63           H  
ATOM   4035  HB2 ASP A 256      16.570 -26.363  49.165  0.63  0.63           H  
ATOM   4036  HB3 ASP A 256      15.819 -27.760  49.939  0.63  0.63           H  
ATOM   4037  N   LEU A 257      18.555 -29.463  51.240  0.63  0.63           N  
ATOM   4038  CA  LEU A 257      18.241 -30.884  51.333  0.63  0.63           C  
ATOM   4039  C   LEU A 257      18.649 -31.692  52.580  0.63  0.63           C  
ATOM   4040  O   LEU A 257      17.912 -32.595  52.990  0.63  0.63           O  
ATOM   4041  CB  LEU A 257      18.540 -31.604  50.004  0.63  0.63           C  
ATOM   4042  CG  LEU A 257      19.904 -31.370  49.321  0.63  0.63           C  
ATOM   4043  CD1 LEU A 257      21.103 -31.862  50.119  0.63  0.63           C  
ATOM   4044  CD2 LEU A 257      19.921 -32.065  47.960  0.63  0.63           C  
ATOM   4045  H   LEU A 257      19.422 -29.174  50.796  0.63  0.63           H  
ATOM   4046  HA  LEU A 257      17.144 -30.898  51.416  0.63  0.63           H  
ATOM   4047  HB2 LEU A 257      17.772 -31.274  49.289  0.63  0.63           H  
ATOM   4048  HB3 LEU A 257      18.372 -32.676  50.131  0.63  0.63           H  
ATOM   4049  HG  LEU A 257      20.034 -30.300  49.128  0.63  0.63           H  
ATOM   4050 HD11 LEU A 257      20.975 -32.896  50.453  0.63  0.63           H  
ATOM   4051 HD12 LEU A 257      21.290 -31.234  50.985  0.63  0.63           H  
ATOM   4052 HD13 LEU A 257      22.011 -31.812  49.509  0.63  0.63           H  
ATOM   4053 HD21 LEU A 257      19.892 -33.151  48.077  0.63  0.63           H  
ATOM   4054 HD22 LEU A 257      20.837 -31.821  47.416  0.63  0.63           H  
ATOM   4055 HD23 LEU A 257      19.070 -31.753  47.345  0.63  0.63           H  
ATOM   4056  N   ARG A 258      19.850 -31.406  53.188  0.49  0.49           N  
ATOM   4057  CA  ARG A 258      20.182 -31.787  54.565  0.49  0.49           C  
ATOM   4058  C   ARG A 258      20.044 -33.284  54.915  0.49  0.49           C  
ATOM   4059  O   ARG A 258      20.975 -34.079  54.796  0.49  0.49           O  
ATOM   4060  CB  ARG A 258      19.548 -30.823  55.615  0.49  0.49           C  
ATOM   4061  CG  ARG A 258      18.291 -30.124  55.105  0.49  0.49           C  
ATOM   4062  CD  ARG A 258      17.678 -29.060  55.991  0.49  0.49           C  
ATOM   4063  NE  ARG A 258      16.667 -28.343  55.181  0.49  0.49           N  
ATOM   4064  CZ  ARG A 258      15.785 -27.443  55.666  0.49  0.49           C  
ATOM   4065  NH1 ARG A 258      15.846 -26.988  56.940  0.49  0.49           N  
ATOM   4066  NH2 ARG A 258      14.794 -27.000  54.864  0.49  0.49           N1+
ATOM   4067  H   ARG A 258      20.526 -30.832  52.702  0.49  0.49           H  
ATOM   4068  HA  ARG A 258      21.266 -31.613  54.633  0.49  0.49           H  
ATOM   4069  HB2 ARG A 258      20.288 -30.045  55.845  0.49  0.49           H  
ATOM   4070  HB3 ARG A 258      19.347 -31.339  56.561  0.49  0.49           H  
ATOM   4071  HG2 ARG A 258      17.512 -30.858  54.874  0.49  0.49           H  
ATOM   4072  HG3 ARG A 258      18.552 -29.609  54.176  0.49  0.49           H  
ATOM   4073  HD2 ARG A 258      18.433 -28.336  56.311  0.49  0.49           H  
ATOM   4074  HD3 ARG A 258      17.188 -29.517  56.857  0.49  0.49           H  
ATOM   4075  HE  ARG A 258      16.615 -28.534  54.162  0.49  0.49           H  
ATOM   4076 HH11 ARG A 258      16.571 -27.304  57.574  0.49  0.49           H  
ATOM   4077 HH12 ARG A 258      15.137 -26.373  57.326  0.49  0.49           H  
ATOM   4078 HH21 ARG A 258      14.128 -26.304  55.173  0.49  0.49           H  
ATOM   4079 HH22 ARG A 258      14.702 -27.371  53.921  0.49  0.49           H  
ATOM   4080  N   GLY A 259      18.781 -33.675  55.323  0.57  0.57           N  
ATOM   4081  CA  GLY A 259      18.535 -34.958  55.985  0.57  0.57           C  
ATOM   4082  C   GLY A 259      18.201 -36.101  55.022  0.57  0.57           C  
ATOM   4083  O   GLY A 259      18.043 -37.271  55.372  0.57  0.57           O  
ATOM   4084  H   GLY A 259      17.994 -33.060  55.130  0.57  0.57           H  
ATOM   4085  HA2 GLY A 259      17.690 -34.820  56.665  0.57  0.57           H  
ATOM   4086  HA3 GLY A 259      19.426 -35.237  56.552  0.57  0.57           H  
ATOM   4087  N   VAL A 260      18.124 -35.703  53.697  0.61  0.61           N  
ATOM   4088  CA  VAL A 260      17.847 -36.631  52.606  0.61  0.61           C  
ATOM   4089  C   VAL A 260      18.845 -37.799  52.534  0.61  0.61           C  
ATOM   4090  O   VAL A 260      18.579 -38.823  51.904  0.61  0.61           O  
ATOM   4091  CB  VAL A 260      17.839 -35.948  51.225  0.61  0.61           C  
ATOM   4092  CG1 VAL A 260      16.601 -35.073  51.048  0.61  0.61           C  
ATOM   4093  CG2 VAL A 260      19.132 -35.171  50.968  0.61  0.61           C  
ATOM   4094  H   VAL A 260      18.225 -34.700  53.507  0.61  0.61           H  
ATOM   4095  HA  VAL A 260      16.868 -37.076  52.819  0.61  0.61           H  
ATOM   4096  HB  VAL A 260      17.778 -36.727  50.453  0.61  0.61           H  
ATOM   4097 HG11 VAL A 260      16.542 -34.286  51.801  0.61  0.61           H  
ATOM   4098 HG12 VAL A 260      15.690 -35.676  51.127  0.61  0.61           H  
ATOM   4099 HG13 VAL A 260      16.598 -34.600  50.062  0.61  0.61           H  
ATOM   4100 HG21 VAL A 260      19.279 -34.356  51.679  0.61  0.61           H  
ATOM   4101 HG22 VAL A 260      19.135 -34.736  49.969  0.61  0.61           H  
ATOM   4102 HG23 VAL A 260      20.007 -35.821  51.036  0.61  0.61           H  
ATOM   4103  N   GLN A 261      20.055 -37.573  53.160  0.53  0.53           N  
ATOM   4104  CA  GLN A 261      21.110 -38.585  53.196  0.53  0.53           C  
ATOM   4105  C   GLN A 261      20.646 -39.819  54.003  0.53  0.53           C  
ATOM   4106  O   GLN A 261      21.112 -40.937  53.784  0.53  0.53           O  
ATOM   4107  CB  GLN A 261      22.379 -37.961  53.799  0.53  0.53           C  
ATOM   4108  CG  GLN A 261      23.608 -38.863  53.704  0.53  0.53           C  
ATOM   4109  CD  GLN A 261      24.886 -38.068  53.883  0.53  0.53           C  
ATOM   4110  OE1 GLN A 261      25.609 -37.752  52.943  0.53  0.53           O  
ATOM   4111  NE2 GLN A 261      25.186 -37.713  55.168  0.53  0.53           N  
ATOM   4112  H   GLN A 261      20.213 -36.661  53.589  0.53  0.53           H  
ATOM   4113  HA  GLN A 261      21.284 -38.907  52.163  0.53  0.53           H  
ATOM   4114  HB2 GLN A 261      22.206 -37.693  54.850  0.53  0.53           H  
ATOM   4115  HB3 GLN A 261      22.588 -37.016  53.279  0.53  0.53           H  
ATOM   4116  HG2 GLN A 261      23.658 -39.350  52.723  0.53  0.53           H  
ATOM   4117  HG3 GLN A 261      23.569 -39.654  54.462  0.53  0.53           H  
ATOM   4118 HE21 GLN A 261      24.610 -37.955  55.963  0.53  0.53           H  
ATOM   4119 HE22 GLN A 261      26.031 -37.176  55.326  0.53  0.53           H  
ATOM   4120  N   GLU A 262      19.768 -39.552  55.035  0.41  0.41           N  
ATOM   4121  CA  GLU A 262      19.281 -40.592  55.943  0.41  0.41           C  
ATOM   4122  C   GLU A 262      18.039 -41.290  55.335  0.41  0.41           C  
ATOM   4123  O   GLU A 262      17.691 -42.433  55.636  0.41  0.41           O  
ATOM   4124  CB  GLU A 262      18.950 -39.966  57.306  0.41  0.41           C  
ATOM   4125  CG  GLU A 262      20.188 -39.366  57.984  0.41  0.41           C  
ATOM   4126  CD  GLU A 262      19.807 -38.176  58.867  0.41  0.41           C  
ATOM   4127  OE1 GLU A 262      20.118 -37.039  58.408  0.41  0.41           O  
ATOM   4128  OE2 GLU A 262      19.255 -38.478  59.963  0.41  0.41           O1-
ATOM   4129  H   GLU A 262      19.430 -38.595  55.174  0.41  0.41           H  
ATOM   4130  HA  GLU A 262      20.061 -41.356  56.051  0.41  0.41           H  
ATOM   4131  HB2 GLU A 262      18.516 -40.729  57.965  0.41  0.41           H  
ATOM   4132  HB3 GLU A 262      18.171 -39.202  57.185  0.41  0.41           H  
ATOM   4133  HG2 GLU A 262      20.930 -39.023  57.254  0.41  0.41           H  
ATOM   4134  HG3 GLU A 262      20.685 -40.129  58.595  0.41  0.41           H  
ATOM   4135  N   LEU A 263      17.278 -40.493  54.505  0.48  0.48           N  
ATOM   4136  CA  LEU A 263      15.985 -40.881  53.943  0.48  0.48           C  
ATOM   4137  C   LEU A 263      16.237 -41.653  52.630  0.48  0.48           C  
ATOM   4138  O   LEU A 263      15.886 -41.239  51.520  0.48  0.48           O  
ATOM   4139  CB  LEU A 263      15.124 -39.628  53.722  0.48  0.48           C  
ATOM   4140  CG  LEU A 263      13.637 -39.918  53.436  0.48  0.48           C  
ATOM   4141  CD1 LEU A 263      12.907 -40.447  54.671  0.48  0.48           C  
ATOM   4142  CD2 LEU A 263      12.949 -38.646  52.934  0.48  0.48           C  
ATOM   4143  H   LEU A 263      17.672 -39.587  54.264  0.48  0.48           H  
ATOM   4144  HA  LEU A 263      15.504 -41.564  54.651  0.48  0.48           H  
ATOM   4145  HB2 LEU A 263      15.545 -39.052  52.887  0.48  0.48           H  
ATOM   4146  HB3 LEU A 263      15.195 -38.976  54.603  0.48  0.48           H  
ATOM   4147  HG  LEU A 263      13.555 -40.672  52.646  0.48  0.48           H  
ATOM   4148 HD11 LEU A 263      12.987 -39.747  55.510  0.48  0.48           H  
ATOM   4149 HD12 LEU A 263      13.309 -41.411  54.992  0.48  0.48           H  
ATOM   4150 HD13 LEU A 263      11.842 -40.595  54.457  0.48  0.48           H  
ATOM   4151 HD21 LEU A 263      12.994 -37.847  53.682  0.48  0.48           H  
ATOM   4152 HD22 LEU A 263      11.895 -38.837  52.705  0.48  0.48           H  
ATOM   4153 HD23 LEU A 263      13.426 -38.282  52.017  0.48  0.48           H  
ATOM   4154  N   LEU A 264      16.835 -42.887  52.801  0.37  0.37           N  
ATOM   4155  CA  LEU A 264      17.231 -43.752  51.689  0.37  0.37           C  
ATOM   4156  C   LEU A 264      16.053 -44.607  51.169  0.37  0.37           C  
ATOM   4157  O   LEU A 264      15.001 -44.756  51.791  0.37  0.37           O  
ATOM   4158  CB  LEU A 264      18.364 -44.698  52.129  0.37  0.37           C  
ATOM   4159  CG  LEU A 264      19.653 -43.999  52.597  0.37  0.37           C  
ATOM   4160  CD1 LEU A 264      20.658 -45.041  53.095  0.37  0.37           C  
ATOM   4161  CD2 LEU A 264      20.283 -43.169  51.482  0.37  0.37           C  
ATOM   4162  H   LEU A 264      17.017 -43.194  53.760  0.37  0.37           H  
ATOM   4163  HA  LEU A 264      17.554 -43.115  50.858  0.37  0.37           H  
ATOM   4164  HB2 LEU A 264      18.614 -45.377  51.306  0.37  0.37           H  
ATOM   4165  HB3 LEU A 264      17.993 -45.338  52.942  0.37  0.37           H  
ATOM   4166  HG  LEU A 264      19.425 -43.334  53.438  0.37  0.37           H  
ATOM   4167 HD11 LEU A 264      20.951 -45.724  52.291  0.37  0.37           H  
ATOM   4168 HD12 LEU A 264      20.232 -45.635  53.910  0.37  0.37           H  
ATOM   4169 HD13 LEU A 264      21.564 -44.556  53.474  0.37  0.37           H  
ATOM   4170 HD21 LEU A 264      20.439 -43.777  50.585  0.37  0.37           H  
ATOM   4171 HD22 LEU A 264      21.254 -42.772  51.793  0.37  0.37           H  
ATOM   4172 HD23 LEU A 264      19.653 -42.316  51.214  0.37  0.37           H  
ATOM   4173  N   GLY A 265      16.299 -45.229  49.950  0.29  0.29           N  
ATOM   4174  CA  GLY A 265      15.461 -46.313  49.443  0.29  0.29           C  
ATOM   4175  C   GLY A 265      16.042 -47.713  49.707  0.29  0.29           C  
ATOM   4176  O   GLY A 265      15.338 -48.720  49.660  0.29  0.29           O  
ATOM   4177  H   GLY A 265      17.096 -44.948  49.356  0.29  0.29           H  
ATOM   4178  HA2 GLY A 265      15.370 -46.179  48.361  0.29  0.29           H  
ATOM   4179  HA3 GLY A 265      14.468 -46.260  49.899  0.29  0.29           H  
ATOM   4180  N   HIS A 266      17.411 -47.779  49.829  0.25  0.25           N  
ATOM   4181  CA  HIS A 266      18.189 -48.953  50.246  0.25  0.25           C  
ATOM   4182  C   HIS A 266      19.630 -48.452  50.409  0.25  0.25           C  
ATOM   4183  O   HIS A 266      19.969 -47.337  50.006  0.25  0.25           O  
ATOM   4184  CB  HIS A 266      18.068 -50.209  49.372  0.25  0.25           C  
ATOM   4185  CG  HIS A 266      18.634 -50.153  47.999  0.25  0.25           C  
ATOM   4186  ND1 HIS A 266      19.960 -49.871  47.719  0.25  0.25           N1+
ATOM   4187  CD2 HIS A 266      18.105 -50.541  46.784  0.25  0.25           C  
ATOM   4188  CE1 HIS A 266      20.242 -50.038  46.425  0.25  0.25           C  
ATOM   4189  NE2 HIS A 266      19.121 -50.487  45.863  0.25  0.25           N  
ATOM   4190  H   HIS A 266      17.956 -46.932  49.662  0.25  0.25           H  
ATOM   4191  HA  HIS A 266      17.820 -49.206  51.249  0.25  0.25           H  
ATOM   4192  HB2 HIS A 266      17.018 -50.510  49.288  0.25  0.25           H  
ATOM   4193  HB3 HIS A 266      18.579 -51.040  49.873  0.25  0.25           H  
ATOM   4194  HD1 HIS A 266      20.729 -49.641  48.371  0.25  0.25           H  
ATOM   4195  HD2 HIS A 266      17.155 -50.932  46.466  0.25  0.25           H  
ATOM   4196  HE2 HIS A 266      19.173 -50.941  44.894  0.25  0.25           H  
ATOM   4197  HE1 HIS A 266      21.204 -49.916  45.947  0.25  0.25           H  
ATOM   4198  N   ALA A 267      20.536 -49.318  50.980  0.37  0.37           N  
ATOM   4199  CA  ALA A 267      21.938 -48.907  51.101  0.37  0.37           C  
ATOM   4200  C   ALA A 267      22.521 -48.801  49.673  0.37  0.37           C  
ATOM   4201  O   ALA A 267      22.110 -49.522  48.760  0.37  0.37           O  
ATOM   4202  CB  ALA A 267      22.743 -49.903  51.918  0.37  0.37           C  
ATOM   4203  H   ALA A 267      20.248 -50.221  51.339  0.37  0.37           H  
ATOM   4204  HA  ALA A 267      21.964 -47.920  51.576  0.37  0.37           H  
ATOM   4205  HB1 ALA A 267      22.329 -50.004  52.927  0.37  0.37           H  
ATOM   4206  HB2 ALA A 267      23.787 -49.585  52.005  0.37  0.37           H  
ATOM   4207  HB3 ALA A 267      22.736 -50.895  51.454  0.37  0.37           H  
ATOM   4208  N   ASN A 268      23.519 -47.863  49.513  0.53  0.53           N  
ATOM   4209  CA  ASN A 268      24.161 -47.535  48.232  0.53  0.53           C  
ATOM   4210  C   ASN A 268      23.244 -46.598  47.414  0.53  0.53           C  
ATOM   4211  O   ASN A 268      22.177 -46.953  46.915  0.53  0.53           O  
ATOM   4212  CB  ASN A 268      24.529 -48.758  47.395  0.53  0.53           C  
ATOM   4213  CG  ASN A 268      25.828 -48.502  46.681  0.53  0.53           C  
ATOM   4214  OD1 ASN A 268      26.922 -48.712  47.214  0.53  0.53           O  
ATOM   4215  ND2 ASN A 268      25.725 -48.062  45.399  0.53  0.53           N  
ATOM   4216  H   ASN A 268      23.812 -47.342  50.333  0.53  0.53           H  
ATOM   4217  HA  ASN A 268      25.068 -46.987  48.515  0.53  0.53           H  
ATOM   4218  HB2 ASN A 268      23.754 -49.024  46.666  0.53  0.53           H  
ATOM   4219  HB3 ASN A 268      24.695 -49.640  48.025  0.53  0.53           H  
ATOM   4220 HD21 ASN A 268      24.857 -47.877  44.877  0.53  0.53           H  
ATOM   4221 HD22 ASN A 268      26.552 -47.880  44.841  0.53  0.53           H  
ATOM   4222  N   LEU A 269      23.735 -45.309  47.306  0.65  0.65           N  
ATOM   4223  CA  LEU A 269      22.944 -44.230  46.725  0.65  0.65           C  
ATOM   4224  C   LEU A 269      22.967 -44.392  45.190  0.65  0.65           C  
ATOM   4225  O   LEU A 269      24.020 -44.386  44.549  0.65  0.65           O  
ATOM   4226  CB  LEU A 269      23.543 -42.858  47.073  0.65  0.65           C  
ATOM   4227  CG  LEU A 269      23.189 -42.278  48.455  0.65  0.65           C  
ATOM   4228  CD1 LEU A 269      21.720 -41.862  48.533  0.65  0.65           C  
ATOM   4229  CD2 LEU A 269      23.556 -43.198  49.616  0.65  0.65           C  
ATOM   4230  H   LEU A 269      24.670 -45.084  47.632  0.65  0.65           H  
ATOM   4231  HA  LEU A 269      21.916 -44.320  47.090  0.65  0.65           H  
ATOM   4232  HB2 LEU A 269      23.218 -42.135  46.321  0.65  0.65           H  
ATOM   4233  HB3 LEU A 269      24.637 -42.901  46.984  0.65  0.65           H  
ATOM   4234  HG  LEU A 269      23.786 -41.364  48.570  0.65  0.65           H  
ATOM   4235 HD11 LEU A 269      21.047 -42.722  48.470  0.65  0.65           H  
ATOM   4236 HD12 LEU A 269      21.466 -41.177  47.720  0.65  0.65           H  
ATOM   4237 HD13 LEU A 269      21.518 -41.341  49.475  0.65  0.65           H  
ATOM   4238 HD21 LEU A 269      22.922 -44.089  49.648  0.65  0.65           H  
ATOM   4239 HD22 LEU A 269      23.436 -42.674  50.571  0.65  0.65           H  
ATOM   4240 HD23 LEU A 269      24.601 -43.517  49.547  0.65  0.65           H  
ATOM   4241  N   SER A 270      21.710 -44.569  44.635  0.74  0.74           N  
ATOM   4242  CA  SER A 270      21.486 -44.661  43.190  0.74  0.74           C  
ATOM   4243  C   SER A 270      20.962 -43.312  42.689  0.74  0.74           C  
ATOM   4244  O   SER A 270      20.133 -42.646  43.320  0.74  0.74           O  
ATOM   4245  CB  SER A 270      20.468 -45.746  42.813  0.74  0.74           C  
ATOM   4246  OG  SER A 270      20.054 -45.659  41.443  0.74  0.74           O  
ATOM   4247  H   SER A 270      20.908 -44.617  45.257  0.74  0.74           H  
ATOM   4248  HA  SER A 270      22.443 -44.873  42.714  0.74  0.74           H  
ATOM   4249  HB2 SER A 270      19.565 -45.678  43.424  0.74  0.74           H  
ATOM   4250  HB3 SER A 270      20.908 -46.732  42.989  0.74  0.74           H  
ATOM   4251  HG  SER A 270      19.769 -46.560  41.188  0.74  0.74           H  
ATOM   4252  N   THR A 271      21.385 -42.982  41.412  0.77  0.77           N  
ATOM   4253  CA  THR A 271      20.973 -41.753  40.736  0.77  0.77           C  
ATOM   4254  C   THR A 271      19.478 -41.752  40.367  0.77  0.77           C  
ATOM   4255  O   THR A 271      18.921 -40.744  39.913  0.77  0.77           O  
ATOM   4256  CB  THR A 271      21.728 -41.500  39.416  0.77  0.77           C  
ATOM   4257  OG1 THR A 271      22.904 -42.286  39.283  0.77  0.77           O  
ATOM   4258  CG2 THR A 271      22.115 -40.045  39.260  0.77  0.77           C  
ATOM   4259  H   THR A 271      22.015 -43.638  40.919  0.77  0.77           H  
ATOM   4260  HA  THR A 271      21.127 -40.935  41.448  0.77  0.77           H  
ATOM   4261  HB  THR A 271      21.097 -41.779  38.572  0.77  0.77           H  
ATOM   4262 HG21 THR A 271      21.248 -39.383  39.279  0.77  0.77           H  
ATOM   4263 HG22 THR A 271      22.661 -39.891  38.324  0.77  0.77           H  
ATOM   4264 HG23 THR A 271      22.788 -39.767  40.070  0.77  0.77           H  
ATOM   4265  HG1 THR A 271      23.479 -42.125  40.076  0.77  0.77           H  
ATOM   4266  N   THR A 272      18.860 -42.985  40.496  0.78  0.78           N  
ATOM   4267  CA  THR A 272      17.418 -43.135  40.301  0.78  0.78           C  
ATOM   4268  C   THR A 272      16.692 -42.673  41.576  0.78  0.78           C  
ATOM   4269  O   THR A 272      15.645 -42.021  41.506  0.78  0.78           O  
ATOM   4270  CB  THR A 272      17.062 -44.577  39.908  0.78  0.78           C  
ATOM   4271  OG1 THR A 272      17.468 -44.779  38.545  0.78  0.78           O  
ATOM   4272  CG2 THR A 272      15.575 -44.874  39.971  0.78  0.78           C  
ATOM   4273  H   THR A 272      19.429 -43.811  40.723  0.78  0.78           H  
ATOM   4274  HA  THR A 272      17.128 -42.449  39.494  0.78  0.78           H  
ATOM   4275  HB  THR A 272      17.601 -45.296  40.535  0.78  0.78           H  
ATOM   4276 HG21 THR A 272      15.201 -44.870  40.999  0.78  0.78           H  
ATOM   4277 HG22 THR A 272      15.361 -45.853  39.533  0.78  0.78           H  
ATOM   4278 HG23 THR A 272      15.018 -44.134  39.388  0.78  0.78           H  
ATOM   4279  HG1 THR A 272      17.675 -45.731  38.453  0.78  0.78           H  
ATOM   4280  N   GLN A 273      17.202 -43.131  42.785  0.72  0.72           N  
ATOM   4281  CA  GLN A 273      16.495 -42.835  44.034  0.72  0.72           C  
ATOM   4282  C   GLN A 273      16.809 -41.409  44.534  0.72  0.72           C  
ATOM   4283  O   GLN A 273      16.020 -40.789  45.259  0.72  0.72           O  
ATOM   4284  CB  GLN A 273      16.616 -43.924  45.114  0.72  0.72           C  
ATOM   4285  CG  GLN A 273      17.990 -44.103  45.753  0.72  0.72           C  
ATOM   4286  CD  GLN A 273      17.986 -45.211  46.802  0.72  0.72           C  
ATOM   4287  OE1 GLN A 273      17.970 -44.982  48.011  0.72  0.72           O  
ATOM   4288  NE2 GLN A 273      17.985 -46.486  46.307  0.72  0.72           N  
ATOM   4289  H   GLN A 273      18.084 -43.637  42.782  0.72  0.72           H  
ATOM   4290  HA  GLN A 273      15.430 -42.811  43.771  0.72  0.72           H  
ATOM   4291  HB2 GLN A 273      16.294 -44.879  44.681  0.72  0.72           H  
ATOM   4292  HB3 GLN A 273      15.899 -43.698  45.915  0.72  0.72           H  
ATOM   4293  HG2 GLN A 273      18.318 -43.179  46.242  0.72  0.72           H  
ATOM   4294  HG3 GLN A 273      18.731 -44.348  44.992  0.72  0.72           H  
ATOM   4295 HE21 GLN A 273      17.954 -46.694  45.317  0.72  0.72           H  
ATOM   4296 HE22 GLN A 273      18.024 -47.271  46.949  0.72  0.72           H  
ATOM   4297  N   ILE A 274      18.046 -40.904  44.145  0.74  0.74           N  
ATOM   4298  CA  ILE A 274      18.475 -39.540  44.483  0.74  0.74           C  
ATOM   4299  C   ILE A 274      17.447 -38.591  43.861  0.74  0.74           C  
ATOM   4300  O   ILE A 274      16.629 -37.992  44.575  0.74  0.74           O  
ATOM   4301  CB  ILE A 274      19.929 -39.214  44.060  0.74  0.74           C  
ATOM   4302  CG1 ILE A 274      20.938 -39.959  44.963  0.74  0.74           C  
ATOM   4303  CG2 ILE A 274      20.209 -37.708  44.154  0.74  0.74           C  
ATOM   4304  CD1 ILE A 274      22.378 -39.815  44.488  0.74  0.74           C  
ATOM   4305  H   ILE A 274      18.693 -41.517  43.631  0.74  0.74           H  
ATOM   4306  HA  ILE A 274      18.381 -39.436  45.572  0.74  0.74           H  
ATOM   4307  HB  ILE A 274      20.077 -39.527  43.020  0.74  0.74           H  
ATOM   4308 HG12 ILE A 274      20.694 -41.023  45.015  0.74  0.74           H  
ATOM   4309 HG13 ILE A 274      20.866 -39.581  45.991  0.74  0.74           H  
ATOM   4310 HG21 ILE A 274      20.145 -37.378  45.194  0.74  0.74           H  
ATOM   4311 HG22 ILE A 274      19.513 -37.119  43.553  0.74  0.74           H  
ATOM   4312 HG23 ILE A 274      21.207 -37.451  43.795  0.74  0.74           H  
ATOM   4313 HD11 ILE A 274      22.473 -40.098  43.437  0.74  0.74           H  
ATOM   4314 HD12 ILE A 274      23.043 -40.453  45.071  0.74  0.74           H  
ATOM   4315 HD13 ILE A 274      22.744 -38.792  44.612  0.74  0.74           H  
ATOM   4316  N   TYR A 275      17.369 -38.531  42.491  0.78  0.78           N  
ATOM   4317  CA  TYR A 275      16.404 -37.639  41.841  0.78  0.78           C  
ATOM   4318  C   TYR A 275      15.038 -38.368  41.748  0.78  0.78           C  
ATOM   4319  O   TYR A 275      14.411 -38.491  40.703  0.78  0.78           O  
ATOM   4320  CB  TYR A 275      16.923 -37.101  40.509  0.78  0.78           C  
ATOM   4321  CG  TYR A 275      18.184 -36.268  40.657  0.78  0.78           C  
ATOM   4322  CD1 TYR A 275      18.139 -34.949  41.145  0.78  0.78           C  
ATOM   4323  CD2 TYR A 275      19.420 -36.790  40.258  0.78  0.78           C  
ATOM   4324  CE1 TYR A 275      19.298 -34.158  41.202  0.78  0.78           C  
ATOM   4325  CE2 TYR A 275      20.566 -35.995  40.291  0.78  0.78           C  
ATOM   4326  CZ  TYR A 275      20.504 -34.687  40.758  0.78  0.78           C  
ATOM   4327  OH  TYR A 275      21.665 -33.970  40.732  0.78  0.78           O  
ATOM   4328  H   TYR A 275      17.964 -39.123  41.923  0.78  0.78           H  
ATOM   4329  HA  TYR A 275      16.234 -36.782  42.508  0.78  0.78           H  
ATOM   4330  HB2 TYR A 275      16.156 -36.483  40.024  0.78  0.78           H  
ATOM   4331  HB3 TYR A 275      17.109 -37.934  39.817  0.78  0.78           H  
ATOM   4332  HD1 TYR A 275      17.193 -34.512  41.457  0.78  0.78           H  
ATOM   4333  HD2 TYR A 275      19.492 -37.804  39.881  0.78  0.78           H  
ATOM   4334  HE1 TYR A 275      19.235 -33.138  41.572  0.78  0.78           H  
ATOM   4335  HE2 TYR A 275      21.509 -36.378  39.916  0.78  0.78           H  
ATOM   4336  HH  TYR A 275      21.488 -32.996  40.844  0.78  0.78           H  
ATOM   4337  N   THR A 276      14.564 -38.750  42.991  0.73  0.73           N  
ATOM   4338  CA  THR A 276      13.232 -39.264  43.330  0.73  0.73           C  
ATOM   4339  C   THR A 276      12.995 -38.697  44.752  0.73  0.73           C  
ATOM   4340  O   THR A 276      11.987 -38.057  45.059  0.73  0.73           O  
ATOM   4341  CB  THR A 276      13.093 -40.803  43.336  0.73  0.73           C  
ATOM   4342  OG1 THR A 276      13.250 -41.412  42.035  0.73  0.73           O  
ATOM   4343  CG2 THR A 276      11.707 -41.219  43.839  0.73  0.73           C  
ATOM   4344  H   THR A 276      15.214 -38.606  43.766  0.73  0.73           H  
ATOM   4345  HA  THR A 276      12.519 -38.819  42.628  0.73  0.73           H  
ATOM   4346  HB  THR A 276      13.838 -41.254  43.995  0.73  0.73           H  
ATOM   4347 HG21 THR A 276      11.487 -40.824  44.833  0.73  0.73           H  
ATOM   4348 HG22 THR A 276      11.634 -42.308  43.905  0.73  0.73           H  
ATOM   4349 HG23 THR A 276      10.926 -40.888  43.146  0.73  0.73           H  
ATOM   4350  HG1 THR A 276      14.219 -41.345  41.803  0.73  0.73           H  
ATOM   4351  N   HIS A 277      13.985 -38.979  45.694  0.66  0.66           N  
ATOM   4352  CA  HIS A 277      13.857 -38.417  47.044  0.66  0.66           C  
ATOM   4353  C   HIS A 277      14.171 -36.922  47.038  0.66  0.66           C  
ATOM   4354  O   HIS A 277      13.528 -36.140  47.745  0.66  0.66           O  
ATOM   4355  CB  HIS A 277      14.661 -39.177  48.101  0.66  0.66           C  
ATOM   4356  CG  HIS A 277      13.919 -40.369  48.604  0.66  0.66           C  
ATOM   4357  ND1 HIS A 277      14.267 -41.052  49.756  0.66  0.66           N1+
ATOM   4358  CD2 HIS A 277      12.794 -41.023  48.141  0.66  0.66           C  
ATOM   4359  CE1 HIS A 277      13.394 -42.030  50.019  0.66  0.66           C  
ATOM   4360  NE2 HIS A 277      12.484 -42.010  49.041  0.66  0.66           N  
ATOM   4361  H   HIS A 277      14.795 -39.575  45.464  0.66  0.66           H  
ATOM   4362  HA  HIS A 277      12.790 -38.457  47.304  0.66  0.66           H  
ATOM   4363  HB2 HIS A 277      14.860 -38.533  48.967  0.66  0.66           H  
ATOM   4364  HB3 HIS A 277      15.629 -39.507  47.709  0.66  0.66           H  
ATOM   4365  HD1 HIS A 277      15.077 -40.887  50.394  0.66  0.66           H  
ATOM   4366  HD2 HIS A 277      12.140 -40.894  47.297  0.66  0.66           H  
ATOM   4367  HE2 HIS A 277      11.677 -42.631  49.004  0.66  0.66           H  
ATOM   4368  HE1 HIS A 277      13.422 -42.705  50.864  0.66  0.66           H  
ATOM   4369  N   LEU A 278      15.198 -36.495  46.219  0.73  0.73           N  
ATOM   4370  CA  LEU A 278      15.508 -35.065  46.132  0.73  0.73           C  
ATOM   4371  C   LEU A 278      14.367 -34.312  45.424  0.73  0.73           C  
ATOM   4372  O   LEU A 278      14.204 -33.096  45.531  0.73  0.73           O  
ATOM   4373  CB  LEU A 278      16.810 -34.767  45.392  0.73  0.73           C  
ATOM   4374  CG  LEU A 278      18.071 -35.381  46.016  0.73  0.73           C  
ATOM   4375  CD1 LEU A 278      19.302 -34.683  45.444  0.73  0.73           C  
ATOM   4376  CD2 LEU A 278      18.092 -35.317  47.535  0.73  0.73           C  
ATOM   4377  H   LEU A 278      15.752 -37.166  45.668  0.73  0.73           H  
ATOM   4378  HA  LEU A 278      15.550 -34.678  47.153  0.73  0.73           H  
ATOM   4379  HB2 LEU A 278      16.929 -33.675  45.343  0.73  0.73           H  
ATOM   4380  HB3 LEU A 278      16.735 -35.100  44.348  0.73  0.73           H  
ATOM   4381  HG  LEU A 278      18.124 -36.437  45.743  0.73  0.73           H  
ATOM   4382 HD11 LEU A 278      19.272 -33.617  45.680  0.73  0.73           H  
ATOM   4383 HD12 LEU A 278      19.340 -34.787  44.356  0.73  0.73           H  
ATOM   4384 HD13 LEU A 278      20.228 -35.094  45.859  0.73  0.73           H  
ATOM   4385 HD21 LEU A 278      17.892 -34.303  47.892  0.73  0.73           H  
ATOM   4386 HD22 LEU A 278      19.064 -35.638  47.914  0.73  0.73           H  
ATOM   4387 HD23 LEU A 278      17.346 -35.987  47.973  0.73  0.73           H  
ATOM   4388  N   ASP A 279      13.604 -35.114  44.610  0.72  0.72           N  
ATOM   4389  CA  ASP A 279      12.517 -34.607  43.773  0.72  0.72           C  
ATOM   4390  C   ASP A 279      11.381 -34.180  44.721  0.72  0.72           C  
ATOM   4391  O   ASP A 279      10.869 -33.060  44.679  0.72  0.72           O  
ATOM   4392  CB  ASP A 279      12.097 -35.705  42.815  0.72  0.72           C  
ATOM   4393  CG  ASP A 279      11.401 -35.236  41.554  0.72  0.72           C  
ATOM   4394  OD1 ASP A 279      11.703 -34.081  41.152  0.72  0.72           O  
ATOM   4395  OD2 ASP A 279      10.646 -36.120  41.051  0.72  0.72           O1-
ATOM   4396  H   ASP A 279      13.824 -36.102  44.603  0.72  0.72           H  
ATOM   4397  HA  ASP A 279      12.891 -33.710  43.265  0.72  0.72           H  
ATOM   4398  HB2 ASP A 279      11.438 -36.426  43.308  0.72  0.72           H  
ATOM   4399  HB3 ASP A 279      12.978 -36.258  42.467  0.72  0.72           H  
ATOM   4400  N   PHE A 280      11.018 -35.143  45.648  0.64  0.64           N  
ATOM   4401  CA  PHE A 280      10.012 -34.870  46.671  0.64  0.64           C  
ATOM   4402  C   PHE A 280      10.532 -33.771  47.614  0.64  0.64           C  
ATOM   4403  O   PHE A 280       9.783 -32.916  48.093  0.64  0.64           O  
ATOM   4404  CB  PHE A 280       9.683 -36.148  47.454  0.64  0.64           C  
ATOM   4405  CG  PHE A 280       8.616 -35.958  48.504  0.64  0.64           C  
ATOM   4406  CD1 PHE A 280       8.961 -35.970  49.864  0.64  0.64           C  
ATOM   4407  CD2 PHE A 280       7.279 -35.745  48.141  0.64  0.64           C  
ATOM   4408  CE1 PHE A 280       7.984 -35.777  50.841  0.64  0.64           C  
ATOM   4409  CE2 PHE A 280       6.304 -35.545  49.121  0.64  0.64           C  
ATOM   4410  CZ  PHE A 280       6.656 -35.567  50.469  0.64  0.64           C  
ATOM   4411  H   PHE A 280      11.460 -36.062  45.592  0.64  0.64           H  
ATOM   4412  HA  PHE A 280       9.125 -34.482  46.159  0.64  0.64           H  
ATOM   4413  HB2 PHE A 280      10.594 -36.546  47.921  0.64  0.64           H  
ATOM   4414  HB3 PHE A 280       9.350 -36.931  46.760  0.64  0.64           H  
ATOM   4415  HD1 PHE A 280       9.995 -36.120  50.167  0.64  0.64           H  
ATOM   4416  HD2 PHE A 280       6.984 -35.726  47.093  0.64  0.64           H  
ATOM   4417  HE1 PHE A 280       8.257 -35.784  51.892  0.64  0.64           H  
ATOM   4418  HE2 PHE A 280       5.270 -35.372  48.833  0.64  0.64           H  
ATOM   4419  HZ  PHE A 280       5.896 -35.424  51.233  0.64  0.64           H  
ATOM   4420  N   GLN A 281      11.878 -33.835  47.945  0.64  0.64           N  
ATOM   4421  CA  GLN A 281      12.440 -32.826  48.827  0.64  0.64           C  
ATOM   4422  C   GLN A 281      12.329 -31.432  48.197  0.64  0.64           C  
ATOM   4423  O   GLN A 281      12.018 -30.466  48.912  0.64  0.64           O  
ATOM   4424  CB  GLN A 281      13.895 -33.115  49.205  0.64  0.64           C  
ATOM   4425  CG  GLN A 281      14.559 -32.051  50.085  0.64  0.64           C  
ATOM   4426  CD  GLN A 281      13.893 -31.898  51.431  0.64  0.64           C  
ATOM   4427  OE1 GLN A 281      14.302 -32.443  52.449  0.64  0.64           O  
ATOM   4428  NE2 GLN A 281      12.777 -31.114  51.439  0.64  0.64           N  
ATOM   4429  H   GLN A 281      12.464 -34.596  47.587  0.64  0.64           H  
ATOM   4430  HA  GLN A 281      11.810 -32.837  49.724  0.64  0.64           H  
ATOM   4431  HB2 GLN A 281      14.494 -33.200  48.295  0.64  0.64           H  
ATOM   4432  HB3 GLN A 281      13.944 -34.088  49.710  0.64  0.64           H  
ATOM   4433  HG2 GLN A 281      14.595 -31.078  49.583  0.64  0.64           H  
ATOM   4434  HG3 GLN A 281      15.600 -32.338  50.264  0.64  0.64           H  
ATOM   4435 HE21 GLN A 281      12.427 -30.630  50.606  0.64  0.64           H  
ATOM   4436 HE22 GLN A 281      12.256 -30.994  52.300  0.64  0.64           H  
ATOM   4437  N   HIS A 282      12.698 -31.291  46.868  0.65  0.65           N  
ATOM   4438  CA  HIS A 282      12.574 -29.967  46.274  0.65  0.65           C  
ATOM   4439  C   HIS A 282      11.061 -29.590  46.212  0.65  0.65           C  
ATOM   4440  O   HIS A 282      10.699 -28.423  46.363  0.65  0.65           O  
ATOM   4441  CB  HIS A 282      13.166 -29.820  44.886  0.65  0.65           C  
ATOM   4442  CG  HIS A 282      14.641 -29.895  44.698  0.65  0.65           C  
ATOM   4443  CD2 HIS A 282      15.279 -30.271  43.526  0.65  0.65           C  
ATOM   4444  ND1 HIS A 282      15.667 -29.453  45.531  0.65  0.65           N1+
ATOM   4445  NE2 HIS A 282      16.621 -29.999  43.652  0.65  0.65           N  
ATOM   4446  CE1 HIS A 282      16.836 -29.472  44.861  0.65  0.65           C  
ATOM   4447  H   HIS A 282      13.072 -32.082  46.323  0.65  0.65           H  
ATOM   4448  HA  HIS A 282      13.057 -29.256  46.954  0.65  0.65           H  
ATOM   4449  HB2 HIS A 282      12.893 -28.831  44.499  0.65  0.65           H  
ATOM   4450  HB3 HIS A 282      12.706 -30.556  44.213  0.65  0.65           H  
ATOM   4451  HD1 HIS A 282      15.714 -29.120  46.554  0.65  0.65           H  
ATOM   4452  HD2 HIS A 282      14.925 -30.630  42.574  0.65  0.65           H  
ATOM   4453  HE2 HIS A 282      17.308 -30.126  42.883  0.65  0.65           H  
ATOM   4454  HE1 HIS A 282      17.778 -29.134  45.262  0.65  0.65           H  
ATOM   4455  N   LEU A 283      10.160 -30.595  45.910  0.66  0.66           N  
ATOM   4456  CA  LEU A 283       8.712 -30.317  45.848  0.66  0.66           C  
ATOM   4457  C   LEU A 283       8.161 -29.829  47.200  0.66  0.66           C  
ATOM   4458  O   LEU A 283       7.411 -28.852  47.282  0.66  0.66           O  
ATOM   4459  CB  LEU A 283       7.934 -31.552  45.368  0.66  0.66           C  
ATOM   4460  CG  LEU A 283       6.414 -31.348  45.195  0.66  0.66           C  
ATOM   4461  CD1 LEU A 283       6.078 -30.286  44.148  0.66  0.66           C  
ATOM   4462  CD2 LEU A 283       5.758 -32.677  44.812  0.66  0.66           C  
ATOM   4463  H   LEU A 283      10.513 -31.531  45.679  0.66  0.66           H  
ATOM   4464  HA  LEU A 283       8.592 -29.487  45.143  0.66  0.66           H  
ATOM   4465  HB2 LEU A 283       8.090 -32.371  46.080  0.66  0.66           H  
ATOM   4466  HB3 LEU A 283       8.358 -31.898  44.417  0.66  0.66           H  
ATOM   4467  HG  LEU A 283       5.980 -31.035  46.152  0.66  0.66           H  
ATOM   4468 HD11 LEU A 283       6.509 -30.540  43.174  0.66  0.66           H  
ATOM   4469 HD12 LEU A 283       6.450 -29.300  44.441  0.66  0.66           H  
ATOM   4470 HD13 LEU A 283       4.994 -30.197  44.022  0.66  0.66           H  
ATOM   4471 HD21 LEU A 283       6.141 -33.049  43.856  0.66  0.66           H  
ATOM   4472 HD22 LEU A 283       4.673 -32.564  44.722  0.66  0.66           H  
ATOM   4473 HD23 LEU A 283       5.950 -33.440  45.574  0.66  0.66           H  
ATOM   4474  N   ALA A 284       8.507 -30.598  48.295  0.66  0.66           N  
ATOM   4475  CA  ALA A 284       7.988 -30.332  49.637  0.66  0.66           C  
ATOM   4476  C   ALA A 284       8.693 -29.169  50.358  0.66  0.66           C  
ATOM   4477  O   ALA A 284       8.474 -28.886  51.535  0.66  0.66           O  
ATOM   4478  CB  ALA A 284       8.053 -31.589  50.495  0.66  0.66           C  
ATOM   4479  H   ALA A 284       9.123 -31.415  48.156  0.66  0.66           H  
ATOM   4480  HA  ALA A 284       6.939 -30.030  49.525  0.66  0.66           H  
ATOM   4481  HB1 ALA A 284       7.532 -32.420  50.008  0.66  0.66           H  
ATOM   4482  HB2 ALA A 284       7.592 -31.427  51.475  0.66  0.66           H  
ATOM   4483  HB3 ALA A 284       9.091 -31.898  50.665  0.66  0.66           H  
ATOM   4484  N   SER A 285       9.545 -28.430  49.561  0.65  0.65           N  
ATOM   4485  CA  SER A 285      10.123 -27.157  49.978  0.65  0.65           C  
ATOM   4486  C   SER A 285       9.834 -26.059  48.933  0.65  0.65           C  
ATOM   4487  O   SER A 285      10.412 -24.973  48.944  0.65  0.65           O  
ATOM   4488  CB  SER A 285      11.606 -27.300  50.304  0.65  0.65           C  
ATOM   4489  OG  SER A 285      12.329 -27.929  49.250  0.65  0.65           O  
ATOM   4490  H   SER A 285       9.778 -28.778  48.630  0.65  0.65           H  
ATOM   4491  HA  SER A 285       9.605 -26.820  50.886  0.65  0.65           H  
ATOM   4492  HB2 SER A 285      11.741 -27.912  51.202  0.65  0.65           H  
ATOM   4493  HB3 SER A 285      12.068 -26.326  50.492  0.65  0.65           H  
ATOM   4494  HG  SER A 285      11.993 -28.853  49.153  0.65  0.65           H  
ATOM   4495  N   VAL A 286       8.779 -26.356  48.089  0.61  0.61           N  
ATOM   4496  CA  VAL A 286       8.230 -25.437  47.088  0.61  0.61           C  
ATOM   4497  C   VAL A 286       6.687 -25.375  47.178  0.61  0.61           C  
ATOM   4498  O   VAL A 286       6.103 -24.312  46.949  0.61  0.61           O  
ATOM   4499  CB  VAL A 286       8.720 -25.813  45.665  0.61  0.61           C  
ATOM   4500  CG1 VAL A 286       7.897 -25.166  44.544  0.61  0.61           C  
ATOM   4501  CG2 VAL A 286      10.189 -25.408  45.474  0.61  0.61           C  
ATOM   4502  H   VAL A 286       8.361 -27.283  48.166  0.61  0.61           H  
ATOM   4503  HA  VAL A 286       8.582 -24.427  47.336  0.61  0.61           H  
ATOM   4504  HB  VAL A 286       8.645 -26.900  45.536  0.61  0.61           H  
ATOM   4505 HG11 VAL A 286       7.859 -24.078  44.659  0.61  0.61           H  
ATOM   4506 HG12 VAL A 286       6.872 -25.549  44.529  0.61  0.61           H  
ATOM   4507 HG13 VAL A 286       8.333 -25.387  43.563  0.61  0.61           H  
ATOM   4508 HG21 VAL A 286      10.308 -24.320  45.535  0.61  0.61           H  
ATOM   4509 HG22 VAL A 286      10.557 -25.730  44.494  0.61  0.61           H  
ATOM   4510 HG23 VAL A 286      10.837 -25.857  46.230  0.61  0.61           H  
ATOM   4511  N   TYR A 287       6.019 -26.572  47.362  0.43  0.43           N  
ATOM   4512  CA  TYR A 287       4.540 -26.651  47.442  0.43  0.43           C  
ATOM   4513  C   TYR A 287       4.044 -26.992  48.872  0.43  0.43           C  
ATOM   4514  O   TYR A 287       4.491 -28.075  49.359  0.43  0.43           O  
ATOM   4515  CB  TYR A 287       4.026 -27.726  46.467  0.43  0.43           C  
ATOM   4516  CG  TYR A 287       2.527 -27.695  46.261  0.43  0.43           C  
ATOM   4517  CD1 TYR A 287       1.682 -28.446  47.092  0.43  0.43           C  
ATOM   4518  CD2 TYR A 287       1.957 -26.888  45.263  0.43  0.43           C  
ATOM   4519  CE1 TYR A 287       0.294 -28.388  46.941  0.43  0.43           C  
ATOM   4520  CE2 TYR A 287       0.570 -26.837  45.104  0.43  0.43           C  
ATOM   4521  CZ  TYR A 287      -0.251 -27.578  45.949  0.43  0.43           C  
ATOM   4522  OH  TYR A 287      -1.603 -27.479  45.780  0.43  0.43           O  
ATOM   4523  OXT TYR A 287       3.242 -26.162  49.391  0.43  0.43           O1-
ATOM   4524  H   TYR A 287       6.525 -27.462  47.464  0.43  0.43           H  
ATOM   4525  HA  TYR A 287       4.128 -25.675  47.158  0.43  0.43           H  
ATOM   4526  HB2 TYR A 287       4.327 -28.731  46.791  0.43  0.43           H  
ATOM   4527  HB3 TYR A 287       4.510 -27.590  45.489  0.43  0.43           H  
ATOM   4528  HD1 TYR A 287       2.109 -29.066  47.880  0.43  0.43           H  
ATOM   4529  HD2 TYR A 287       2.593 -26.291  44.612  0.43  0.43           H  
ATOM   4530  HE1 TYR A 287      -0.336 -28.967  47.609  0.43  0.43           H  
ATOM   4531  HE2 TYR A 287       0.134 -26.209  44.332  0.43  0.43           H  
ATOM   4532  HH  TYR A 287      -2.034 -27.995  46.482  0.43  0.43           H  
TER    4533      TYR   287 
HETATM 4534  C     *     0      16.238 -38.345  35.845  0.00  0.00           C  
HETATM 4535  C     *     0      15.882 -37.050  35.505  0.00  0.00           C  
HETATM 4536  C     *     0      16.072 -36.638  34.196  0.00  0.00           C  
HETATM 4537  C     *     0      16.651 -37.464  33.248  0.00  0.00           C  
HETATM 4538  C     *     0      16.920 -38.765  33.585  0.00  0.00           C  
HETATM 4539  C     *     0      16.765 -39.204  34.891  0.00  0.00           C  
HETATM 4540  C     *     0      16.925 -40.632  35.165  0.00  0.00           C  
HETATM 4541  C     *     0      16.204 -41.174  36.320  0.00  0.00           C  
HETATM 4542  C     *     0      15.672 -40.312  37.277  0.00  0.00           C  
HETATM 4543  C     *     0      15.870 -38.865  37.156  0.00  0.00           C  
HETATM 4544  C     *     0      15.958 -42.536  36.387  0.00  0.00           C  
HETATM 4545  C     *     0      15.153 -43.018  37.407  0.00  0.00           C  
HETATM 4546  C     *     0      14.609 -42.153  38.356  0.00  0.00           C  
HETATM 4547  C     *     0      14.870 -40.797  38.300  0.00  0.00           C  
HETATM 4548  O     *     0      15.683 -38.112  38.094  0.00  0.00           O  
HETATM 4549  O     *     0      17.564 -41.348  34.406  0.00  0.00           O  
HETATM 4550  H     *     0      15.404 -36.377  36.206  0.00  0.00           H  
HETATM 4551  H     *     0      15.678 -35.684  33.879  0.00  0.00           H  
HETATM 4552  H     *     0      16.747 -37.149  32.218  0.00  0.00           H  
HETATM 4553  H     *     0      17.037 -39.458  32.771  0.00  0.00           H  
HETATM 4554  H     *     0      16.337 -43.224  35.642  0.00  0.00           H  
HETATM 4555  H     *     0      14.943 -44.082  37.456  0.00  0.00           H  
HETATM 4556  H     *     0      13.987 -42.528  39.156  0.00  0.00           H  
HETATM 4557  H     *     0      14.418 -40.134  39.026  0.00  0.00           H  
CONECT 4534 4535 4539 4543
CONECT 4535 4550 4536
CONECT 4536 4551 4537
CONECT 4537 4552 4538
CONECT 4538 4553 4539
CONECT 4539 4540
CONECT 4540 4541 4549
CONECT 4541 4542 4544
CONECT 4542 4543 4547
CONECT 4543 4548
CONECT 4544 4554 4545
CONECT 4545 4555 4546
CONECT 4546 4556 4547
CONECT 4547 4557
END
